# Supplementary material for: Single-cell transcriptome landscape of circulating CD4+ T cell populations in autoimmune diseases
Source: Cell Genom. 2024 Jan 3;4(2):100473. doi: 10.1016/j.xgen.2023.100473 (PMC10879034; doi:10.1016/j.xgen.2023.100473)
Supplement: Table S2. Top 100 marker genes for cluster L1, related to Figure 1 [file mmc2.xlsx]

## Sheet: S2 marker clusterL1 top100
Table S2. Top100 marker genes for cluster L1, related to Figure 1
Tcm_names	Tcm_logfoldchanges	Tcm_pvals_adj	Tcm_scores	Tem_names	Tem_logfoldchanges	Tem_pvals_adj	Tem_scores	Temra_names	Temra_logfoldchanges	Temra_pvals_adj	Temra_scores	Tnaive_names	Tnaive_logfoldchanges	Tnaive_pvals_adj	Tnaive_scores	Treg_names	Treg_logfoldchanges	Treg_pvals_adj	Treg_scores
S100A11	1.53406	0	100.033	GZMK	6.30583	0	101.662	CCL5	7.09868	0	201.122	CCR7	1.96394	0	203.599	FOXP3	6.50104	0	80.1904
S100A4	1.69184	0	98.4614	CCL5	4.30568	0	88.4233	NKG7	8.83734	0	190.213	RPS13	0.586046	0	186.101	IKZF2	5.24455	0	72.4844
CRIP1	1.39454	0	94.1814	GZMA	3.87506	0	78.0155	GZMH	9.53824	0	166.766	RPS23	0.47288	0	171.324	TIGIT	3.78668	0	66.9664
AHNAK	1.70274	0	93.8589	LYAR	3.00588	0	68.9579	CST7	6.0766	0	162.519	RPL30	0.413855	0	162.115	RTKN2	4.41946	0	60.0232
ITGB1	1.88949	0	85.8058	S100A4	1.94572	0	66.8603	GZMA	5.76558	0	151.187	RPL32	0.450609	0	161.992	FCRL3	5.18383	0	52.2098
COTL1	1.28709	0	81.7999	IL32	1.24432	0	64.8372	PRF1	5.18089	0	128.808	LEF1	1.41447	0	150.68	IL10RA	1.45005	0	42.7197
VIM	0.790994	0	77.8351	CXCR3	3.14915	0	61.6044	FGFBP2	10.0263	0	124.842	RPS3A	0.488129	0	146.002	TNFRSF1B	1.84394	0	41.1202
LIMS1	1.76397	0	75.6393	AHNAK	1.87755	0	60.9433	B2M	0.869611	0	109.823	RPS12	0.390909	0	137.463	STAM	2.42604	0	39.5006
AQP3	1.27071	0	73.9956	B2M	0.419068	0	60.5927	GNLY	8.76986	0	109.363	RPS14	0.376508	0	135.267	IL2RA	3.10697	3.60092e-298	38.6218
KLF6	1.15584	0	73.1229	S100A11	1.51217	0	56.1608	EFHD2	4.15429	0	107.025	RPL11	0.356563	0	135.257	S100A4	1.27189	8.55785e-304	38.4726
PLP2	1.22521	0	72.8413	ANXA1	1.59667	0	55.0613	CX3CR1	8.47507	0	103.378	RPL19	0.33542	0	133.459	SHMT2	1.79892	4.40139e-275	36.6638
ANXA1	1.27141	0	72.8325	SH3BGRL3	0.979444	0	54.8162	SH3BGRL3	1.93191	0	101.401	LRRN3	3.09737	0	129.337	BIRC3	1.38906	2.59468e-273	36.4135
SH3BGRL3	0.752963	0	72.3079	CST7	2.87181	0	54.3471	S100A4	2.87374	0	99.8885	SELL	1.22224	0	129.257	USP15	1.1891	1.6849e-256	35.2124
TRADD	1.41729	0	70.4221	KLRG1	2.59746	0	53.7387	PLEK	5.93475	0	92.3195	RPL22	0.539994	0	126.483	NCF4	2.83292	2.41361e-244	34.6713
CD82	1.55842	0	67.8458	KLRB1	2.45667	0	47.1129	HOPX	5.08173	0	87.6703	NOSIP	1.13181	0	126.43	IL32	0.765846	1.20086e-223	32.7649
KLRB1	2.11329	0	66.2619	ANXA2	1.92068	0	47.091	HLA-C	1.02363	0	86.8748	RPS5	0.457192	0	125.199	CTLA4	2.22502	2.96343e-210	31.928
S100A10	0.8871	0	65.102	CLIC1	1.31209	0	46.5859	GZMB	10.6218	0	82.9756	RPS27A	0.330503	0	124.523	GBP5	1.32213	1.09215e-208	31.6533
TNFRSF4	2.38422	0	63.2106	STOM	2.41411	0	46.1585	CD99	1.98301	0	79.9192	TCF7	1.07138	0	123.686	S100A10	0.831971	6.73157e-208	31.5459
GSTK1	0.751638	0	62.9859	S100A10	1.05578	0	44.7042	KLRG1	3.7849	0	79.3175	RPL9	0.42304	0	123.628	B2M	0.250593	4.92054e-201	31.0047
IL32	0.725127	0	61.4372	IL7R	1.02091	0	43.3417	PFN1	1.13317	0	78.877	RPL35A	0.447005	0	123.418	IL2RB	1.84612	4.35757e-192	30.397
ANXA2	1.57302	0	61.2285	HLA-A	0.42655	0	43.2073	ZEB2	7.72437	0	77.8838	SATB1	1.55947	0	123.366	GCNT4	2.08574	2.42304e-182	29.6323
CD99	0.851041	0	59.6277	HOPX	2.63335	0	41.8673	CTSW	3.43856	0	76.1913	ACTN1	1.78784	0	122.192	EZR	1.00761	7.9479e-183	29.5356
ANXA5	1.40029	0	58.7369	CD99	1.03528	0	41.5759	LGALS1	3.66556	0	75.0753	RPS8	0.365321	0	121.848	ARID5B	1.17605	4.32241e-178	29.1468
LTB	0.641727	0	57.6135	CD74	1.15707	0	40.6729	CTSC	2.78901	0	74.8194	RPS15A	0.317881	0	121.123	ISG20	0.831351	5.7636e-166	28.0898
FXYD5	0.498014	0	57.2747	KLF6	1.124	0	39.8705	TBX21	5.77622	0	74.4828	AIF1	2.63135	0	120.861	F5	2.2684	7.33564e-159	27.6125
CCR6	2.73895	0	56.714	MYO1F	2.01936	1.76063e-303	38.5142	HLA-DPB1	3.02896	0	74.3846	SARAF	0.625	0	120.312	ICA1	3.32722	2.51882e-155	27.3869
EMP3	0.675028	0	56.3131	SYNE2	1.26542	1.11052e-294	37.7805	CCL4	7.65884	0	74.145	RPS25	0.355049	0	116.36	HLA-DRB1	2.03566	5.88115e-156	27.3117
GPR183	1.07996	0	56.1352	IL10RA	1.2172	5.13952e-290	37.4583	S1PR5	6.70286	0	71.9795	EEF1B2	0.538101	0	114.958	CASK	1.62986	8.39283e-154	27.0819
ARPC1B	0.716066	0	55.6994	NSG1	2.14964	6.17017e-285	37.3339	HLA-DRB1	4.4027	0	71.5884	RPL18	0.326812	0	114.605	CCR4	2.33883	2.2737e-152	27.0349
TAGLN2	0.753764	0	53.8587	HLA-C	0.388103	1.35949e-282	37.0166	CLIC1	2.07541	0	71.5833	RPL5	0.383965	0	113.657	FCER1G	4.66579	1.76274e-150	27.0074
B2M	0.2063	0	52.9438	PRF1	1.90322	9.0426e-276	36.5488	HLA-A	0.762044	0	71.5202	RPS24	0.364579	0	112.342	GLCCI1	1.38778	1.60767e-146	26.3919
GAPDH	0.543894	0	52.8095	CEBPD	4.42635	2.10627e-266	36.4619	HLA-DPA1	3.05003	0	71.4572	CD7	1.07035	0	111.907	LAIR2	2.29554	2.7325e-145	26.3356
CRIP2	1.48735	0	52.5428	MT-CO1	0.418963	1.12267e-274	36.4141	C12orf75	3.43539	0	70.9794	RPL29	0.308358	0	111.25	HACD1	4.38345	2.95878e-138	25.8212
WDR86-AS1	2.61171	0	52.0163	BHLHE40	2.09856	1.36272e-265	35.9531	ITGB2	1.76612	0	69.4535	RPL34	0.397988	0	109.69	RNF214	1.47341	3.49152e-140	25.808
PFN1	0.369174	0	50.0353	GBP5	1.37921	1.95376e-267	35.9256	IL32	1.43511	0	69.2206	RGS10	1.07398	0	108.076	ANXA2	1.2531	2.5076e-140	25.7947
PASK	1.46795	0	49.524	EOMES	3.61535	8.04959e-257	35.6269	ADGRG1	9.27296	0	68.1674	TMIGD2	2.50958	0	107.465	VAV3	2.61077	4.70655e-134	25.3143
YWHAH	1.31469	0	47.7758	PAXX	1.11862	7.66206e-256	35.0852	SRGN	2.04348	0	66.8823	RPL13	0.282332	0	107.382	PMAIP1	1.82386	3.18848e-125	24.3863
NPDC1	2.09331	0	47.5179	PFN1	0.457105	6.82036e-252	34.84	SPON2	5.55328	0	64.6851	BACH2	1.9441	0	106.758	FCMR	0.65957	8.61691e-125	24.2646
OPTN	0.988727	0	47.3899	CCR2	3.91571	2.31813e-245	34.8308	CYBA	1.55837	0	63.4611	NACA	0.364497	0	106.179	HLA-A	0.277784	1.8637e-117	23.5311
FUT7	2.66257	0	47.3633	MT-ND5	0.575202	1.97956e-251	34.7754	GZMM	2.09817	0	62.4668	TRABD2A	1.36221	0	104.466	AC133644.2	2.06695	2.78718e-115	23.3829
FTH1	0.315386	0	47.0464	LGALS3	2.71012	2.8891e-245	34.5815	HCST	1.71547	0	61.9763	RPLP2	0.354564	0	104.386	NIBAN1	1.64448	4.81203e-111	22.915
IL10RA	0.893038	0	46.9412	IFNG-AS1	3.65347	5.34226e-238	34.2197	MYO1F	3.23366	0	61.2552	SNHG29	0.715101	0	101.072	DUSP4	4.22277	7.62504e-108	22.6938
S100A6	0.540317	0	46.8923	MYBL1	2.23764	1.80912e-238	34.0089	YWHAQ	2.04344	0	61.1949	NOG	2.80893	0	100.774	ANTKMT	1.56678	2.22217e-107	22.5182
FAS	1.53455	0	46.8253	CD2	0.935078	7.56702e-241	33.9922	AHNAK	2.08343	0	61.1659	IL6ST	1.30765	0	100.223	FANK1	5.63746	2.10963e-105	22.45
CCR4	2.41708	0	46.5372	CYB561	2.31554	2.97612e-232	33.5669	FLNA	2.06064	0	60.9601	RPL21	0.329907	0	98.9999	FXYD2	2.90685	7.41051e-106	22.4324
GLIPR1	1.1225	0	45.9487	SAMD3	1.44563	3.16895e-230	33.2428	FCRL6	8.11934	0	60.7513	FHIT	2.04067	0	98.48	CLDND1	0.963781	7.99987e-106	22.3212
MAF	1.72049	0	44.943	HCST	0.881524	8.31362e-229	33.0992	TGFBR3	4.03821	0	60.5164	ABLIM1	1.18007	0	97.5874	CEACAM4	8.39593	6.6626e-104	22.2961
ALOX5AP	0.906622	0	44.6878	GAPDH	0.598551	2.50703e-224	32.7914	SLC9A3R1	1.78565	0	59.3464	PECAM1	3.45973	0	97.2555	SPATS2L	1.96945	2.30826e-103	22.1072
HNRNPLL	1.34234	0	44.1211	RHOC	2.06752	1.235e-218	32.4672	ANXA1	1.80736	0	57.9991	GAS5	0.727149	0	97.1917	HLA-DQB1	2.2321	3.97696e-102	21.9849
CLIC1	0.745385	0	44.0917	CALM1	0.521729	1.59836e-218	32.3365	CD81	1.98773	0	57.1782	RPL10	0.242702	0	96.5207	CYTOR	1.56691	4.4115e-101	21.8352
CXCR5	3.06682	0	43.9998	PTGER2	1.49392	8.36542e-216	32.1532	HLA-DRB5	4.48487	0	56.8469	RPL24	0.341131	0	96.2229	FAS	1.30244	3.80883e-100	21.7185
IATPR	2.67182	0	43.6506	PRDM1	1.68769	2.89076e-210	31.748	ANXA2	2.46702	0	56.5903	CD55	1.31643	0	95.7625	HLA-DRA	2.27263	6.96189e-99	21.6218
ACTB	0.345732	0	43.5082	SH2D2A	1.51136	5.35236e-210	31.7105	APOBEC3G	2.98716	0	56.5166	RPS6	0.307084	0	95.322	NABP1	1.65521	2.88329e-98	21.528
CD52	0.381891	0	43.492	YWHAQ	1.03356	1.62725e-209	31.6238	ADRB2	5.11675	0	55.7323	RPS28	0.351005	0	95.2355	ID3	1.16507	2.54429e-97	21.3959
TMSB4X	0.197833	0	42.8934	ERN1	1.56883	1.6719e-208	31.6102	S100A10	1.44474	0	55.5581	PABPC1	0.466638	0	94.5789	PYHIN1	1.12528	3.47144e-97	21.3771
TTC39C-AS1	3.63713	0	42.5871	PLEK	2.31232	7.31637e-206	31.4514	MATK	4.02593	0	55.1581	RPL37	0.389595	0	94.0032	KLF6	0.675926	1.03751e-96	21.3097
DUSP1	0.802416	0	42.3998	MT-CO3	0.434805	2.5809e-207	31.4507	CFL1	0.909929	0	54.9988	OXNAD1	1.14087	0	93.0347	RGS1	2.12039	8.59164e-94	21.0416
RILPL2	1.16319	0	41.909	CDC42EP3	1.4615	5.74967e-206	31.3859	ACTB	0.905288	0	54.9512	RPL18A	0.241844	0	91.8726	FTL	0.33677	5.63908e-94	21.0008
CAPG	1.61908	0	41.8541	MT-ND1	0.532332	4.02946e-204	31.2026	PRSS23	9.34768	0	53.9916	RPS16	0.325535	0	91.6233	AC232271.3	6.14985	8.5792e-92	20.9044
EZR	0.752459	0	41.7562	MT-CYB	0.448943	6.29332e-204	31.1813	CD52	0.955584	0	53.4986	BTG1	0.51674	0	90.3358	ITGB1	0.913486	4.68105e-93	20.8992
ADAM19	2.45447	0	40.4029	MT-CO2	0.370558	6.57967e-199	30.7843	SAMD3	2.378	0	53.0603	NPM1	0.487731	0	90.2534	GAPDH	0.424298	1.46415e-91	20.7238
PBXIP1	0.69287	0	40.1154	NKG7	2.14238	1.31898e-198	30.7798	ABHD17A	1.95578	0	52.5582	RPL14	0.253489	0	89.082	TTC39C	0.820053	4.46461e-91	20.6749
FLNA	0.748489	0	39.9603	AUTS2	2.48295	9.39899e-193	30.4786	ID2	2.32307	0	52.4524	EEF1A1	0.208422	0	88.9016	PDP1	1.41647	1.63758e-90	20.6323
TTC39C	0.812391	0	39.2969	CRIP1	0.839033	1.84409e-193	30.3564	CD74	1.68364	0	51.9767	RPL39	0.3519	0	87.8838	METTL7A	6.43246	2.7583e-89	20.6079
CALM1	0.355493	0	39.2913	EMP3	0.649367	1.99096e-191	30.1948	MT-CO1	0.653934	0	51.4823	FAU	0.257517	0	87.3978	TOX	1.78744	1.1184e-89	20.5482
LGALS1	1.22016	0	39.1257	ACTN4	1.40664	9.25777e-183	29.5017	C1orf21	7.81778	0	51.1509	RPS15	0.229349	0	86.4569	C1orf112	2.54047	1.42879e-88	20.4546
TIMP1	0.876711	0	38.9652	MT-ATP6	0.390071	6.83076e-181	29.3139	CALM1	0.903241	0	50.7367	RPS27	0.329406	0	86.1242	LGALS3	1.88355	2.24553e-88	20.4019
CTSH	2.01216	0	38.8049	PARP8	1.08699	1.38571e-180	29.2987	IFITM2	1.35838	0	50.5938	TPT1	0.272136	0	84.8132	HLA-DRB5	1.74027	8.60158e-86	20.08
GATA3	0.835155	0	38.7779	CTSW	1.39497	1.38093e-179	29.2263	ITGB1	2.02818	0	49.8632	RPS9	0.308272	0	84.7501	UBL3	0.984513	4.5729e-85	19.9729
UBC	0.338163	0	38.7077	CAST	0.961993	4.5781e-176	28.9105	RAP1B	1.40032	0	49.8413	NUCB2	1.23768	0	84.716	CLIC1	0.650277	7.33948e-85	19.9381
HLA-A	0.214681	0	38.559	APOBEC3G	1.53384	5.29632e-175	28.8646	FGR	8.9955	0	49.469	PRKCQ-AS1	0.955093	0	84.6906	IKZF4	2.73831	6.71073e-84	19.8997
CORO1B	0.770185	0	38.4252	C12orf75	1.48613	9.71363e-172	28.5714	ACTN4	2.40022	0	48.7777	RPL7	0.418744	0	84.1089	SKAP1	0.637449	4.43909e-84	19.8459
CLDND1	0.87683	0	38.1411	TIMP1	1.11789	1.4493e-171	28.5384	LYAR	2.51788	0	48.7676	RPS4X	0.27027	0	83.728	MAP3K1	0.866666	5.2994e-84	19.8412
CTSA	1.02902	0	38.1406	PLCB1	2.87394	4.84739e-168	28.4204	ABI3	3.3713	0	48.633	EEF1G	0.414175	0	83.6885	OAS1	1.27626	3.85464e-83	19.7468
IL7R	0.502274	0	37.9845	FKBP11	1.27428	1.19775e-169	28.388	TPST2	2.79567	0	48.3816	RPS21	0.387176	0	82.676	LINC00426	1.62892	1.52744e-82	19.6906
LINC00892	1.90903	1.2663e-302	37.6815	SRGN	0.862509	9.23036e-169	28.2839	MYL6	0.978126	0	48.0424	ANKRD55	1.85596	0	80.2214	CHST11	1.16237	2.71573e-82	19.6424
PTPN13	4.01767	4.0188e-300	37.6581	PSMB9	0.742803	3.67296e-166	28.0592	STOM	2.75936	0	47.9169	AK5	2.04618	0	80.0522	CD27	0.568068	3.13726e-82	19.6185
USP46	2.19429	1.62516e-290	36.9308	ADRB2	2.53413	1.04589e-162	27.887	ARPC2	1.11813	0	47.3654	NELL2	1.42343	0	79.828	LMNA	1.95085	1.12714e-81	19.5975
ACTG1	0.383473	3.60854e-287	36.6264	LCP1	0.740547	5.14117e-162	27.6969	MYO1G	1.88417	0	47.3597	FOXP1	0.795355	0	78.8984	LINC00402	1.07955	2.82692e-81	19.5152
FXYD7	1.569	2.40166e-284	36.4884	CMC1	1.53541	1.95391e-158	27.4414	LITAF	1.44972	0	47.1682	RPL7A	0.213654	0	78.7864	SWAP70	2.48009	3.0485e-80	19.4402
CD84	1.19216	3.979e-284	36.4466	GPR65	1.38304	1.53668e-157	27.3373	APMAP	2.2804	0	46.8861	RPL12	0.260777	0	78.5708	DOK2	0.844958	1.33192e-80	19.4274
SMCO4	3.19059	2.93685e-281	36.3891	LINC02084	3.58189	2.88571e-154	27.2342	TGFB1	1.46304	0	45.7859	RPL10A	0.278053	0	78.2671	PTTG1	1.8394	3.09408e-80	19.4133
GPR25	3.17735	7.30572e-280	36.3046	CD300A	1.94005	2.17716e-155	27.1882	PPP1CA	1.34568	0	45.668	EPHX2	1.40478	0	77.6002	CHST7	1.9605	5.87781e-80	19.3858
NSG1	1.32895	4.35579e-281	36.2537	ALOX5AP	1.00027	2.36951e-155	27.1155	HLA-B	0.893973	0	45.4552	LDLRAP1	0.910778	0	77.1413	RBM38	0.769037	1.26154e-79	19.3036
EEPD1	1.70824	4.14539e-278	36.0857	SLAMF1	1.33159	3.71667e-154	27.0281	SLAMF7	5.70973	0	45.2674	LEF1-AS1	1.61614	0	74.7435	HERC5	1.26533	6.17131e-78	19.1118
PREX1	0.991986	7.51759e-278	36.0223	FLNA	0.89626	3.36728e-153	26.9128	S100A6	1.04227	0	45.2248	MAML2	1.03336	0	73.7057	TAFA2	2.64142	6.40727e-77	19.032
SRGN	0.617766	9.04431e-278	36.0104	GYG1	1.57539	1.88964e-151	26.806	EMP3	1.04998	0	44.5156	PIK3IP1	0.735257	0	73.4999	SMCHD1	0.585722	7.41282e-77	18.9582
HINT1	0.334809	9.98426e-268	35.3483	ARAP2	1.46927	2.65825e-148	26.5085	CD2	1.32705	0	43.781	RPL31	0.408683	0	73.2306	TNFRSF4	1.27632	4.21588e-76	18.8793
CYB561	1.57506	1.0014e-265	35.2487	CYBA	0.641721	1.63668e-148	26.4891	PAXX	1.53436	0	43.7207	TGFBR2	0.968212	0	73.2155	IL12RB2	3.35753	1.88619e-75	18.8622
CFL1	0.294944	2.27559e-264	35.1256	REEP5	1.09306	8.0744e-146	26.25	CDC42EP3	2.16966	0	43.72	RPL28	0.176302	0	72.2653	PELI1	1.02848	6.36813e-76	18.8503
LRRFIP1	0.570218	1.10403e-263	35.0722	SYTL2	1.71905	2.77863e-144	26.1594	MYBL1	3.04037	0	43.4943	CHRM3-AS2	1.51157	0	72.193	ATP2B1	0.928507	7.4706e-74	18.5867
LDHA	0.552866	1.08617e-262	35.0051	EFHD2	1.22896	1.05021e-141	25.8675	LSP1	1.05075	0	43.443	LDHB	0.431676	0	71.7907	SAT1	0.714514	1.12607e-72	18.4323
NEFL	2.9365	1.21669e-259	34.9255	CYTOR	1.70676	3.08126e-141	25.8651	CD300A	3.23421	0	43.2302	COX4I1	0.368958	0	71.4589	ENTPD1	3.34321	1.48206e-71	18.36
PKM	0.486941	5.96177e-257	34.6162	MATK	1.93123	1.52976e-140	25.8144	CYTOR	2.82682	0	43.1817	PRMT2	0.737129	0	70.2275	SYNE2	0.694221	1.16274e-70	18.1705
NIBAN1	1.38766	3.37656e-250	34.1751	SEC61B	0.78068	2.47023e-137	25.4475	CHST12	2.59119	0	43.1466	EIF3E	0.537619	0	70.0357	SELL	0.484282	1.16485e-70	18.168
CORO7	0.79092	5.59331e-250	34.1405	IL18R1	2.49491	1.44908e-135	25.3995	RASSF1	2.19416	0	43.0991	RACK1	0.226804	0	69.0368	CRIP2	0.97296	1.83317e-70	18.1501
EVI2B	0.588372	6.33742e-249	34.064	DHRS7	0.921859	1.17875e-136	25.385	CRIP1	1.25936	0	42.505	LINC00861	0.7045	0	68.807	LINC02694	3.9436	9.43416e-70	18.1329
RNASET2	0.499253	5.63795e-246	33.8596	PPIB	0.610206	1.55466e-136	25.3713	SPN	1.61638	0	41.9832	CAMK4	0.74312	0	67.8254	CCR10	3.24523	2.51759e-68	17.931
IL6R	0.786877	1.13177e-244	33.7712	CD81	0.872677	3.05036e-135	25.2507	LCP1	1.22884	0	41.9009	RPS3	0.172737	0	66.7625	LFNG	0.886189	2.61497e-68	17.8654
RORA	0.760058	6.60582e-244	33.7166	UBC	0.397922	4.88301e-135	25.234	GAPDH	0.851832	0	41.5743	TSHZ2	1.1856	0	66.5216	DLGAP1	3.01567	1.97974e-67	17.8024
