# Supplementary material for: Single-cell transcriptome landscape of circulating CD4+ T cell populations in autoimmune diseases
Source: Cell Genom. 2024 Jan 3;4(2):100473. doi: 10.1016/j.xgen.2023.100473 (PMC10879034; doi:10.1016/j.xgen.2023.100473)
Supplement: Table S3. Top 100 marker genes for cluster L2, related to Figure 1 [file mmc3.xlsx]

## Sheet: S3 marker clusterL2 top100
Table S3. Top100 marker genes for cluster L2, related to Figure 1
Tcm (Tfh)_names	Tcm (Tfh)_logfoldchanges	Tcm (Tfh)_pvals_adj	Tcm (Tfh)_scores	Tcm (Th0)_names	Tcm (Th0)_logfoldchanges	Tcm (Th0)_pvals_adj	Tcm (Th0)_scores	Tcm (Th0) Act_names	Tcm (Th0) Act_logfoldchanges	Tcm (Th0) Act_pvals_adj	Tcm (Th0) Act_scores	Tcm (Th17)_names	Tcm (Th17)_logfoldchanges	Tcm (Th17)_pvals_adj	Tcm (Th17)_scores	Tcm (Th2)_names	Tcm (Th2)_logfoldchanges	Tcm (Th2)_pvals_adj	Tcm (Th2)_scores	Tcm PHLDA3_names	Tcm PHLDA3_logfoldchanges	Tcm PHLDA3_pvals_adj	Tcm PHLDA3_scores	Tem (Th1)_names	Tem (Th1)_logfoldchanges	Tem (Th1)_pvals_adj	Tem (Th1)_scores	Tem (Tph)_names	Tem (Tph)_logfoldchanges	Tem (Tph)_pvals_adj	Tem (Tph)_scores	Tem (Th1) pre_names	Tem (Th1) pre_logfoldchanges	Tem (Th1) pre_pvals_adj	Tem (Th1) pre_scores	Tem (Th1/17)_names	Tem (Th1/17)_logfoldchanges	Tem (Th1/17)_pvals_adj	Tem (Th1/17)_scores	Temra (Th1)_names	Temra (Th1)_logfoldchanges	Temra (Th1)_pvals_adj	Temra (Th1)_scores	Tnaive_names	Tnaive_logfoldchanges	Tnaive_pvals_adj	Tnaive_scores	Tnaive Act_names	Tnaive Act_logfoldchanges
LIMS1	2.22913	0	50.6778	VIM	0.682916	0	45.9125	PTGER2	2.33039	1.21502e-32	13.5597	S100A4	2.43727	0	81.6651	ITGB1	2.50984	0	44.2108	PHLDA3	9.27721	9.30879e-132	40.6891	GZMA	4.70592	0	58.0627	GZMK	6.48478	0	69.6125	CCL5	3.51113	0	51.4982	GZMK	5.53857	0	62.3297	CCL5	7.09868	0	201.122	RPS13	0.418571	0	108.05	CISH	1.9729
TIGIT	2.82474	0	42.3194	ANXA1	1.09547	0	43.0164	ANXA1	1.51724	2.24192e-28	12.5275	CCR6	3.84057	0	57.8519	COTL1	1.88649	0	43.3665	RPS19	0.863966	1.35229e-75	21.6572	GZMK	5.8	0	56.9555	CST7	3.8941	1.11827e-184	33.6611	S100A4	1.89588	0	48.7343	GZMA	4.27624	0	52.5538	NKG7	8.83734	0	190.213	CCR7	1.22091	0	103.269	PIM1	1.31875
COTL1	1.26723	3.3126e-297	38.394	S100A11	1.01057	0	42.9234	FAM13A	2.763	6.28415e-28	12.5238	S100A11	1.64953	0	56.3741	CRIP1	1.90439	0	43.1006	BAX	2.76067	4.46319e-72	21.1379	CCL5	5.11949	0	55.9532	CCL5	3.96232	2.18711e-146	29.0753	CXCR3	3.11524	0	47.0746	CEBPD	5.96653	5.4963e-214	37.2769	GZMH	9.53824	0	166.766	RPL30	0.306913	0	99.3302	PCED1B-AS1	0.915495
TMSB4X	0.37308	3.56219e-289	37.8388	PLP2	1.00513	0	40.3962	ZNF462	6.0215	2.57402e-23	11.6989	AQP3	1.73252	0	55.163	S100A11	1.72304	1.17727e-282	38.9473	RPS27L	2.15338	7.97861e-56	18.0197	CST7	4.02368	6.30823e-277	42.3048	CD74	2.12463	1.39986e-138	27.7497	IL32	1.15251	0	43.2204	S100A4	2.20363	2.26566e-224	36.7055	CST7	6.0766	0	162.519	RPS23	0.337124	0	99.279	CD55	1.39684
KLRB1	2.2197	3.24338e-267	36.436	COTL1	0.908716	0	38.5444	CD79A	5.02852	3.58944e-21	11.0433	KLRB1	2.81383	0	53.0033	AHNAK	2.00454	1.46046e-269	37.7831	PHPT1	2.43261	1.60846e-33	13.7189	S100A4	2.32285	6.859e-192	34.803	GZMA	3.44246	3.24587e-117	25.5914	LYAR	2.60216	0	42.8333	KLRG1	3.11407	9.11322e-215	35.0501	GZMA	5.76558	0	151.187	RPL32	0.327004	0	97.9574	LEF1	0.976837
CXCR5	3.46418	3.05321e-218	33.1151	CRIP1	0.864173	5.97676e-303	38.0702	SLC40A1	2.10024	1.80852e-21	10.8685	AHNAK	1.82029	0	52.3187	SH3BGRL3	1.14823	1.38667e-263	37.782	BBC3	2.54351	2.2654e-26	12.1204	B2M	0.594203	7.32144e-195	33.7406	B2M	0.476964	9.53662e-112	24.534	S100A11	1.55956	0	42.6691	CCL5	3.42772	2.26578e-210	34.1531	PRF1	5.18089	0	128.808	RPS3A	0.363864	0	89.2014	PCED1B	1.41532
PASK	1.88944	6.41228e-222	33.041	AHNAK	1.02502	7.93252e-288	37.0726	CRIP1	1.20063	2.36798e-21	10.7817	S100A10	1.32885	0	52.2817	ANXA1	1.79837	4.35187e-256	36.7154	DDB2	2.2409	5.73152e-19	10.2406	LYAR	2.97545	2.9522e-159	30.1084	HLA-A	0.651663	2.58252e-107	23.946	GZMK	3.66855	0	41.8435	LYAR	2.94968	4.33224e-200	33.6061	FGFBP2	10.0263	0	124.842	RPS14	0.290676	0	86.1582	PRKCQ-AS1	1.07722
PFN1	0.479704	4.86943e-189	30.2808	S100A4	0.956561	8.80995e-281	36.6419	TIMP1	1.57208	1.36595e-20	10.5321	CRIP1	1.48624	0	50.9403	CD99	1.40303	6.62457e-240	35.5316	TNFSF8	1.73109	9.58933e-15	9.03431	NKG7	4.00801	1.55292e-156	29.7316	CXCR3	3.05694	5.51274e-103	23.7973	AHNAK	1.73125	0	40.3784	KLRB1	3.25646	1.65115e-189	32.575	B2M	0.869611	0	109.823	RPS12	0.286826	0	85.381	BCL2	1.31123
GPR183	1.19432	4.68809e-185	29.926	KLF6	0.87195	1.18036e-280	36.5856	LTB	0.853213	8.02027e-20	10.3825	ANXA2	2.18183	0	49.9654	PFN1	0.752538	1.11664e-214	33.3316	PVT1	1.99575	1.24801e-14	9.01036	CD74	1.96081	6.85514e-159	29.6111	COTL1	1.65835	9.58796e-98	22.6805	ANXA1	1.59577	0	40.1117	PRF1	2.92264	2.67856e-180	31.4181	GNLY	8.76986	0	109.363	RPL11	0.265823	0	84.1206	ADTRP	1.87484
FYB1	0.652618	7.37083e-182	29.6631	FXYD5	0.436171	2.19932e-237	33.5924	FXYD5	0.653249	4.48167e-19	10.1605	VIM	0.981591	0	49.0992	ANXA2	2.2114	1.113e-212	33.1821	S100A11	1.07895	5.96932e-12	8.15575	IL32	1.38786	9.61492e-150	29.5798	IFNG-AS1	4.42762	8.90797e-83	21.4693	IL7R	1.19043	0	39.9314	IL7R	1.44176	8.70182e-177	31.2574	EFHD2	4.15429	0	107.025	RPL19	0.247117	0	81.6516	MAL	1.00341
KLF6	0.987545	2.83699e-175	29.0855	ITGB1	1.08898	2.36922e-229	32.9928	TAGLN2	1.00255	1.47937e-18	10.0067	CTSH	3.65441	0	47.6089	S100A10	1.34609	4.60701e-213	33.1434	CD70	4.61497	1.30343e-10	7.86133	SH3BGRL3	1.18945	7.91603e-133	27.2361	CD99	1.37092	2.16302e-84	20.9307	B2M	0.337008	9.13219e-247	35.2888	IL32	1.26406	3.41632e-161	29.8615	CX3CR1	8.47507	0	103.378	CD7	0.9134	0	80.6655	RPS13	0.300231
AHNAK	1.12612	1.32844e-169	28.5953	CD82	1.10499	1.13338e-223	32.5813	IER2	1.26103	2.45913e-17	9.64684	TNFRSF4	2.83833	0	47.4256	CD82	2.00246	2.64348e-210	32.9568	TRIM22	1.12461	4.38717e-10	7.54314	KLRG1	2.87664	3.08813e-132	26.9587	EOMES	4.21887	3.85453e-78	20.7103	SH3BGRL3	0.871815	4.83868e-242	35.0442	SLC4A10	7.4933	8.78609e-141	28.7294	SH3BGRL3	1.93191	0	101.401	RPS5	0.342906	0	78.8886	CDK6	1.79627
AQP3	1.07593	1.20105e-167	28.4215	TRADD	0.98174	1.44422e-222	32.4874	ZBTB16	3.57298	3.72389e-16	9.49504	SH3BGRL3	0.911815	0	44.8782	S100A4	1.72368	1.499e-197	31.8163	CCNG1	1.17372	4.38717e-10	7.53511	AHNAK	2.02401	1.73837e-130	26.4527	HLA-DPA1	2.24624	2.08543e-80	20.4823	KLRB1	2.32636	6.75171e-223	33.4392	AHNAK	1.79761	6.58614e-133	26.278	S100A4	2.87374	0	99.8885	RPS8	0.275594	0	77.796	DACT1	3.50067
SH3BGRL3	0.618998	2.6629e-166	28.3794	GPR183	0.888779	6.52728e-206	31.2178	ADAM23	4.37979	1.51888e-15	9.33548	IL32	0.984173	0	44.4089	GSTK1	1.09901	7.01123e-192	31.3095	S100A4	1.05575	6.59853e-09	7.13394	CLIC1	1.66671	4.68337e-122	25.5038	PFN1	0.758405	1.3041e-80	20.3965	GZMA	2.50461	7.30773e-221	33.2631	CST7	2.6953	2.37779e-130	26.0562	PLEK	5.93475	0	92.3195	RPS27A	0.247051	0	77.392	RPL32	0.238095
TRADD	1.17887	3.00782e-158	27.5926	PASK	1.3001	3.54338e-202	30.9509	CISH	1.50195	5.70607e-16	9.26367	LTB	0.967417	0	43.182	B2M	0.375571	3.75952e-186	30.812	XPC	1.35948	6.86244e-08	6.77558	PRF1	2.73384	9.35683e-118	25.0917	SH3BGRL3	0.97703	2.37407e-73	19.4422	S100A10	1.05853	6.84354e-214	32.6052	ANXA1	1.58672	3.71785e-129	25.9268	HOPX	5.08173	0	87.6703	RPS15A	0.240479	0	75.5161	RPL30	0.221764
ITGB1	1.31879	5.65261e-156	27.3914	FXYD7	1.7301	2.49318e-183	29.4891	S100A11	1.0896	2.08033e-15	9.09669	YWHAH	2.018	0	42.636	HLA-A	0.506861	2.55202e-181	30.3853	VIM	0.563446	8.44882e-08	6.72872	ANXA1	1.74291	1.62995e-117	24.9739	HLA-DPB1	2.08336	2.31239e-72	19.2939	KLRG1	2.11212	3.6199e-195	31.134	CCR2	4.43513	9.06727e-109	24.3353	HLA-C	1.02363	0	86.8748	RPL22	0.387986	0	75.5117	FAM13A	2.00318
S100A11	0.913214	9.29525e-150	26.8113	GSTK1	0.529339	3.43336e-183	29.4175	AHNAK	1.25087	3.95866e-15	9.00798	FUT7	3.46654	0	41.6619	TAGLN2	1.21157	2.01517e-171	29.4239	APOBEC3H	3.58682	1.40897e-07	6.70764	S100A11	1.61585	2.92936e-116	24.8513	LYAR	2.37192	1.54947e-68	18.8285	NSG1	2.20213	2.18434e-167	28.7873	MYBL1	2.96548	3.15138e-111	24.223	GZMB	10.6218	0	82.9756	TCF7	0.76526	0	74.3471	RPS12	0.230215
CRIP1	0.885991	1.46819e-149	26.789	LIMS1	0.959245	2.9982e-159	27.3978	IL7R	0.823934	6.03509e-15	8.98905	RORC	4.84011	0	41.3702	CYTOR	2.72857	2.2093e-164	29.0771	AEN	1.99041	1.42848e-07	6.65087	CXCR3	2.90049	2.39952e-114	24.8484	AHNAK	1.56582	3.14349e-65	18.1656	STOM	2.07968	9.86312e-167	28.6748	HOPX	2.8827	6.54029e-112	24.1414	CD99	1.98301	0	79.9192	RPL35A	0.325882	0	74.2228	RPS23	0.236365
ACTB	0.444583	6.86817e-149	26.7449	CRIP2	1.12442	1.52138e-157	27.258	GSTK1	0.76495	1.03734e-13	8.59717	PLP2	1.33593	0	41.3394	CLIC1	1.35948	1.0603e-166	28.965	UBC	0.432741	1.9685e-06	6.19465	CD99	1.4144	2.69852e-110	24.1252	IL10RA	1.52986	1.1516e-64	18.0785	HOPX	2.42086	1.37982e-164	28.4948	NKG7	2.926	2.86317e-112	23.9621	KLRG1	3.7849	0	79.3175	EEF1B2	0.407908	0	73.1813	CCR7	0.820861
MAF	1.85661	2.08708e-137	25.724	AQP3	0.711458	4.02286e-156	27.1173	NPDC1	2.29056	2.07735e-13	8.54518	LGALS3	3.2961	1.74711e-305	39.4525	TMSB4X	0.434238	4.02936e-163	28.603	PLP2	0.846701	3.9814e-06	6.06439	HLA-C	0.610984	2.93723e-108	23.9814	TIGIT	2.60881	1.86115e-62	17.9048	TIMP1	1.43326	8.57355e-160	27.9295	S100A11	1.39287	3.72363e-108	23.4934	PFN1	1.13317	0	78.877	RPL9	0.299533	0	72.9209	RPS14	0.225894
ARPC1B	0.697701	1.21213e-132	25.1805	CD99	0.57916	1.84442e-154	26.9751	RTKN2	2.45074	5.68446e-13	8.40249	ITGB1	1.63759	0	38.919	GAPDH	0.866738	1.2241e-155	27.9433	IER5	1.57906	4.83885e-06	6.0369	PLEK	3.3836	1.71706e-104	23.7764	ANXA2	1.94465	5.09159e-62	17.7178	KLF6	1.09055	1.61408e-158	27.7936	B2M	0.346772	2.61708e-104	23.1384	ZEB2	7.72437	0	77.8838	RPL18	0.244382	0	71.509	EDA	2.09311
IL10RA	1.00338	1.46722e-131	25.0725	IL7R	0.50195	1.72246e-152	26.8096	NEFL	3.39279	2.12368e-12	8.28013	S100A6	0.871764	9.52403e-304	38.7566	CD52	0.739732	6.24448e-155	27.8653	IL32	0.570824	1.3336e-05	5.83609	HLA-A	0.576596	3.10864e-106	23.6362	IL32	0.972398	3.9458e-61	17.62	PTGER2	1.72041	1.10926e-157	27.7715	LGALS3	3.28214	1.0611e-101	23.1026	CTSW	3.43856	0	76.1913	NOSIP	0.771116	0	71.4464	LRRN3	1.36779
OPTN	1.0835	3.65531e-131	25.0367	NEFL	2.65912	1.80494e-138	25.616	JUNB	0.998593	1.45193e-11	7.91017	TIMP1	1.54013	5.25914e-282	37.2293	CCR4	3.15758	7.27199e-150	27.7997	ZMAT3	1.47883	3.13012e-05	5.68505	ANXA2	2.19959	2.53223e-101	22.9805	HLA-C	0.503064	5.4798e-60	17.3866	ANXA2	1.58179	5.76306e-155	27.4732	SYTL2	2.70884	1.50572e-99	22.7164	LGALS1	3.66556	0	75.0753	RPL5	0.287963	0	71.4063	OXNAD1	0.888539
GSTK1	0.644452	1.856e-127	24.6657	FTH1	0.2475	3.57718e-129	24.6412	USP10	1.29894	8.45694e-11	7.66885	NSG1	2.27512	1.31852e-277	37.1275	EMP3	0.979157	5.82441e-153	27.6836	FDXR	2.68028	3.80882e-05	5.66192	STOM	2.64443	5.76117e-96	22.5117	GZMM	1.47989	6.51661e-58	17.0487	CLIC1	1.09156	3.27616e-154	27.3899	LTK	5.29109	2.77527e-91	22.1201	CTSC	2.78901	0	74.8194	RGS10	0.803551	0	67.2814	UPP1	1.05123
PPP2R5C	1.01572	7.2584e-127	24.6088	GLIPR1	0.882469	4.70344e-128	24.532	MAP3K1	1.23579	1.12302e-10	7.61814	PTPN13	4.94373	6.78666e-256	36.1645	CD74	1.29311	6.14047e-146	26.9399	SESN1	1.24089	7.78193e-05	5.49847	MT-CO1	0.611226	7.6336e-97	22.4469	CYTOR	2.60047	6.50302e-56	16.9067	BHLHE40	2.05086	7.06782e-139	26.0539	RORC	4.21075	6.49404e-91	21.9411	TBX21	5.77622	0	74.4828	SARAF	0.415273	0	66.1921	RPS25	0.219602
FAS	1.57298	1.40163e-125	24.5206	CXCR5	2.08411	5.47756e-124	24.1832	CR1	3.54229	2.99822e-10	7.55589	ANXA1	1.24316	1.54204e-264	35.9676	LINC00892	3.02025	4.16811e-137	26.4544	S100A10	0.623446	0.000130866	5.39048	S100A10	1.2721	2.95026e-94	22.0996	PDCD1	3.72457	8.62669e-52	16.395	IL10RA	1.15253	4.45832e-135	25.5608	EOMES	3.84636	2.73057e-91	21.9086	HLA-DPB1	3.02896	0	74.3846	RPL34	0.290197	0	65.8855	SOCS2	1.87132
B2M	0.20312	1.01397e-124	24.413	INPP4B	0.614475	5.20469e-119	23.6369	TRADD	1.15673	2.84556e-10	7.47727	IL7R	0.948767	1.09317e-263	35.9268	ALOX5AP	1.50689	4.3824e-140	26.3726	FTH1	0.286216	0.000164697	5.34187	PFN1	0.684867	1.85389e-86	21.0905	TMSB4X	0.378616	6.94891e-53	16.2318	CYB561	2.29219	1.33482e-127	24.9764	GPR65	2.1508	5.56602e-94	21.883	CCL4	7.65884	0	74.145	RPS25	0.241939	0	65.8029	TRAT1	0.83465
TOX	2.18062	2.00954e-116	23.636	DUSP1	0.65298	1.91496e-113	23.0731	FOS	1.50282	3.46949e-10	7.44671	CMTM6	1.61343	6.17147e-254	35.283	ANXA5	1.71909	7.69716e-139	26.276	CRIP1	0.68082	0.000164697	5.33419	ALOX5AP	1.75113	7.6206e-87	21.0864	PLEK	2.86621	2.1391e-51	16.1717	CRIP1	0.928327	5.82162e-126	24.6688	SH3BGRL3	0.861342	1.55686e-93	21.8696	S1PR5	6.70286	0	71.9795	RPL29	0.217262	0	64.9337	TRABD2A	0.887651
TBC1D4	1.43003	1.92212e-114	23.3683	LTB	0.376188	1.03545e-112	23.0106	ARID5B	1.1777	4.00189e-10	7.41348	NPDC1	2.50634	1.2188e-239	34.4197	GLIPR1	1.76919	3.89337e-136	26.0356	AHNAK	0.845602	0.000300814	5.19967	HLA-DPA1	2.09544	1.29702e-84	20.8355	HLA-DRB1	2.67402	2.39748e-51	16.1423	MT-ND5	0.559165	6.24234e-125	24.5594	CLIC1	1.31907	1.00984e-92	21.5891	HLA-DRB1	4.4027	0	71.5884	NACA	0.269964	0	64.6394	RPL19	0.174999
S100A4	0.876948	3.75775e-113	23.22	GCSAM	1.08898	2.37995e-112	22.9682	WDR86-AS1	2.15747	1.58431e-09	7.24258	RPLP0	0.401605	1.5127e-241	34.3023	ARPC1B	0.979057	1.18169e-135	25.9421	KLRB1	1.28973	0.00037292	5.15487	CD2	1.32719	1.1623e-82	20.5062	IKZF3	1.67303	4.31747e-50	15.8081	MT-ND1	0.570041	1.20615e-122	24.3211	EFHD2	1.9562	2.96871e-90	21.3066	CLIC1	2.07541	0	71.5833	RPL13	0.198942	0	64.0956	RPL11	0.180915
RILPL2	1.28916	2.18074e-112	23.1387	EMP3	0.40783	1.05912e-106	22.3711	TNFSF10	1.2102	2.18701e-09	7.16058	CALM1	0.593767	9.76063e-236	33.9233	IL32	0.93825	2.1081e-130	25.4094	CDKN1A	4.2437	0.000447601	5.13986	EOMES	3.94568	1.99338e-77	20.319	SRGN	1.25123	2.6599e-49	15.6407	MT-CYB	0.483017	3.81212e-121	24.1578	ANXA2	1.84756	2.35342e-89	21.171	HLA-A	0.762044	0	71.5202	RPL10	0.188258	0	62.8084	RPL9	0.232661
CD82	1.12431	3.4239e-112	23.1056	WDR86-AS1	1.47387	2.01397e-101	21.8241	PI16	1.85043	3.23948e-09	7.11848	ANXA5	1.48396	2.01134e-226	33.155	FUT7	3.09933	8.46015e-125	25.1525	PCNA	1.3734	0.000391938	5.13721	MYO1F	2.41332	3.20429e-79	20.2056	HCST	1.10271	2.44115e-48	15.4793	CD99	0.834052	5.5683e-117	23.7373	ALOX5AP	1.53425	9.80276e-87	20.8289	HLA-DPA1	3.05003	0	71.4572	SELL	0.694649	0	61.9954	RPS3A	0.234361
ITM2A	0.865737	6.85057e-111	22.9591	SH3BGRL3	0.338405	3.46464e-99	21.5756	CYB561	1.99669	7.97826e-09	6.98475	RORA	1.36898	9.31243e-224	32.942	NIBAN1	2.46216	8.1086e-126	25.1066	S100A6	0.469755	0.000512101	5.06345	HOPX	2.82743	2.23191e-77	19.992	CLDND1	1.64321	8.59667e-47	15.273	MT-CO3	0.44999	8.12547e-115	23.4986	STOM	2.27173	1.01248e-85	20.823	C12orf75	3.43539	0	70.9794	RPLP2	0.248516	0	60.5958	CITED4	1.21365
EZR	0.868095	7.2608e-111	22.9542	GATA3	0.688736	5.55034e-98	21.4305	GPR171	1.46623	4.4326e-08	6.702	LGALS1	1.81441	3.97973e-216	32.3815	VIM	0.808646	1.21788e-126	24.9937	SH3BGRL3	0.436354	0.000575464	5.03751	HCST	1.26351	9.69205e-78	19.8402	CLIC1	1.19087	1.89792e-45	14.9868	PAXX	1.01938	1.14943e-109	22.9493	AUTS2	3.12478	1.75626e-82	20.6074	ITGB2	1.76612	0	69.4535	SNHG29	0.510393	0	59.4378	RPS27A	0.174289
ST8SIA1	3.0513	4.5336e-106	22.5993	LPAR6	0.809711	2.81568e-93	20.9091	VIM	0.527568	6.08817e-08	6.6399	CLIC1	1.04582	8.50077e-216	32.3223	MYL6	0.76605	6.87628e-125	24.8127	PRDM1	1.23822	0.000928989	4.93112	GBP5	1.73437	4.11568e-72	19.0683	DUSP2	1.86516	1.25356e-44	14.909	PRDM1	1.63551	5.85508e-105	22.4757	CXCR6	5.36608	5.24516e-78	20.2452	IL32	1.43511	0	69.2206	LEF1	0.680268	0	59.2223	EEF1B2	0.300568
CORO1B	0.939264	2.02326e-105	22.3748	LSR	0.971249	6.26671e-93	20.8709	PLP2	0.875304	6.086e-08	6.63778	USP10	1.36188	4.57563e-205	31.4855	ACTB	0.612609	2.58643e-121	24.4233	ITGB1	0.903795	0.000928989	4.92338	SYNE2	1.53302	6.16925e-72	19.0237	HLA-DRB5	2.77873	4.39874e-44	14.8929	MT-CO2	0.368505	1.17371e-102	22.1814	BHLHE40	2.33086	1.31468e-78	19.9075	ADGRG1	9.27296	0	68.1674	RPS6	0.227158	0	58.9528	PDK1	1.30919
HLA-A	0.26623	2.1504e-104	22.2663	CCR4	1.44995	7.42388e-91	20.6418	DST	3.19411	9.46303e-08	6.60148	AUTS2	2.70791	9.56903e-202	31.4618	LGALS1	2.15551	2.28178e-118	24.2272	KLF6	0.677635	0.000928989	4.92298	GZMM	1.4527	6.77976e-69	18.589	ITGB2	0.969867	9.98144e-44	14.6877	ERN1	1.49917	6.77893e-102	22.1296	NSG1	2.2822	8.19682e-78	19.7918	SRGN	2.04348	0	66.8823	TMIGD2	1.40894	0	58.8655	RPL35A	0.2348
RNASET2	0.690917	5.60148e-104	22.2127	LINC02762	1.61861	1.46171e-90	20.6195	AUTS2	2.21372	8.98114e-08	6.58844	TNFRSF18	3.24782	5.01254e-194	30.9169	HLA-DPB1	1.70132	1.32316e-118	24.1607	ASCC3	1.26883	0.00104837	4.89425	CTSW	1.99003	4.04994e-67	18.3863	SH2D1A	1.82459	4.68729e-42	14.4555	MYO1F	1.59404	6.26249e-98	21.6757	ADRB2	3.20776	2.16178e-75	19.6021	SPON2	5.55328	0	64.6851	GAS5	0.528528	0	58.5164	RPL13	0.160793
CD99	0.670898	3.05447e-101	21.917	IATPR	1.65444	1.17468e-89	20.512	SOCS2	1.80228	1.38567e-07	6.50202	KLF6	0.989965	3.12321e-196	30.7573	OPTN	1.40799	1.50006e-118	24.1239	NEAT1	0.774006	0.00119833	4.85725	EFHD2	1.95816	7.10198e-66	18.1984	CMC1	2.12064	1.39367e-41	14.4197	HLA-A	0.296146	7.89929e-98	21.6532	IL18R1	3.40094	1.48102e-73	19.4147	CYBA	1.55837	0	63.4611	RPS28	0.261613	0	58.4986	MYC	0.806668
CD52	0.406253	1.8575e-97	21.4969	IL32	0.357892	9.04694e-87	20.164	ERN1	1.32218	2.14736e-07	6.40782	GAPDH	0.616722	7.6547e-190	30.2731	TRADD	1.39495	3.30002e-117	23.9755	EMP3	0.46339	0.00179809	4.77023	KLF6	1.24881	1.00418e-65	18.1388	CD81	1.34167	5.80994e-42	14.3916	MT-ND2	0.585485	5.5655e-97	21.5401	GYG1	2.20556	1.12867e-74	19.3602	GZMM	2.09817	0	62.4668	AIF1	1.31037	0	58.3617	DPP4	1.14597
GLCCI1	1.27446	3.9188e-97	21.475	CD84	0.940846	1.42023e-83	19.7845	ARHGAP15	0.80774	2.99009e-07	6.34645	FKBP11	1.46455	5.41748e-190	30.2687	LMNA	3.18102	4.12377e-111	23.6475	AQP3	0.682351	0.00286628	4.66633	SAMD3	1.82262	1.23746e-64	18.009	CD2	1.05244	4.09913e-41	14.2156	SYNE2	1.02123	6.39622e-97	21.5306	PLCB1	3.48987	1.31345e-72	19.2841	HCST	1.71547	0	61.9763	EEF1A1	0.159002	0	58.0085	RPS5	0.226604
FTH1	0.310457	5.27862e-96	21.3307	ARPC1B	0.386749	2.07375e-83	19.7602	PIM1	0.840211	3.19115e-07	6.33219	EMP3	0.718917	7.42882e-190	30.2623	RNF214	1.95403	1.99367e-112	23.5483	TIMP1	0.842231	0.00314565	4.64291	KLRB1	2.32311	5.24593e-64	17.9708	CTSC	1.44665	2.4328e-39	13.9148	LGALS3	2.27712	1.89784e-93	21.2207	FKBP11	1.74903	5.57467e-73	19.0519	MYO1F	3.23366	0	61.2552	ACTN1	0.963382	0	57.1453	SATB1	0.777193
IKZF3	1.07465	1.88701e-95	21.2734	SH3BP5	0.642678	6.4088e-83	19.7008	PRKD3	1.83877	4.94418e-07	6.27637	ERN1	1.61081	1.77418e-182	29.6611	ACTG1	0.760077	2.13235e-111	23.3417	TNFRSF4	1.24098	0.0111177	4.35558	APOBEC3G	2.11875	3.97011e-62	17.6914	SAMD3	1.59784	3.78222e-39	13.8897	MT-CO1	0.340626	4.59856e-93	21.0877	SH2D2A	1.83248	3.90048e-71	18.7955	YWHAQ	2.04344	0	61.1949	NOG	1.54086	0	56.4739	RPL14	0.171897
PDCD1	2.5849	1.51426e-93	21.1453	HNRNPLL	0.88205	1.07363e-82	19.6761	JUN	0.883442	5.42965e-07	6.23531	WDR86-AS1	2.43226	1.60264e-179	29.5504	FLNA	1.22995	4.88778e-106	22.7384	ANXA1	0.638594	0.012735	4.31738	HLA-DPB1	1.76618	4.65541e-61	17.4571	APOBEC3G	1.86464	3.4205e-38	13.7385	GBP5	1.13602	1.47255e-91	20.9154	MYO1F	2.05462	9.37263e-71	18.7628	AHNAK	2.08343	0	61.1659	PABPC1	0.328488	0	56.3452	RPL22	0.259499
SMCO4	2.9098	5.73815e-93	21.1016	HINT1	0.273352	1.0938e-78	19.1882	FXYD7	1.77595	1.11046e-06	6.13008	GPR25	3.7633	4.83398e-174	29.2723	HLA-DRB1	2.38573	8.32354e-104	22.6155	TNFRSF10B	1.54507	0.0133747	4.30764	ITGB2	1.02604	5.70354e-61	17.4313	SYNE2	1.26021	2.82809e-38	13.7055	MT-ATP6	0.383428	3.69573e-90	20.7458	CALM1	0.646037	5.78359e-71	18.753	FLNA	2.06064	0	60.9601	RPL24	0.239753	0	55.9588	SLC40A1	1.1713
FYN	0.750101	6.07713e-94	21.0915	EVI2B	0.488466	5.58328e-77	18.9776	SOCS3	1.17462	1.18983e-06	6.10177	MYO1F	1.71763	1.48652e-174	28.9785	TMSB10	0.425581	6.39514e-100	22.0438	LTB	0.381741	0.0205219	4.20102	CTSC	1.60872	2.71515e-60	17.3331	PSMB9	0.963861	1.25363e-37	13.5766	EMP3	0.615762	6.59288e-90	20.7259	CCR6	2.59834	5.0459e-69	18.6189	FCRL6	8.11934	0	60.7513	RPS16	0.23631	0	55.0687	IL4R	1.05187
IL6R	0.999516	1.91446e-91	20.8063	TTC39C	0.588484	5.87153e-77	18.9745	S100A4	0.835499	1.53126e-06	6.05903	FLNA	1.04798	4.83398e-174	28.887	ARPC2	0.786442	8.95465e-100	22.0421	FXYD5	0.294384	0.0212857	4.18439	HLA-DRB5	2.89613	3.63977e-58	17.1674	KLF6	1.05514	2.99358e-37	13.5066	CAST	0.947554	2.26135e-89	20.6518	MT-ND5	0.66138	1.81014e-68	18.3815	TGFBR3	4.03821	0	60.5164	BTG1	0.37782	0	55.0071	ETS1	0.553313
ITGA4	0.868308	1.89046e-91	20.8044	ANXA5	0.679227	5.84284e-75	18.7245	DUSP1	0.857805	1.6012e-06	6.04228	TTC39C-AS1	3.42911	5.37619e-168	28.689	CXCR3	2.18862	2.74201e-98	21.9877	ERN1	0.993844	0.0212857	4.18408	CYTOR	2.41444	1.86339e-58	17.1558	OPTN	1.28837	4.99172e-37	13.4716	ITGA4	0.934195	1.02741e-88	20.5725	PHACTR2	1.85423	5.99096e-68	18.361	SLC9A3R1	1.78565	0	59.3464	RPL21	0.223063	0	54.8205	SELL	0.542338
PRKCB	0.9711	4.58809e-88	20.4105	EPHA4	1.26147	9.23478e-75	18.7082	ADAM19	2.24344	2.08057e-06	6.0217	PRDM1	1.68297	6.15032e-171	28.6684	FXYD5	0.585443	8.43865e-99	21.9365	IL7R	0.463663	0.0330268	4.06229	SRGN	1.25344	3.16246e-59	17.146	ACTB	0.51793	2.67285e-36	13.3362	CCR2	2.94696	1.80662e-83	20.0843	PLEK	2.53806	1.26789e-67	18.3409	ANXA1	1.80736	0	57.9991	RPL39	0.262399	0	54.1379	RPL18	0.169945
HNRNPLL	1.25327	3.77742e-86	20.1953	PTGER2	0.772298	1.20683e-73	18.5601	LSR	1.33852	2.39533e-06	5.97311	TAGLN2	0.779595	5.76958e-165	28.1204	S100A6	0.771158	1.76642e-96	21.6466	MT-ATP8	0.571121	0.0372205	4.02575	ACTN4	1.88283	2.93108e-58	17.0547	FCRL3	3.02291	1.58514e-34	13.1176	CALM1	0.444517	2.20991e-81	19.6949	ERN1	1.89795	1.27558e-67	18.3219	CD81	1.98773	0	57.1782	RPL37	0.268736	0	53.3378	RPL5	0.198661
PBXIP1	0.735198	3.43329e-85	20.0629	PCSK1N	1.12328	4.41644e-72	18.3665	CCR4	1.93193	2.61074e-06	5.96546	NME2	0.773365	1.22548e-163	27.9888	ANXA6	0.946845	1.09602e-95	21.5486	GADD45A	1.58319	0.0393108	4.01432	CMC1	2.14287	5.07637e-56	16.7694	CNN2	0.846812	3.34856e-35	13.1168	GAPDH	0.497431	1.84103e-80	19.5863	GBP5	1.47923	5.71567e-68	18.299	HLA-DRB5	4.48487	0	56.8469	RPL14	0.181739	0	53.0197	TXK	0.928237
RNF214	1.29269	9.0042e-84	19.9116	IL10RA	0.522416	3.49248e-71	18.2444	LPIN2	1.02208	2.77533e-06	5.93765	CTSA	1.42225	2.10976e-157	27.4698	HLA-DPA1	1.61215	2.74491e-95	21.5342	B2M	0.129374	0.0688233	3.86397	GAPDH	0.751457	3.76971e-56	16.706	HNRNPLL	1.7506	7.20152e-35	13.0997	CD2	0.744155	4.73617e-78	19.2714	IL18RAP	4.56037	1.94795e-64	18.1625	ANXA2	2.46702	0	56.5903	FAU	0.190133	0	52.8762	SARAF	0.304395
CLDND1	0.951555	1.93082e-82	19.7364	ACTB	0.214236	1.8395e-70	18.1538	PLXNA4	3.79802	3.84808e-06	5.92907	MAF	1.86863	6.00454e-157	27.4652	SLC9A3R1	1.0129	2.64646e-93	21.2663	USP10	0.718881	0.0707092	3.8534	YWHAQ	1.324	4.47612e-56	16.6569	IL2RB	1.9662	9.19656e-35	13.0937	SH2D2A	1.28402	7.66456e-78	19.259	YWHAQ	1.25788	7.49346e-67	18.1311	APOBEC3G	2.98716	0	56.5166	C1orf162	0.877049	0	52.8374	RPS15A	0.153652
UBC	0.369315	3.12222e-82	19.7098	TAGLN2	0.387889	1.0188e-69	18.0547	TRAT1	0.755296	5.69912e-06	5.80574	TRADD	1.10532	1.21326e-156	27.3579	IL10RA	1.16541	3.13936e-91	21.0163	PTGER2	0.850765	0.0850044	3.79981	C12orf75	1.98304	2.1169e-55	16.6079	F2R	3.48311	3.69019e-34	13.0831	CDC42EP3	1.25503	2.52202e-77	19.1923	RHOC	2.2977	4.26947e-65	17.9995	ADRB2	5.11675	0	55.7323	RPS27	0.246366	0	52.5698	NPM1	0.314755
SRGN	0.713428	2.19646e-81	19.6019	RILPL2	0.738767	3.06732e-68	17.8633	ZMIZ1	1.69524	7.65543e-06	5.76353	LTK	4.48062	1.62745e-152	27.3312	CAPG	2.11711	1.23063e-89	20.9456	MDM2	1.08478	0.0872031	3.791	RHOC	2.3851	1.62382e-54	16.5376	SLC9A3R1	1.02745	2.58355e-34	12.9446	GPR183	0.919094	1.60104e-76	19.0779	HLA-A	0.38392	1.74511e-65	17.9781	S100A10	1.44474	0	55.5581	RPL18A	0.16454	0	52.1271	RPLP2	0.193411
ANXA5	0.987829	2.78959e-81	19.5925	C1orf162	0.546043	2.69572e-67	17.738	MYOM2	2.29513	8.96226e-06	5.74197	B2M	0.213905	1.10032e-152	27.0435	RILPL2	1.58722	4.45683e-90	20.9164	PCSK1N	1.21084	0.101858	3.74092	MYBL1	2.41422	3.34908e-53	16.324	NKG7	2.33307	5.37082e-34	12.9056	RHOC	1.69623	8.485e-76	19.0215	RPLP0	0.39563	8.0717e-65	17.8692	MATK	4.02593	0	55.1581	SATB1	0.784368	0	52.091	ITGA6	0.870691
PPP1CC	0.732079	3.74739e-81	19.5732	ALOX5AP	0.538081	9.78904e-67	17.6628	CAPG	1.49909	8.93141e-06	5.72847	TNFRSF25	1.2044	4.98198e-153	27.0411	PPP1CA	0.932583	8.77601e-90	20.8433	ITM2B	0.262654	0.110114	3.71144	MT-ND5	0.651118	4.39213e-51	15.8722	ARAP2	1.80867	1.43945e-33	12.8448	FKBP11	1.17598	7.02864e-76	19.006	RORA	1.42927	2.14115e-62	17.5021	CFL1	0.909929	0	54.9988	RPS24	0.208699	0	51.7693	RPL21	0.189401
ICA1	2.60193	3.2642e-80	19.5342	BIRC3	0.571567	3.37005e-66	17.5915	STT3B	0.885625	1.46127e-05	5.62803	FRY	2.87547	5.01128e-150	26.9587	GATA3	1.29023	3.96074e-87	20.5338	CLIC1	0.517104	0.113225	3.69735	GZMH	2.7831	2.18116e-50	15.8331	LINC02084	3.64573	1.94923e-32	12.7403	IFNG-AS1	2.72812	1.06948e-74	18.9482	SYNE2	1.26725	3.99334e-62	17.4464	ACTB	0.905288	0	54.9512	RPS3	0.159465	0	51.7158	LINC00861	0.586384
LTB	0.468046	1.16364e-80	19.5229	CAPG	0.979211	1.95784e-64	17.359	GCNT1	2.8085	2.59134e-05	5.54782	ARPC1B	0.691153	1.36323e-149	26.7261	TBXAS1	3.15772	2.47687e-85	20.5305	CFH	1.909	0.115243	3.69163	LCP1	1.02047	1.83916e-50	15.7563	HLA-DRA	3.00622	1.40546e-32	12.731	TRADD	0.954598	2.64083e-74	18.793	MATK	2.50105	4.81453e-61	17.421	PRSS23	9.34768	0	53.9916	RPS4X	0.201466	0	51.2575	RPS28	0.210391
CD84	1.27759	3.89901e-80	19.4627	GAPDH	0.269799	2.16811e-64	17.3497	IL32	0.529055	2.35975e-05	5.54024	CAPG	1.83568	1.46048e-147	26.6024	KLF6	0.995608	8.32195e-87	20.4829	MDFIC	0.662935	0.115243	3.6891	IL10RA	1.26261	3.51793e-50	15.7066	PLAAT4	0.878076	3.44795e-33	12.7215	IGFBP3	2.79783	2.35253e-71	18.5116	PAXX	1.18247	2.29354e-60	17.1866	CD52	0.955584	0	53.4986	RPS15	0.163629	0	51.2124	RNF157	1.30916
GAPDH	0.432411	2.82073e-78	19.2174	OPTN	0.542104	7.6339e-63	17.1353	HDGFL3	2.32337	3.11815e-05	5.49963	TNFSF13B	2.82656	3.16225e-137	25.7341	TNFSF10	1.42377	2.78576e-86	20.4465	LIMS1	0.722223	0.121457	3.66746	ADRB2	3.01796	6.08333e-49	15.6778	STOM	1.85244	5.28131e-32	12.5318	CD300A	1.77037	5.81456e-69	18.1257	CTSW	1.68231	3.45688e-60	17.1818	SAMD3	2.378	0	53.0603	NPM1	0.332926	0	50.7688	RPS8	0.161852
PREX1	1.06624	3.87628e-75	18.8276	S100A10	0.351805	7.28511e-62	17.0027	ARHGAP32	2.66419	3.26098e-05	5.48542	KIF5C	2.63904	1.87332e-131	25.1484	EZR	1.07024	2.63417e-86	20.4157	TRIAP1	0.927455	0.129112	3.64753	CDC42EP3	1.7383	1.65042e-49	15.6395	PYHIN1	1.59094	1.28969e-31	12.437	YWHAQ	0.830587	1.02922e-68	18.0545	S100A10	0.880917	7.98603e-59	16.9828	ABHD17A	1.95578	0	52.5582	TSHZ2	1.04962	0	50.7439	AIF1	0.989844
LINC00426	1.69597	2.88262e-74	18.7423	PKM	0.353811	6.46576e-60	16.731	ANXA6	0.61726	3.11815e-05	5.47658	LIMS1	1.16818	2.49715e-131	24.9902	ARPC3	0.70395	2.88324e-82	19.9226	PYHIN1	0.83163	0.129112	3.64371	DUSP2	1.83374	3.44096e-49	15.6058	DTHD1	5.02496	5.27954e-30	12.2746	SAMD3	1.11566	1.9822e-68	18.0224	MT-CO2	0.458072	8.29422e-59	16.953	ID2	2.32307	0	52.4524	RPS21	0.285307	0	50.0978	IL6ST	0.709215
IL32	0.478587	1.45752e-73	18.6282	TAGAP	0.376526	1.55391e-58	16.5369	LINC01871	1.90058	3.70294e-05	5.44818	CRIP2	1.35083	2.00692e-129	24.8175	YWHAQ	1.07362	3.50576e-81	19.7773	MAF	1.08746	0.131755	3.63648	EMP3	0.813133	4.95398e-49	15.5397	GAPDH	0.650413	1.54197e-30	12.1897	TAGLN2	0.631286	2.25914e-68	18.0112	ABCB1	3.82859	1.23369e-56	16.8941	CD74	1.68364	0	51.9767	EEF1G	0.298294	0	50.058	RPL34	0.200951
ELOVL5	0.865066	2.22496e-73	18.5977	CD48	0.273982	4.72715e-57	16.327	NME2	0.577946	4.15634e-05	5.40586	CCR2	3.00904	1.42956e-127	24.7848	PKM	0.817967	1.99679e-79	19.5568	IATPR	1.54072	0.132895	3.63321	IL7R	0.898229	8.30589e-49	15.4936	EZR	1.05728	2.3634e-30	12.1534	NCF4	1.9608	8.79139e-68	17.975	MT-CO1	0.428332	4.59684e-56	16.5392	MT-CO1	0.653934	0	51.4823	RPL7	0.298217	0	49.9019	ADGRE5	0.723824
TAGLN2	0.565164	3.96799e-73	18.5634	CYB561	1.04394	2.11543e-56	16.2372	CD82	0.923824	7.05877e-05	5.29856	ELOVL4	3.88177	3.01939e-126	24.7164	JPT1	1.31414	1.85022e-78	19.4439	HERC5	1.03341	0.137389	3.61905	SLAMF7	3.59577	1.71759e-47	15.4876	MYO1F	1.72267	6.18265e-29	11.8886	HLA-C	0.262162	5.33925e-68	17.9727	YWHAH	1.60971	9.41714e-56	16.519	C1orf21	7.81778	0	51.1509	RPL7A	0.161609	0	49.4171	NOSIP	0.489463
LINC00402	1.13498	5.5456e-72	18.4251	CD40LG	0.511095	6.94798e-56	16.1583	SOCS1	1.24495	0.000105006	5.22375	PTGER2	1.28845	2.84605e-126	24.495	LRRFIP1	0.928731	3.71393e-78	19.3921	GSTK1	0.373505	0.149643	3.58873	PAXX	1.21885	1.49563e-48	15.4346	TOX	2.38239	1.04301e-28	11.8851	PARP8	0.930779	8.39237e-68	17.9328	PARP8	1.29976	1.35656e-55	16.4725	CALM1	0.903241	0	50.7367	ABLIM1	0.711858	0	48.9481	RIPOR2	0.4941
ANXA2	0.980573	9.19442e-71	18.2559	IL6R	0.561497	7.64605e-56	16.1519	GRASP	1.8475	0.000126073	5.18873	NR1D1	1.60956	1.89581e-121	24.0432	HLA-C	0.353187	1.99005e-77	19.3194	CISH	0.678196	0.157772	3.56881	IFNG-AS1	3.38722	4.90973e-47	15.3943	UBC	0.508586	9.37197e-29	11.822	AUTS2	2.02762	2.4333e-67	17.9229	CD74	0.989517	9.40861e-55	16.3341	IFITM2	1.35838	0	50.5938	RPL12	0.1938	0	48.7461	PIM2	0.621929
ZBTB38	0.901961	2.04333e-65	17.5488	FYB1	0.254209	6.13574e-55	16.0208	CRIP2	1.11357	0.000125948	5.18563	CFH	2.98835	5.19318e-120	24.0111	CAPZB	0.763187	1.86947e-77	19.3043	CTSA	0.760045	0.177703	3.52823	MT-CO3	0.510977	4.20486e-48	15.3721	RAC2	0.58517	9.57778e-29	11.8163	PERP	2.34474	1.51933e-66	17.8326	DPP4	1.58486	3.54646e-54	16.2747	ITGB1	2.02818	0	49.8632	AK5	1.2982	0	47.6702	ACTN1	0.74891
RAC2	0.372032	1.264e-64	17.4383	S100A6	0.276278	1.26266e-54	15.975	RPL23A	0.200276	0.000126073	5.17914	TXN	1.00761	3.67305e-120	23.8705	CCR10	4.50106	5.08604e-75	19.2676	SYNE2	0.564449	0.178046	3.52435	S1PR5	3.02293	3.05013e-47	15.3718	FLNA	1.05648	3.21852e-28	11.7062	GLIPR1	1.03892	4.3848e-65	17.5662	KDSR	1.68792	6.34483e-53	16.0949	RAP1B	1.40032	0	49.8413	LDLRAP1	0.674698	0	47.6603	RPS15	0.141584
LINC00892	1.67902	3.65742e-64	17.4002	JUNB	0.406709	1.7044e-54	15.9546	ACE	3.50039	0.000152427	5.16542	ALOX5	3.67997	3.55022e-116	23.6581	WDR86-AS1	2.34486	7.52757e-75	19.0812	LINC00824	2.64026	0.196351	3.49421	CALM1	0.617857	1.52728e-47	15.2781	MS4A1	4.54418	3.1263e-27	11.6559	PFN1	0.313024	9.44257e-64	17.3925	AQP3	1.05842	2.36071e-52	15.9583	FGR	8.9955	0	49.469	TPT1	0.180119	0	46.4926	PABPC1	0.257943
CD2	0.586875	2.42543e-64	17.398	JUN	0.437303	2.774e-54	15.9227	NT5E	2.20425	0.000152427	5.15355	YWHAQ	0.86723	7.64065e-115	23.3197	DYNLL1	1.10537	1.53781e-75	19.0542	CCR6	1.22459	0.211622	3.46239	BHLHE40	2.115	6.72215e-47	15.2348	SLAMF7	3.14675	9.45548e-27	11.4958	CST7	1.36863	5.20884e-62	17.1361	MT-ND1	0.591593	7.90212e-52	15.8823	ACTN4	2.40022	0	48.7777	LDHB	0.324967	0	45.8934	PNRC1	0.374471
PIM2	0.646079	6.98455e-64	17.3343	CTSA	0.639977	1.05058e-53	15.8388	EPHA4	1.60291	0.000357016	4.96689	FXYD5	0.407452	2.87045e-114	23.2827	PRDX1	0.989491	2.94478e-75	19.0141	TNFSF4	4.34207	0.226688	3.44919	MYL6	0.672372	1.61347e-46	15.1118	HLA-DQB1	2.6499	2.23786e-26	11.3931	ARHGAP15	0.695974	2.96062e-61	17.0291	HLA-C	0.358842	3.4938e-51	15.8129	LYAR	2.51788	0	48.7676	RPL10A	0.193676	0	45.4581	RPL24	0.190369
EVI2B	0.637648	1.99304e-63	17.2714	TNFRSF4	0.87038	3.00111e-53	15.7722	NFKBIA	0.639506	0.000414663	4.92689	CCDC107	1.06104	9.62542e-114	23.2097	CORO1B	1.11909	1.02043e-74	18.9465	DUSP1	0.557736	0.220308	3.44668	GYG1	2.02315	1.20302e-45	15.019	HLA-DMA	2.22835	3.72478e-25	11.1034	PPIB	0.568129	1.09574e-60	16.949	DUSP1	1.15213	4.03016e-51	15.7604	ABI3	3.3713	0	48.633	TRABD2A	0.702098	0	45.2703	RPL10	0.130783
EMP3	0.452642	5.62035e-63	17.211	RPLP1	0.11161	9.6175e-53	15.696	TUBA1A	0.685307	0.000453349	4.90665	VCL	1.54716	1.9661e-112	23.1	HLA-DRA	2.84585	3.9621e-73	18.8804	FTL	0.232577	0.255313	3.40042	PSMB9	0.965131	8.81173e-46	14.9652	NINJ2	2.66747	5.00623e-25	11.0925	TMEM273	2.49039	1.69843e-59	16.8456	NCR3	2.87963	1.23495e-49	15.6914	TPST2	2.79567	0	48.3816	RPS9	0.200076	0	45.1786	ANKRD55	1.05944
CHN1	3.27435	1.20044e-61	17.104	FAS	0.761472	1.78697e-51	15.5047	ARL6IP5	0.474936	0.000510083	4.87912	SEC61B	0.782088	9.68391e-113	23.0999	CFL1	0.489886	4.02672e-74	18.8725	SLAMF1	0.789098	0.255313	3.39277	MT-CO2	0.43023	1.91147e-45	14.9203	HLA-E	0.361819	2.78726e-25	11.0738	DHRS7	0.839089	1.37648e-58	16.6475	CTSH	2.47259	3.96516e-49	15.5525	MYL6	0.978126	0	48.0424	IL6ST	0.691984	0	44.5395	BACH2	0.864585
PHACTR2	1.02378	3.54854e-62	17.1032	CORO1B	0.467003	6.96914e-51	15.4144	TMEM200A	3.69508	0.000600697	4.86973	CAST	0.855102	1.83186e-110	22.8592	ACTN4	1.50003	3.26643e-73	18.7716	INPP4B	0.487832	0.259035	3.383	CEBPD	3.58064	2.71801e-43	14.743	TPST2	1.63669	4.32388e-25	11.0536	SLAMF1	1.14231	6.30473e-58	16.5598	XBP1	1.06196	8.40091e-50	15.5472	STOM	2.75936	0	47.9169	NELL2	0.900314	0	43.7966	GAS5	0.400173
NEAT1	0.741455	3.33563e-62	17.1029	EEPD1	1.0469	9.57849e-51	15.3969	LINC02762	1.89123	0.000598385	4.85678	DUSP1	0.866948	1.12963e-109	22.7754	PPP2R5C	1.07679	2.05048e-71	18.5062	BHLHE40	1.01168	0.287429	3.35016	SLC9A3R1	1.03422	7.32303e-44	14.633	WIPF1	0.885255	1.04648e-24	10.9426	MYBL1	1.55978	1.81596e-57	16.5055	MT-ATP6	0.460169	1.45197e-49	15.5078	ARPC2	1.11813	0	47.3654	FHIT	0.984746	0	43.649	TAB2	0.820276
CNN2	0.491036	9.81573e-62	17.0356	TMSB4X	0.10334	1.15801e-50	15.3813	TXNIP	0.318926	0.000603843	4.84039	CDC42EP3	1.19825	2.41454e-109	22.7478	TXN	1.17358	3.51981e-71	18.481	FAS	0.884119	0.295915	3.33605	TBX21	2.64588	7.46885e-43	14.563	GPR183	1.03912	1.19627e-24	10.9318	PLCB1	2.24937	2.27251e-55	16.228	S1PR5	2.7693	1.54197e-48	15.45	MYO1G	1.88417	0	47.3597	BACH2	0.874526	0	43.1153	NACA	0.183086
SGPP2	2.48399	3.10275e-60	16.8765	TIMP1	0.516824	3.05503e-50	15.3157	TAB2	0.859183	0.000604536	4.836	PI16	1.63516	8.68306e-109	22.719	CNN2	0.741291	1.07181e-70	18.409	TMEM30A	0.768359	0.309358	3.31112	SH2D2A	1.66264	4.762e-43	14.5229	RNF214	1.5704	1.49438e-24	10.9309	ADAM8	1.13879	2.54772e-55	16.1774	LINC02084	3.64329	5.40064e-48	15.4488	LITAF	1.44972	0	47.1682	TGFBR2	0.677322	0	42.6461	FHIT	0.927493
ARPC2	0.439097	5.20919e-60	16.7926	PIK3R1	0.421256	7.93538e-50	15.2522	RGS16	2.70088	0.000682516	4.82567	LMNA	2.26483	7.03138e-108	22.6674	HLA-DRB5	2.28058	5.86069e-70	18.3804	CYB561	1.12673	0.321831	3.29315	TGFBR3	2.23416	1.27344e-41	14.3128	APMAP	1.35974	1.79179e-24	10.9016	ACTN4	1.08325	9.69833e-55	16.0878	PRDM1	1.72072	8.4549e-49	15.4142	APMAP	2.2804	0	46.8861	CHRM3-AS2	1.00455	0	42.3884	LTB	0.378285
LIME1	0.486092	1.82995e-58	16.5725	FMN1	1.00863	1.33747e-49	15.2207	IFITM1	0.330032	0.000682516	4.80834	REEP5	1.05203	3.02158e-108	22.6267	NINJ2	2.75577	3.68801e-68	18.1999	NSG1	0.93626	0.364922	3.25159	FLNA	1.17571	6.07347e-42	14.2962	FYN	0.893184	2.83293e-24	10.843	REEP5	0.937671	1.86542e-54	16.0432	CDC42EP3	1.49765	2.0379e-47	15.1743	TGFB1	1.46304	0	45.7859	COX4I1	0.263004	0	41.6637	RPL37	0.213203
SPOCK2	0.538158	5.71182e-58	16.5015	RPS18	0.099704	1.74592e-49	15.2006	KLF10	1.57196	0.000726264	4.79741	NIBAN1	1.64017	4.52223e-107	22.5289	LIME1	0.73477	4.62289e-69	18.1878	WDR86	1.64989	0.392086	3.23114	IL18RAP	4.19882	2.78235e-40	14.2279	PPP1CA	0.809515	3.60013e-24	10.8174	PSMB9	0.594305	5.92228e-54	15.9654	GAPDH	0.597676	8.1928e-47	15.0798	PPP1CA	1.34568	0	45.668	EIF3E	0.383648	0	41.1018	FAU	0.152426
CDC25B	0.643849	6.70685e-58	16.4913	ADAM19	1.263	3.9528e-49	15.1501	ZFP36	0.589967	0.000752172	4.78176	SLAMF1	1.23386	3.98983e-106	22.4075	SRGN	0.915742	5.86684e-69	18.1709	PI16	0.972733	0.429025	3.19973	LINC02084	3.6917	4.11988e-40	14.1641	PRF1	1.52676	4.04295e-24	10.8129	HCST	0.601424	7.06832e-54	15.9538	CMC1	1.70545	1.42535e-46	15.0555	HLA-B	0.893973	0	45.4552	RACK1	0.162116	0	40.9753	RPL29	0.139964
TNFRSF4	1.25222	1.28669e-57	16.461	CSTB	0.389526	4.28936e-49	15.1386	FMN1	1.51443	0.00097377	4.7326	LDHA	0.698492	1.05574e-105	22.35	CDCA7	3.2067	4.41927e-67	18.0808	LSR	0.827494	0.429054	3.19727	ARAP2	1.80795	1.12483e-40	14.1152	MT-CO1	0.344797	4.17792e-24	10.8023	S100A6	0.453643	2.76177e-52	15.7162	TMEM273	3.11304	8.92852e-46	15.0338	SLAMF7	5.70973	0	45.2674	RPL28	0.118668	0	40.5168	LEF1-AS1	0.961819
SSBP4	0.805403	1.28669e-57	16.4514	ARL6IP5	0.288692	3.44363e-48	14.9982	GLIPR1	0.869661	0.00100193	4.7184	TGFB1	0.754072	5.47935e-105	22.2715	HNRNPLL	1.52277	9.00296e-68	18.0365	TNFRSF10D	1.45757	0.430426	3.19361	CYBA	0.842675	7.87716e-41	14.1001	OAZ1	0.538995	8.22312e-24	10.7343	SEC61B	0.675081	3.43334e-52	15.6987	HCST	0.874679	4.39863e-46	14.9355	S100A6	1.04227	0	45.2248	RPL31	0.274849	0	40.3858	SNHG29	0.360178
CFL1	0.296119	2.82248e-57	16.4026	SOCS3	0.591701	1.6681e-47	14.891	ANK3	1.13597	0.0011122	4.69624	MYO1G	0.950322	1.11684e-104	22.2385	MYO1G	1.14788	6.42733e-68	18.0327	ZC2HC1A	1.45226	0.452169	3.17662	PLAAT4	0.886884	1.3446e-40	14.0549	CD84	1.54354	1.42265e-23	10.701	PDCD4	0.704001	3.84618e-52	15.6902	TGFB1	0.975271	3.67746e-45	14.7788	EMP3	1.04998	0	44.5156	RPLP1	0.150351	0	39.4269	RPS6	0.157653
GPR174	0.955558	3.26345e-57	16.3959	PPP1R15A	0.571993	1.98398e-46	14.7214	S100A10	0.503923	0.00141398	4.64204	TPI1	0.705846	1.6746e-104	22.2194	MYO1F	1.6212	6.23309e-67	17.92	TRADD	0.54547	0.490413	3.14792	MATK	2.3537	1.49883e-39	13.9519	SLAMF6	1.38632	5.30683e-23	10.5623	C12orf75	1.1543	5.22437e-52	15.6746	CCDC107	1.28246	4.64231e-45	14.7711	CD2	1.32705	0	43.781	RPL3	0.151107	0	39.366	CYLD	0.599428
OGDH	0.997711	3.17171e-56	16.2526	TIAM1	0.644464	6.4701e-46	14.6398	MAL	0.594696	0.00162036	4.61021	RPSA	0.232693	3.7933e-104	22.1828	LDHA	0.842575	9.85755e-67	17.8637	VAMP8	0.414856	0.494134	3.14104	PTGDR	3.57021	5.88936e-39	13.9352	CYBA	0.707944	5.71078e-23	10.5375	GLIPR2	1.03818	6.66868e-52	15.6585	SESN1	1.56358	1.2881e-44	14.7131	PAXX	1.53436	0	43.7207	RPL36	0.192382	0	39.1385	RPLP1	0.152023
TP53INP1	1.58595	5.76025e-56	16.2292	STT3B	0.45959	1.74217e-45	14.5697	ANXA5	0.840694	0.00170888	4.59697	BHLHE40	1.5119	6.33295e-104	22.1806	LCP1	0.802708	1.75138e-66	17.8301	WDR86-AS1	1.13264	0.514721	3.12763	PARP8	1.25026	3.17494e-39	13.8112	SYNE1	1.14249	1.30738e-22	10.4633	ANTXR2	1.30789	9.17347e-52	15.6459	S100A6	0.652376	2.18474e-43	14.4838	CDC42EP3	2.16966	0	43.72	MAML2	0.650177	0	38.8212	EEF1G	0.242647
CCDC50	2.09449	1.881e-55	16.1682	TRAF1	0.81723	2.6243e-45	14.5423	MB21D2	2.16667	0.00209976	4.56131	CYB561	1.76805	2.13215e-103	22.1423	IATPR	2.53118	1.42829e-65	17.8165	CITED2	0.520997	0.527275	3.11502	CAST	1.12627	1.04774e-38	13.7102	ARPC2	0.634548	1.98136e-22	10.412	TXN	0.831827	1.4394e-51	15.6028	C12orf75	1.57547	2.84369e-43	14.4722	MYBL1	3.04037	0	43.4943	RPL26	0.126027	0	38.7462	MLLT3	0.772976
TIFA	1.2133	2.19951e-55	16.1334	B2M	0.0828622	4.93636e-45	14.5002	DAAM1	1.55372	0.00237022	4.52568	EEF1A1	0.158214	1.06325e-103	22.1382	MYH9	0.769779	4.1441e-66	17.7787	ARHGEF3	0.559399	0.547886	3.10123	CD81	1.16532	1.59884e-38	13.6812	CFL1	0.441902	4.84902e-22	10.321	ITGB1	0.90371	4.80479e-51	15.522	KIF5C	2.75779	2.95751e-42	14.3969	LSP1	1.05075	0	43.443	FOXP1	0.47435	0	38.719	PLPP1	1.38145
ACTG1	0.364527	2.11481e-55	16.1268	LIME1	0.292328	6.35852e-45	14.4784	LY6E	0.533616	0.00237022	4.5209	PRNP	1.05049	2.38213e-101	21.877	PSMB9	0.782288	7.71307e-66	17.7418	FLT3LG	0.387721	0.589811	3.07669	IL18R1	2.9021	9.93792e-38	13.6638	ZBTB38	1.18296	7.09572e-22	10.2895	UBC	0.339781	2.77268e-50	15.4054	LCP1	0.83517	1.31697e-42	14.3411	CD300A	3.23421	0	43.2302	NUCB2	0.663728	0	38.4305	TMEM123	0.440267
GPRIN3	0.924688	6.19273e-55	16.0601	WDR86	1.42342	9.69004e-45	14.4547	NCR3	1.71562	0.00252941	4.50656	PBXIP1	0.756255	2.21108e-101	21.876	UBC	0.464576	1.8036e-64	17.562	ASTN2	2.07823	0.616323	3.05828	HLA-DRB1	2.13922	7.72229e-38	13.598	CRTAM	3.53449	1.75199e-21	10.2808	DUSP1	0.732946	7.74712e-50	15.3333	MT-CO3	0.444431	2.18159e-42	14.3028	CYTOR	2.82682	0	43.1817	ARMH1	0.835337	0	38.068	IL7R	0.403371
RESF1	0.581681	7.31406e-55	16.045	SLC40A1	0.616767	2.10984e-44	14.3944	FTH1	0.244246	0.00252941	4.49929	CD52	0.383979	4.18368e-100	21.748	ATP2B4	1.38027	2.70197e-64	17.5404	PASK	0.724866	0.636157	3.03429	CD300A	2.20942	2.9412e-37	13.5115	RNF213	0.873614	2.75305e-21	10.1409	GUK1	0.625368	1.96738e-49	15.2701	IFNGR1	1.64895	3.86263e-42	14.2905	CHST12	2.59119	0	43.1466	GYPC	0.481675	0	38.0337	RPL12	0.157761
PYHIN1	0.955844	1.15494e-53	15.8709	SMAD5	1.25453	5.24696e-44	14.3343	CDK6	0.99548	0.00284797	4.46971	ALOX5AP	0.887022	5.60216e-100	21.7206	ATP2B1	1.33233	2.82551e-64	17.5393	TAGLN2	0.357524	0.660416	3.01845	CRIP1	0.929602	1.55281e-37	13.4993	CD82	1.14225	3.37432e-21	10.1252	IL2RG	0.432766	2.0227e-49	15.2696	FLNA	1.02547	2.66691e-42	14.2866	RASSF1	2.19416	0	43.0991	CD27	0.472059	0	37.8469	RBMS1	0.645076
GIMAP4	0.477301	1.39884e-53	15.8544	GPR15	1.41064	1.71302e-43	14.2519	TMEM156	1.26733	0.00297135	4.46062	TMEM273	2.59146	2.29359e-98	21.6314	DOK2	1.15322	5.23847e-64	17.4885	SRGN	0.424658	0.708901	2.99238	MT-CYB	0.47977	4.43028e-37	13.4079	TAP1	0.907826	6.00739e-21	10.0583	DPP4	1.02194	2.18978e-49	15.268	TIMP1	1.19268	7.20909e-42	14.2148	CRIP1	1.25936	0	42.505	C12orf57	0.351898	4.1911e-303	37.5138	NELL2	0.787473
S100A10	0.470214	4.27436e-53	15.7837	UBC	0.187664	2.53481e-43	14.2186	RAMP1	3.48781	0.00324109	4.44992	CISH	0.992336	2.67804e-97	21.4245	TBCB	0.99536	8.64222e-63	17.3127	ALOX5	1.98811	0.729018	2.98327	CYB561	2.19231	2.37969e-36	13.3433	ATP2B4	1.31061	7.7876e-21	10.041	GATA3	0.807249	1.90905e-48	15.116	SEC61B	0.940897	9.35163e-42	14.1895	SPN	1.61638	0	41.9832	ST13	0.442874	8.9073e-303	37.4924	CAMK4	0.516034
TRIB2	0.863816	5.95348e-53	15.7635	CMTM8	0.706566	2.84183e-43	14.2107	CDC14A	0.852547	0.00315309	4.44313	PERP	2.30254	1.14625e-96	21.4239	ELOVL5	1.10116	1.96433e-62	17.2649	CMTM6	0.594651	0.729018	2.98131	MT-ATP6	0.436625	1.62716e-36	13.3037	IFNG	2.90374	1.56477e-20	10.0185	ADAM23	2.95199	1.14173e-47	15.0573	SAMD3	1.33723	1.18308e-41	14.1799	LCP1	1.22884	0	41.9009	RPL38	0.304366	9.75087e-284	36.2829	IFNGR2	0.992614
CD28	0.756446	9.97156e-53	15.7274	MTSS1	0.82031	7.20496e-43	14.1449	ITGB1	0.798772	0.00317029	4.4378	PFN1	0.314627	5.85593e-97	21.4053	MYL12B	0.566954	3.70088e-62	17.2305	YWHAH	0.679469	0.742503	2.97203	IFNGR1	1.71544	1.26408e-35	13.1684	ARPC5L	1.11905	9.63716e-21	10.0125	MT-ND4	0.363614	6.2897e-48	15.0335	CYB561	2.06334	3.3503e-41	14.1521	GAPDH	0.851832	0	41.5743	RPL41	0.11626	3.92833e-275	35.726	RPS24	0.155255
[truncated: 22 more columns]
