# Supplementary material for: Single-cell transcriptome landscape of circulating CD4+ T cell populations in autoimmune diseases
Source: Cell Genom. 2024 Jan 3;4(2):100473. doi: 10.1016/j.xgen.2023.100473 (PMC10879034; doi:10.1016/j.xgen.2023.100473)
Supplement: Table S4. Top 100 feature genes for each NMF factor, related to Figure 2 [file mmc4.xlsx]

## Sheet: S4 NMF top100
Table S4. Top100 feature genes for each NMF factor, related to Figure 2
	gene_NMF0	W_NMF0	gene_NMF1	W_NMF1	gene_NMF2	W_NMF2	gene_NMF3	W_NMF3	gene_NMF4	W_NMF4	gene_NMF5	W_NMF5	gene_NMF6	W_NMF6	gene_NMF7	W_NMF7	gene_NMF8	W_NMF8	gene_NMF9	W_NMF9	gene_NMF10	W_NMF10	gene_NMF11	W_NMF11
0	FGFBP2	1.18869	IKZF2	0.840305	RORC	1.44785	NOG	1.22415	FAM13A	2.34554	HLA-DRA	1.77594	LIMS1	1.58872	IFIT3	1.95455	CRIP2	1.36504	SOX4	2.72845	FOS	2.09124	GZMK	2.01845
1	GZMH	1.15745	FCRL3	0.83797	LTK	1.35776	CCR7	1.19124	DACT1	1.95294	CCR10	1.72411	CXCR5	1.20297	IFI44L	1.88296	CAPG	1.22636	NREP	1.89969	JUNB	1.76266	GZMA	1.2837
2	GZMB	1.10524	FOXP3	0.82229	LGALS3	1.18082	ACTN1	1.14683	SOCS2	1.68966	HLA-DRB1	1.60649	MAF	1.17884	IFIT1	1.74122	FXYD7	1.14753	CD8B	1.43718	JUN	1.66099	EOMES	1.26259
3	NKG7	1.07293	RTKN2	0.742075	CCR6	1.16805	NELL2	1.12501	CISH	1.65905	DUSP4	1.51778	PASK	1.10418	RSAD2	1.72161	PLP2	1.11969	AOAH	1.29196	DUSP1	1.60943	CCL5	1.20034
4	GNLY	1.05315	TIGIT	0.684783	PTPN13	1.11475	AIF1	1.11101	CDK6	1.63602	HLA-DQA1	1.51172	ST8SIA1	1.0374	OAS1	1.71962	ANXA1	1.11891	CHI3L2	1.13905	NFKBIA	1.50603	CST7	0.969664
5	CX3CR1	1.04167	CEACAM4	0.42119	CTSH	1.09651	TGFBR2	1.09296	EDA	1.60106	LINC02694	1.35794	KLRB1	1.02918	MX1	1.70691	S100A11	1.10023	SERPINE2	1.12354	DUSP2	1.49986	CXCR3	0.962271
6	ADGRG1	0.992839	ICA1	0.410477	AUTS2	0.983033	MAML2	1.09044	HDGFL3	1.48071	HLA-DRB5	1.3477	PDCD1	0.897421	CMPK2	1.66847	LGALS1	1.08508	PECAM1	1.0143	NR4A2	1.49928	LYAR	0.946814
7	ZEB2	0.981237	AC232271.3	0.406496	CCR2	0.9367	BACH2	1.07816	BCL2	1.33488	HLA-DQB1	1.28384	TIGIT	0.880361	ISG15	1.61633	NEFL	1.0815	LRRN3	0.978166	IER2	1.3613	LINC02084	0.909056
8	PRSS23	0.900826	IL2RA	0.396227	SLC4A10	0.916391	ABLIM1	1.06397	PIM1	1.13649	CCR4	1.19666	CD84	0.875217	IFI6	1.55314	CD82	1.06292	TOX2	0.943903	CD69	1.35487	CXCR6	0.903013
9	CCL4	0.871753	VAV3	0.391001	KLRB1	0.845506	NUCB2	1.04215	ADTRP	1.13206	FANK1	1.11948	TP53INP1	0.831532	USP18	1.54338	CRIP1	1.05518	AFF2	0.915488	CSRNP1	1.32516	IL18RAP	0.886286
10	FCRL6	0.869442	FCER1G	0.3627	TMEM273	0.833877	PDE7A	1.03916	STRADB	1.12785	LMNA	1.10797	TBC1D4	0.82782	OAS3	1.48764	WDR86-AS1	1.05348	TENM1	0.914339	BTG2	1.32254	CCR5	0.84182
11	S1PR5	0.827471	HACD1	0.36029	CEBPD	0.778697	LINC01550	1.02959	MYB	1.10758	CYTOR	1.05851	F5	0.816987	PLSCR1	1.36369	ITGB1	1.04533	PTGIR	0.855207	FOSB	1.2785	IFNG-AS1	0.830934
12	SPON2	0.819737	STAM	0.35942	FUT7	0.773055	AK5	1.02126	IRF4	1.09505	HLA-DPA1	0.956319	PHACTR2	0.804604	LAMP3	1.34546	S100A4	0.954352	C11orf74	0.723308	TNFAIP3	1.26455	CEBPD	0.812033
13	CST7	0.80761	GCNT4	0.349523	CFH	0.758052	CHRM3-AS2	1.01371	TAB2	1.0932	CCR8	0.938658	PREX1	0.800773	EPSTI1	1.27896	TNFRSF4	0.946191	STMN1	0.721984	XIST	1.24056	KLRG1	0.791761
14	TBX21	0.807161	NCF4	0.345942	TNFRSF18	0.732933	FAM153CP	1.00676	PTGER2	1.06739	MIR4435-2HG	0.921776	ITGA4	0.799953	IFI27	1.26373	IATPR	0.940581	MARCKSL1	0.715537	JUND	1.19761	PLEK	0.779338
15	PLEK	0.804723	C1orf112	0.323043	TNFSF13B	0.709084	RPS4Y1	0.992496	CD55	1.05816	HLA-DPB1	0.89735	GLCCI1	0.78669	XAF1	1.23807	GLIPR1	0.919288	FCGRT	0.698792	DDIT4	1.19231	DTHD1	0.731981
16	PRF1	0.804295	SHMT2	0.305801	HOPX	0.655886	EPHX2	0.990504	SLC40A1	0.991858	NIBAN1	0.871436	TOX	0.7718	IFI44	1.2321	ANXA5	0.89012	AFF3	0.682036	NR4A1	1.08789	IGLV2-14	0.726263
17	FGR	0.800984	LINC01281	0.303689	YWHAH	0.631806	IL6ST	0.988386	YBX3	0.988827	LGALS3	0.80643	AC004585.1	0.764296	IRF7	1.22908	LINC00892	0.877914	MYOM2	0.679295	PPP1R15A	1.05473	MS4A1	0.713676
18	CCL5	0.783256	HDAC9	0.294219	MYBL1	0.624411	SATB1	0.978691	PCED1B	0.988154	FUT7	0.80628	TRIB2	0.757763	HERC5	1.19427	TIMP1	0.868567	CD9	0.663946	EGR1	1.04511	CMC1	0.705444
19	C1orf21	0.75447	TAFA2	0.293939	PLCB1	0.621456	RPS10	0.972464	ARID5B	0.979078	CD74	0.800196	SGPP2	0.746134	EIF2AK2	1.18657	LINC02762	0.863917	PDE7B	0.638734	ZFP36	1.01001	SLAMF7	0.669376
20	HOPX	0.708055	AC133644.2	0.293695	NSG1	0.618464	C1orf162	0.95761	DST	0.94328	HLA-DQA2	0.775916	MAP3K5	0.745499	DDX60	1.08118	GLIPR2	0.835519	CD38	0.598788	SOCS3	1.00851	TPRG1	0.649908
21	ASCL2	0.702216	IKZF4	0.280129	RUNX2	0.589838	TSHZ2	0.9464	DPP4	0.94209	HPGD	0.749542	IGFBP4	0.737343	LGALS9	1.07026	TRADD	0.817027	LEF1-AS1	0.593611	CXCR4	0.992267	PTGDR	0.640918
22	EFHD2	0.677089	IL2RB	0.279166	NHSL2	0.583223	TMIGD2	0.928285	PDE4B	0.937506	ANXA2	0.742109	IKZF3	0.731546	PARP9	1.0693	S100A10	0.809977	ITM2A	0.590105	AL499604.1	0.961582	STOM	0.639092
23	GZMA	0.64943	TNFRSF1B	0.275099	COLQ	0.575496	SSBP2	0.900492	UPP1	0.93729	NINJ2	0.741266	SMCO4	0.72991	SAMD9L	1.0527	CD99	0.797314	GNG8	0.558778	SGK1	0.918151	SAMD3	0.614744
24	ITGAM	0.621557	DLGAP1	0.262918	ERN1	0.572329	MDS2	0.896666	RGMB	0.916663	HLA-DMA	0.705208	PYHIN1	0.722837	LY6E	1.00995	COTL1	0.795448	BACH2	0.554615	ZFP36L2	0.88949	NKG7	0.605866
25	KLRD1	0.588889	IL10RA	0.259526	PERP	0.55511	LEF1	0.894809	RNF157	0.910505	LGALS1	0.704129	SYT11	0.719495	IFIT2	0.993556	ANXA2	0.792678	HPGD	0.539401	AC253572.2	0.873135	F2R	0.582384
26	ADRB2	0.587618	TLR5	0.257515	WDR86-AS1	0.551048	TCF7	0.88666	CITED4	0.90831	FOXP3	0.683229	POU2AF1	0.713317	SPATS2L	0.993372	GATA3	0.788861	SATB1-AS1	0.537257	IER5	0.858853	ADRB2	0.556296
27	LINC02384	0.570875	CTLA4	0.252462	TNFRSF4	0.550942	RGCC	0.883501	LRRN3	0.907925	TRIB1	0.662105	CCDC50	0.704837	STAT1	0.987552	CYB561	0.787127	NUCB2	0.515685	SLC2A3	0.842857	APOBEC3G	0.552054
28	ZNF683	0.569989	BIRC3	0.249208	PDE4D	0.523693	PDE3B	0.879898	AP3M2	0.905091	CD70	0.662065	SMAD3	0.704197	OASL	0.98469	LMNA	0.775257	SATB1	0.510629	AREG	0.819415	PRF1	0.550329
29	CTSW	0.557733	CASK	0.24896	GPR25	0.522685	NCF1	0.872543	USP10	0.886829	IL7	0.661584	SLAMF6	0.700294	MX2	0.959863	TSPAN2	0.773411	LEF1	0.496452	NR4A3	0.782792	CD74	0.527254
30	TGFBR3	0.549964	IL12RB2	0.248019	NR1D1	0.518998	TTN	0.872279	ZNF462	0.877931	PI16	0.653945	NEAT1	0.699412	HERC6	0.918601	PI16	0.765487	SMC4	0.496043	AC007952.4	0.766824	IL18R1	0.525986
31	FCGR3A	0.542002	LAIR2	0.246729	AFDN	0.512047	CD7	0.866969	HIST1H1C	0.874456	CDCA7	0.552428	GPR25	0.691849	IFI35	0.910254	ADAM8	0.753677	UBXN10-AS1	0.490895	ZBTB10	0.751367	CYTOR	0.497523
32	HLA-DRB1	0.534479	SWAP70	0.243285	ALOX5	0.507798	APBA2	0.85391	SESN3	0.862014	CPNE2	0.547716	PRKCB	0.687347	HSH2D	0.905349	S100A6	0.753535	CD79A	0.49007	SDR42E2	0.750241	ARAP2	0.468269
33	SLAMF7	0.53159	GLCCI1	0.234777	BHLHE40	0.506185	ANKRD55	0.848925	HIST1H1E	0.845583	TENT5C	0.535247	FAM43A	0.682406	MT2A	0.862903	RCBTB2	0.735974	CELA1	0.484914	SOCS1	0.746722	CCR2	0.466404
34	TTC38	0.530793	ANTKMT	0.234572	RORA	0.505649	PDK1	0.836137	ADGRE5	0.828096	SLC1A4	0.521998	ZC2HC1A	0.680751	OAS2	0.859863	LPAR6	0.733283	ID2	0.456447	RHOB	0.742443	CD300A	0.46528
35	PROK2	0.529595	FXYD2	0.232366	FKBP11	0.499503	LEF1-AS1	0.833322	IRS1	0.815971	CD58	0.51207	RNF19A	0.68063	HELZ2	0.852749	LMO4	0.72874	TOX	0.456319	NFKBIZ	0.732901	AC243829.1	0.464795
36	MATK	0.519241	KALRN	0.225125	ANXA2	0.496355	FAM117B	0.827653	IFNGR2	0.814113	TTN	0.508505	CDCA7	0.674061	DDX60L	0.76427	ALOX5AP	0.724927	ARMH1	0.446881	GADD45B	0.7186	TRGV7	0.453561
37	HLA-DRB5	0.518723	F5	0.222769	PLEKHG3	0.484262	AL138963.4	0.825757	CLDN5	0.813147	LINC00426	0.50643	GPRIN3	0.672642	BCL2L14	0.752656	CLIC1	0.721486	AKR1C3	0.441268	UBALD2	0.714983	MYBL1	0.448621
38	LILRB1	0.518697	NABP1	0.210607	AGAP1	0.477995	FHIT	0.825018	GPR171	0.805607	ENTPD1	0.503014	HNRNPLL	0.672601	TYMP	0.746542	TTC39C-AS1	0.718784	HVCN1	0.437019	TSC22D3	0.70358	RHOC	0.439355
39	CES1	0.514444	LINC00402	0.208992	PRDM1	0.473899	STMN1	0.821792	GREM2	0.799364	ACTN4	0.496981	TSPAN5	0.671323	GBP1	0.737311	CD63	0.705721	CRTAM	0.430426	AC044849.1	0.691731	GBP5	0.435585
40	LGALS1	0.512286	ARID5B	0.206063	PRR5	0.468255	CSGALNACT1	0.802466	UGCG	0.790901	IL32	0.491572	LINC00426	0.664211	LGALS3BP	0.730416	CTSA	0.701829	GALNT6	0.428544	CH25H	0.681833	PLCB1	0.42619
41	KLRK1	0.499076	RNF214	0.197382	NCAPG2	0.464089	SH3YL1	0.796229	HIST1H1D	0.781989	C12orf75	0.488108	FAS	0.663262	TGM1	0.699093	AHNAK	0.700812	AC090152.1	0.423156	AC245014.3	0.676666	TGFBR3	0.425372
42	CCL4L2	0.488786	LINC00891	0.19079	S100A4	0.457461	SELL	0.791261	AFF1	0.778064	GBP5	0.483354	HIVEP2	0.651802	BST2	0.690673	DOK2	0.695549	ACTN1	0.419406	IFRD1	0.675162	MATK	0.424473
43	C12orf75	0.487192	SPATS2L	0.190698	MYO1F	0.454176	PECAM1	0.782967	H1F0	0.769093	CHST7	0.481178	PDE4DIP	0.649802	TRIM22	0.685259	NSG1	0.685365	TMIGD2	0.412928	ATP2B1-AS1	0.670285	GZMM	0.423421
44	KLRG1	0.48213	PDP1	0.190341	VCL	0.450769	TRIM44	0.78195	ITGA4	0.766983	DOK2	0.480943	FABP5	0.631825	DDX58	0.665272	IL32	0.683277	ABLIM1	0.411458	DUSP5	0.641731	APOBEC3H	0.422845
45	ABI3	0.475451	RGS1	0.187303	SYTL2	0.449431	AC245407.2	0.776651	RGS16	0.746189	ZC2HC1A	0.471911	COTL1	0.625706	IFIH1	0.642462	TNFSF10	0.675886	SELL	0.411099	TSPYL2	0.640997	S1PR5	0.422811
46	CMKLR1	0.471052	AC012368.1	0.186874	AQP3	0.433205	MMP28	0.767564	CEMIP2	0.743937	PMAIP1	0.469716	TPR	0.624344	PARP12	0.640046	PCSK1N	0.672485	ATF7IP2	0.407196	KLF9	0.63542	MYO1F	0.416722
47	TRGV2	0.468843	PYHIN1	0.186389	GPR65	0.423644	FAM118A	0.767221	CA6	0.728803	TYMP	0.467184	RILPL2	0.62365	ISG20	0.638455	LINC02273	0.656104	SH2D1A	0.40336	Z93241.1	0.626754	SYTL2	0.413376
48	ADGRG5	0.453574	ID3	0.185264	DPP4	0.421902	COL18A1	0.757729	AC133644.2	0.727488	MSC	0.46224	AHNAK	0.621398	SAMD9	0.6357	C1orf162	0.651704	MAST4	0.40246	KLF6	0.625191	PRR5L	0.40635
49	LAIR2	0.451845	ENTPD1	0.182214	ADAM23	0.418764	MT-ND3	0.751455	ETS1	0.705526	HSPA1A	0.457976	ITGB1	0.620794	IFI16	0.571478	SMAD5	0.650864	FAM117B	0.397056	IRF2BP2	0.591952	HLA-DPA1	0.404215
50	PRR5L	0.445514	PTGER2	0.180003	RHOC	0.406811	GIMAP8	0.750909	ABCC1	0.69492	TOX	0.451329	MXD4	0.61861	ETV7	0.570106	SH3BGRL3	0.643695	PDE7A	0.392451	PTGER4	0.579479	MAP3K8	0.403679
51	GPR141	0.435024	PLCL1	0.179176	PTGDS	0.404204	TCEA3	0.74509	ANK3	0.692491	NCF4	0.44944	MIAT	0.611789	PARP14	0.569126	CORO1B	0.63789	AC013264.1	0.390348	COL18A1	0.568549	CYB561	0.400598
52	CLIC3	0.433691	CLDND1	0.177475	NCF4	0.399497	FBLN5	0.732722	GRAMD2B	0.65972	ST8SIA6	0.445625	PVT1	0.60983	ZBP1	0.567987	CXCR3	0.629974	SSBP2	0.388666	PNRC1	0.561674	LINC01943	0.395923
53	MXRA7	0.423508	TGIF1	0.176686	DUSP16	0.395646	LINC02273	0.714124	IL4R	0.650661	PTTG1	0.442206	AQP3	0.606604	ODF3B	0.543691	CALHM2	0.62587	LFNG	0.382371	ARL4C	0.558651	TNFSF14	0.395031
54	SLCO4C1	0.420173	CRIP2	0.175995	ANK1	0.392925	PDCD4-AS1	0.713647	XBP1	0.649032	ITGB1	0.44173	LINC00402	0.60052	IFITM3	0.517608	GPR183	0.62107	CCNG2	0.380872	MT-ATP8	0.553001	SH2D2A	0.394174
55	HLA-DPB1	0.417715	GBP5	0.174552	CACNA2D4	0.392059	EEA1	0.711332	ANKRD55	0.640942	ANXA5	0.437254	GPR183	0.599986	OTOF	0.512365	IFITM2	0.619419	MYADM	0.379743	RGS2	0.543216	HCST	0.393152
56	TRGC2	0.415933	SESN3	0.173796	CYB561	0.388393	MYC	0.707262	SOCS1	0.638226	IRF5	0.437071	FYB1	0.599342	DLGAP1	0.490692	IFITM3	0.617877	UCP2	0.379173	VEGFB	0.539002	PPP2R2B	0.386442
57	F2R	0.412505	WHRN	0.173291	MAF	0.382132	FAM153A	0.706067	MAL	0.637879	HACD1	0.430241	MACF1	0.597754	PALM2-AKAP2	0.485208	GLUL	0.616205	SAMD3	0.370002	CENPK	0.537528	CTSW	0.386085
58	CTSC	0.41196	DUSP16	0.173122	LYAR	0.379415	ILF3-DT	0.700667	GPRIN3	0.605863	IL2RA	0.429901	CLDND1	0.593042	TRANK1	0.472293	RNF214	0.60866	EPHX2	0.367776	TUBB2A	0.536251	IFNG	0.384485
59	MYO1F	0.405425	EZR	0.172174	TIMP1	0.374957	IL4R	0.699269	PI16	0.594222	CTLA4	0.429561	SPTAN1	0.580784	RNF213	0.447017	KLF6	0.604284	CCR7	0.364929	RELB	0.530406	IGFBP3	0.384443
60	HLA-DPA1	0.40445	SGPP2	0.17044	AHNAK	0.366195	TRIP11	0.692946	AHR	0.590785	LINC01943	0.424715	SMC4	0.580195	TNFSF10	0.436205	GAPDH	0.601549	ETS1	0.361238	LTB	0.525118	SYNE2	0.384301
61	HLA-DQA2	0.403121	TRIB1	0.169137	CTSA	0.364007	ID3	0.688532	KANK1	0.585174	S100A4	0.42399	GPR174	0.580035	FKBP5	0.418606	PTGER2	0.600917	TCF7	0.358138	CFL2	0.524508	DNAJC1	0.383135
62	RGS9	0.381981	GPR15	0.166409	IL7R	0.362675	TRBC2	0.68251	PPP1R14B	0.58301	COTL1	0.421502	SSBP4	0.578217	HES4	0.409772	MYO1G	0.576469	TGFBR2	0.358034	LETM2	0.522214	PDCD1	0.379283
63	CD300A	0.379872	LSR	0.16555	TNF	0.359812	TIAM1	0.679285	GLUL	0.578576	ALOX5AP	0.419853	ITM2A	0.569379	GBP4	0.403029	TPM4	0.574619	IER3	0.35616	AC008105.3	0.520972	RASGEF1A	0.377773
64	TPST2	0.379311	PMAIP1	0.164134	TNFSF14	0.35493	PCBP2	0.679118	UBALD2	0.578424	CIITA	0.419504	CCR9	0.557079	AC116407.2	0.401384	PTPN7	0.57443	CSGALNACT1	0.354366	PMAIP1	0.507818	AF165147.1	0.375273
65	IFNG	0.378886	PELI1	0.162435	LINC002481	0.354913	LAIR1	0.678954	TAGLN2	0.56823	TPM4	0.41792	ATP2B4	0.555341	APOL6	0.39756	RILPL2	0.570367	HEMGN	0.350845	ABHD17A	0.49596	SH2D1A	0.375225
66	LGR6	0.372566	TBC1D4	0.159521	PPP1R14B	0.354265	SPEN	0.674999	KLF9	0.558423	MYO1F	0.416936	NETO2	0.544611	SAT1	0.369301	CCR4	0.567849	AC136475.5	0.348018	H1FX	0.490867	LINC00892	0.374952
67	CCL3	0.372206	UBL3	0.15653	SESN1	0.352414	PCED1B	0.674542	CHD7	0.557494	FAS	0.413981	DUSP16	0.536226	GPR155	0.343501	ACTG1	0.566929	BBC3	0.34572	AQP3	0.490312	TBX21	0.373556
68	APOBEC3G	0.367019	SETD7	0.154131	NIBAN1	0.351067	CCDC141	0.671424	LSR	0.551179	CCDC141	0.41038	CTLA4	0.535547	RGS1	0.341151	TAGLN2	0.557271	ITGB2-AS1	0.345313	AC239799.2	0.478451	HLA-DRB5	0.37337
69	TRGV4	0.365824	TAB2	0.153414	TGFB1	0.347604	EPHB6	0.666406	MYC	0.550353	SH3BGRL3	0.408161	ICA1	0.534323	CHST12	0.336295	HNRNPLL	0.554893	FHIT	0.341642	TMEM8A	0.470859	CTSC	0.372649
70	PTGDR	0.365698	CPA5	0.150895	IL18R1	0.344862	RPS26	0.666389	SAMD3	0.550147	NUSAP1	0.408039	ZBTB38	0.532359	N4BP1	0.30844	RPS4Y1	0.551363	ZMAT3	0.339532	LINC00309	0.468532	WHRN	0.369828
71	PLEKHG3	0.363383	HERC5	0.150019	SH2D2A	0.343676	SESN3	0.662677	TRADD	0.546671	PRDM1	0.407709	GBP2	0.52952	IFITM2	0.304113	FAS	0.548796	GZMM	0.337096	CSNK1G2	0.468523	APMAP	0.367813
72	XCL2	0.362334	ABCC1	0.145504	NCR3	0.342758	PLAC8	0.659325	BCL2L11	0.54519	CDKN2A	0.405858	MYO5A	0.527368	SP140	0.302966	FBLN5	0.545521	IKZF2	0.326168	TSIX	0.466262	TRG-AS1	0.367735
73	ID2	0.361775	TNFRSF13C	0.145394	LFNG	0.342394	TRBC1	0.656464	LEF1-AS1	0.544348	TNFRSF1B	0.405389	CPM	0.527229	C5orf56	0.301416	TUBB4B	0.544891	IL6ST	0.321128	LY6E	0.465237	ARHGAP26	0.367613
74	METRNL	0.359957	ZNF101	0.144788	TTC39C-AS1	0.335956	DIP2A	0.652213	MXI1	0.537208	CLIC1	0.403624	LDLRAD4	0.525572	SLFN5	0.287252	UBXN11	0.544	DIP2A	0.318289	CITED4	0.461591	IKZF3	0.362457
75	XCL1	0.35932	LFNG	0.14458	CDC42EP3	0.33502	MAN2A1	0.651899	NFKBIZ	0.531248	SPSB1	0.401563	TIPARP	0.525521	CD69	0.26635	CD58	0.542518	ZMIZ1	0.315946	CITED2	0.461017	IL2RB	0.361223
76	PLEKHF1	0.358914	SYNE2	0.142047	HPGD	0.33481	PLCL1	0.650986	N4BP2	0.526077	STAM	0.3932	PBXIP1	0.523007	DDIT4	0.261521	CDC42EP3	0.541966	EPHB6	0.31475	PELI1	0.460928	HOPX	0.357777
77	PPP2R2B	0.358703	TIAM1	0.141958	DENND3	0.329799	ITPKB	0.650523	PCSK1N	0.519409	S100A10	0.389335	PGM2L1	0.520789	ALOX5AP	0.260222	LINC00944	0.541486	HIST1H2AC	0.314334	MT-ND1	0.459686	LPCAT1	0.357245
78	CD244	0.357859	FANK1	0.141597	S100A9	0.324559	TMEM8A	0.649012	PIM2	0.515108	CTSC	0.387275	MIS18BP1	0.519686	TNFSF13B	0.257719	FUT7	0.538247	SYTL2	0.312804	ITPKB	0.455193	RAB27A	0.355295
79	SH3BGRL3	0.357485	DUSP10	0.140927	CALHM6	0.323701	HOXB2	0.647184	KLF5	0.512567	ETV7	0.372476	GBP4	0.519158	GPR15	0.255598	DYNLL1	0.536891	MAML2	0.312032	CD81	0.452201	CD81	0.353561
80	PALLD	0.357348	MAP3K5	0.138654	AIRE	0.321941	TRIM56	0.646838	H1FX	0.512512	GPR68	0.369985	ARAP2	0.517711	GBP2	0.255225	ISYNA1	0.522966	CENPK	0.308294	MTRNR2L8	0.4519	LINC00944	0.352648
81	KLRF1	0.350836	ZBTB38	0.137	STOM	0.320195	MARCKSL1	0.645746	PDK1	0.504722	HLA-DMB	0.368129	MEOX1	0.51707	CD74	0.252112	TNF	0.520465	CD55	0.301082	ARIH1	0.450804	ACTN4	0.351807
82	ABHD17A	0.3495	HVCN1	0.135917	CAMK2N1	0.319408	ATF7IP2	0.644676	BHLHE40	0.501141	CTNNA1	0.363609	CD200	0.516458	PHPT1	0.251851	IL10RA	0.520086	LINC01550	0.300476	ARRDC2	0.448791	SLAMF1	0.349634
83	FASLG	0.342362	CHST11	0.135247	SETD7	0.318935	GZMM	0.644308	LPAR6	0.491853	CD101	0.358917	SESN3	0.516442	TNFAIP3	0.25055	PCBP2	0.520073	DZIP3	0.299222	FOSL2	0.444199	AUTS2	0.349032
84	TRGV8	0.33891	LDLRAD4	0.134384	SLAMF1	0.316783	TSPAN32	0.644184	TRIM22	0.489806	FLNA	0.358786	ATP2B1	0.516442	TSC22D3	0.249711	SLC40A1	0.518626	PALM2-AKAP2	0.292547	AC087623.2	0.437542	TENT5C	0.346106
85	GFI1	0.335742	TNFRSF4	0.133513	GNA15	0.315033	KAT6B	0.643041	LINC01871	0.488053	F5	0.357751	RNF214	0.515686	AF165147.1	0.246592	CAST	0.511001	N4BP2	0.290654	SRGN	0.431984	CCL4	0.346088
86	OASL	0.335132	SELL	0.132294	GAB3	0.312372	FYB1	0.642255	PDE3B	0.48348	MYO1G	0.352659	PTPRJ	0.515589	CD38	0.245489	BATF	0.508338	AGTRAP	0.288174	AL118516.1	0.431941	DUSP2	0.344967
87	RASSF1	0.331575	CHN1	0.131326	ABCA2	0.312214	LRRN3	0.641796	LGALS3BP	0.483128	IATPR	0.347896	TRADD	0.513574	PLAC8	0.245297	ANTXR2	0.507997	TNFSF10	0.287007	CD7	0.428208	EFHD2	0.344943
88	APMAP	0.330048	TMX4	0.131069	ACTN4	0.308928	ZKSCAN1	0.638953	TPR	0.4806	TNFRSF18	0.342539	CD59	0.510154	IRS1	0.243169	MAP4	0.50603	PLCL1	0.286421	SAT1	0.42678	TRGV5	0.340606
89	TRGV9	0.325859	AC097534.2	0.130608	FOSL2	0.307186	CD55	0.638343	PRDM1	0.475976	MIAT	0.339573	CD82	0.509524	GBP5	0.24257	BIRC3	0.505989	NOG	0.285072	GADD45A	0.419382	CBLB	0.338487
90	HLA-DQA1	0.32568	PTTG1	0.130162	SMAD7	0.302485	POLR2A	0.637132	IL6ST	0.472432	RAB11FIP5	0.338083	PIM2	0.509425	AC133644.2	0.236931	MYADM	0.503863	PGM2L1	0.285041	CAPNS1	0.415546	SYNE1	0.336092
91	GZMM	0.324802	TTC39C	0.12916	OSM	0.30224	TRAC	0.635067	PIM3	0.470077	CRIP1	0.337593	DUSP5	0.507134	RASGRP3	0.234042	LSR	0.495019	AC008105.3	0.284651	BAX	0.41188	PLAAT3	0.334866
92	PTMS	0.323566	LEF1	0.126485	TNFRSF1B	0.302185	FCGRT	0.635002	CA5B	0.467886	ACTG1	0.337461	IL10RA	0.504506	TLR5	0.232078	AL133415.1	0.489158	CDK6	0.284346	KLF2	0.410815	KIF21A	0.333399
93	CHST12	0.32314	BCL2	0.125759	FLNA	0.300679	DSC1	0.634611	PNRC1	0.466031	ATP2B4	0.334112	YWHAH	0.502236	SUSD4	0.23058	SEPTIN11	0.483032	TRBC2	0.281572	CA5B	0.40509	KLRB1	0.330049
94	SLC15A4	0.322157	DLGAP1-AS1	0.125696	B4GALT5	0.300477	DNAH6	0.631674	PLCL1	0.465894	BATF	0.333842	EZR	0.500162	LAG3	0.228705	TMX4	0.477313	PDK1	0.280983	PHLDA1	0.402764	EDARADD	0.329045
95	TTC16	0.321474	DGKH	0.124877	EFHD2	0.298789	ARHGEF10	0.631185	ALOX5	0.464881	MSC-AS1	0.329501	TOX2	0.498873	XIST	0.224677	NPDC1	0.476759	RPS26	0.280896	IFITM3	0.402299	HLA-DPB1	0.32686
96	MYBL1	0.321273	KLF6	0.124709	CLIC3	0.294159	RIC3	0.629915	PLAC8	0.460951	HERPUD1	0.326513	TAB2	0.49753	PELI1	0.22465	SPN	0.472438	LINC02295	0.279345	SERPINB6	0.398706	IL10RA	0.326684
97	FLNA	0.321166	S100A4	0.124472	IER5	0.291922	RIF1	0.629384	PTGIR	0.458976	SMC6	0.326165	UTRN	0.494387	SOCS1	0.223368	YWHAQ	0.471313	LAIR1	0.278283	AC020916.1	0.397272	IL12RB2	0.326475
98	ITGB2	0.318606	COL9A2	0.124414	LMO4	0.290358	HIST1H1D	0.6268	SATB1	0.457938	EZR	0.326056	AHR	0.492829	CH25H	0.219224	IGFBP3	0.463057	FYB1	0.277193	JPX	0.39701	GPR68	0.325128
99	BHLHE40	0.317836	HIST1H1E	0.124197	S100A10	0.290279	CHD7	0.625163	SOCS3	0.456616	RGS1	0.32353	SYNE2	0.490827	NPDC1	0.209957	HSPA5	0.460245	ADAM23	0.275687	AC026979.2	0.395667	PHACTR2	0.323964
