# Supplementary material for: Single-cell transcriptome landscape of circulating CD4+ T cell populations in autoimmune diseases
Source: Cell Genom. 2024 Jan 3;4(2):100473. doi: 10.1016/j.xgen.2023.100473 (PMC10879034; doi:10.1016/j.xgen.2023.100473)
Supplement: Table S5. Top 50 enriched Reactome pathways for each NMF factor, related to Figure 2 [file mmc5.xlsx]

## Sheet: S5 NMF Reactome top50
Table S5. Top50 enriched Reactome pathways for each NMF factor, related to Figure 2
	Cluster	ID	Description	GeneRatio	BgRatio	pvalue	p.adjust	qvalue	geneID	Count
1	NMF0	R-HSA-202430	Translocation of ZAP-70 to Immunological synapse	6/59	19/10654	5.70136e-10	7.77398e-08	6.45094e-08	3123/3127/3115/3113/3118/3117	6
2	NMF0	R-HSA-202427	Phosphorylation of CD3 and TCR zeta chains	6/59	22/10654	1.5479e-09	7.77398e-08	6.45094e-08	3123/3127/3115/3113/3118/3117	6
3	NMF0	R-HSA-389948	PD-1 signaling	6/59	23/10654	2.08528e-09	7.77398e-08	6.45094e-08	3123/3127/3115/3113/3118/3117	6
4	NMF0	R-HSA-198933	Immunoregulatory interactions between a Lymphoid and a non-Lymphoid cell	10/59	132/10654	2.26978e-09	7.77398e-08	6.45094e-08	3824/2214/57823/10859/22914/10219/3904/11314/51348/3689	10
5	NMF0	R-HSA-202433	Generation of second messenger molecules	6/59	33/10654	2.19218e-08	6.00657e-07	4.98432e-07	3123/3127/3115/3113/3118/3117	6
6	NMF0	R-HSA-877300	Interferon gamma signaling	8/59	92/10654	3.51084e-08	8.01641e-07	6.65212e-07	3123/3127/3115/3113/3118/3458/8638/3117	8
7	NMF0	R-HSA-373076	Class A/1 (Rhodopsin-like receptors)	12/59	335/10654	2.27399e-07	4.45052e-06	3.6931e-06	1524/6351/53637/6352/154/60675/1240/2149/6348/5729/6846/6375	12
8	NMF0	R-HSA-380108	Chemokine receptors bind chemokines	6/59	59/10654	7.98017e-07	1.3666e-05	1.13402e-05	1524/6351/6352/6348/6846/6375	6
9	NMF0	R-HSA-913531	Interferon Signaling	9/59	199/10654	1.29453e-06	1.97056e-05	1.63519e-05	3123/3127/3115/3113/3118/3458/8638/3117/2316	9
10	NMF0	R-HSA-388841	Costimulation by the CD28 family	6/59	70/10654	2.21558e-06	3.03534e-05	2.51876e-05	3123/3127/3115/3113/3118/3117	6
11	NMF0	R-HSA-2132295	MHC class II antigen presentation	7/59	123/10654	4.77692e-06	5.94944e-05	4.93691e-05	3123/3127/3115/1075/3113/3118/3117	7
12	NMF0	R-HSA-500792	GPCR ligand binding	12/59	468/10654	7.6292e-06	8.71e-05	7.22766e-05	1524/6351/53637/6352/154/60675/1240/2149/6348/5729/6846/6375	12
13	NMF0	R-HSA-375276	Peptide ligand-binding receptors	8/59	201/10654	1.35693e-05	0.000143	0.000118663	1524/6351/6352/60675/2149/6348/6846/6375	8
14	NMF0	R-HSA-202424	Downstream TCR signaling	6/59	98/10654	1.57818e-05	0.000154436	0.000128153	3123/3127/3115/3113/3118/3117	6
15	NMF0	R-HSA-202403	TCR signaling	6/59	119/10654	4.75645e-05	0.000434422	0.000360489	3123/3127/3115/3113/3118/3117	6
16	NMF0	R-HSA-2029481	FCGR activation	2/59	12/10654	0.00192019	0.0164417	0.0136435	2268/2214	2
17	NMF0	R-HSA-6783783	Interleukin-10 signaling	3/59	47/10654	0.00220024	0.0177313	0.0147137	6351/6352/6348	3
18	NMF0	R-HSA-2022377	Metabolism of Angiotensinogen to Angiotensins	2/59	18/10654	0.00435737	0.0331644	0.0275202	2999/1066	2
19	NMF1	R-HSA-8877330	RUNX1 and FOXP3 control the development of regulatory T lymphocytes (Tregs)	3/61	10/10654	2.08288e-05	0.00574875	0.00519624	50943/3559/1493	3
20	NMF2	R-HSA-6785807	Interleukin-4 and Interleukin-13 signaling	9/70	108/10654	3.13638e-08	8.09187e-06	7.39526e-06	6097/1052/240/6095/7076/7124/7040/5008/7133	9
21	NMF2	R-HSA-5669034	TNFs bind their physiological receptors	5/70	29/10654	1.11291e-06	0.000118748	0.000108525	8784/10673/7293/8740/7133	5
22	NMF2	R-HSA-449147	Signaling by Interleukins	14/70	461/10654	1.38079e-06	0.000118748	0.000108525	6097/5783/729230/1052/240/6095/302/7076/3575/7124/7040/8809/5008/7133	14
23	NMF2	R-HSA-5668541	TNFR2 non-canonical NF-kB pathway	6/70	102/10654	5.30526e-05	0.0034219	0.00312731	8784/10673/7293/7124/8740/7133	6
24	NMF2	R-HSA-6783783	Interleukin-10 signaling	4/70	47/10654	0.000246309	0.0127096	0.0116154	729230/7076/7124/7133	4
25	NMF4	R-HSA-6785807	Interleukin-4 and Interleukin-13 signaling	8/63	108/10654	2.09424e-07	3.89648e-05	3.64723e-05	596/5292/3662/3566/8651/4609/240/9021	8
26	NMF4	R-HSA-982772	Growth hormone receptor signaling	5/63	24/10654	2.39783e-07	3.89648e-05	3.64723e-05	8835/1154/3667/8651/9021	5
27	NMF4	R-HSA-449147	Signaling by Interleukins	13/63	461/10654	2.27206e-06	0.00024614	0.000230395	8835/1154/596/5292/3662/23118/3667/3566/8651/4609/3572/240/9021	13
28	NMF4	R-HSA-1266695	Interleukin-7 signaling	4/63	36/10654	5.6746e-05	0.00445098	0.00416626	8835/1154/3667/8651	4
29	NMF4	R-HSA-877312	Regulation of IFNG signaling	3/63	14/10654	6.84766e-05	0.00445098	0.00416626	3460/8651/9021	3
30	NMF4	R-HSA-877300	Interferon gamma signaling	5/63	92/10654	0.000203796	0.0110389	0.0103328	3662/3460/8651/10346/9021	5
31	NMF5	R-HSA-202430	Translocation of ZAP-70 to Immunological synapse	8/69	19/10654	1.45501e-13	4.00127e-11	3.55328e-11	3122/3123/3117/3127/3119/3113/3115/3118	8
32	NMF5	R-HSA-202433	Generation of second messenger molecules	9/69	33/10654	3.98266e-13	5.47616e-11	4.86304e-11	3122/3123/3117/3127/3119/3113/3115/3118/9398	9
33	NMF5	R-HSA-202427	Phosphorylation of CD3 and TCR zeta chains	8/69	22/10654	6.06219e-13	5.55701e-11	4.93484e-11	3122/3123/3117/3127/3119/3113/3115/3118	8
34	NMF5	R-HSA-389948	PD-1 signaling	8/69	23/10654	9.248e-13	6.358e-11	5.64615e-11	3122/3123/3117/3127/3119/3113/3115/3118	8
35	NMF5	R-HSA-877300	Interferon gamma signaling	11/69	92/10654	1.30498e-11	7.17742e-10	6.37382e-10	3122/3123/3117/3127/3119/3113/3115/3118/115362/3663/4261	11
36	NMF5	R-HSA-2132295	MHC class II antigen presentation	11/69	123/10654	3.20102e-10	1.46714e-08	1.30287e-08	3122/3123/3117/3127/3119/3113/3115/972/3118/1075/3109	11
37	NMF5	R-HSA-388841	Costimulation by the CD28 family	9/69	70/10654	5.56236e-10	2.18521e-08	1.94055e-08	3122/3123/3117/3127/3119/3113/3115/3118/1493	9
38	NMF5	R-HSA-913531	Interferon Signaling	12/69	199/10654	4.49225e-09	1.54421e-07	1.37132e-07	3122/3123/3117/3127/3119/3113/3115/3118/115362/3663/4261/2316	12
39	NMF5	R-HSA-202403	TCR signaling	9/69	119/10654	6.4437e-08	1.96891e-06	1.74847e-06	3122/3123/3117/3127/3119/3113/3115/3118/9398	9
40	NMF5	R-HSA-202424	Downstream TCR signaling	8/69	98/10654	2.02305e-07	5.56338e-06	4.94049e-06	3122/3123/3117/3127/3119/3113/3115/3118	8
41	NMF5	R-HSA-8877330	RUNX1 and FOXP3 control the development of regulatory T lymphocytes (Tregs)	4/69	10/10654	3.28579e-07	8.21447e-06	7.29477e-06	50943/3559/1493/8784	4
42	NMF5	R-HSA-446353	Cell-extracellular matrix interactions	3/69	18/10654	0.000197885	0.00453485	0.00402712	3688/2316/71	3
43	NMF5	R-HSA-5669034	TNFs bind their physiological receptors	3/69	29/10654	0.000842061	0.0178128	0.0158185	970/7133/8784	3
44	NMF5	R-HSA-114608	Platelet degranulation	5/69	129/10654	0.00145627	0.0266983	0.0237091	7273/81/308/2316/2153	5
45	NMF5	R-HSA-1500931	Cell-Cell communication	5/69	129/10654	0.00145627	0.0266983	0.0237091	81/3688/1495/2316/71	5
46	NMF5	R-HSA-76005	Response to elevated platelet cytosolic Ca2+	5/69	134/10654	0.00172308	0.0296155	0.0262997	7273/81/308/2316/2153	5
47	NMF5	R-HSA-446728	Cell junction organization	4/69	91/10654	0.00282003	0.0456181	0.0405106	3688/1495/2316/71	4
48	NMF5	R-HSA-75205	Dissolution of Fibrin Clot	2/69	13/10654	0.00307921	0.0470435	0.0417765	302/6281	2
49	NMF7	R-HSA-913531	Interferon Signaling	32/69	199/10654	9.67698e-38	1.86766e-35	1.7113e-35	3437/3434/91543/4938/4599/9636/2537/11274/4940/3429/54739/3665/51191/5610/3433/6772/8638/4600/3430/4502/4939/2633/684/10346/23586/3669/10410/115361/10581/2634/115362/8651	32
50	NMF7	R-HSA-909733	Interferon alpha/beta signaling	24/69	69/10654	6.15895e-37	5.94338e-35	5.44581e-35	3437/3434/91543/4938/4599/9636/2537/11274/4940/3429/54739/3665/3433/6772/8638/4600/3430/4939/684/3669/10410/10581/2634/8651	24
51	NMF7	R-HSA-1169410	Antiviral mechanism by IFN-stimulated genes	13/69	80/10654	2.41333e-15	1.55258e-13	1.42259e-13	3434/4938/4599/9636/11274/4940/51191/5610/6772/8638/4600/4939/23586	13
52	NMF7	R-HSA-877300	Interferon gamma signaling	13/69	92/10654	1.61183e-14	7.7771e-13	7.126e-13	4938/4940/3665/6772/8638/4502/4939/2633/10346/115361/2634/115362/8651	13
53	NMF7	R-HSA-1169408	ISG15 antiviral mechanism	9/69	72/10654	7.20596e-10	2.7815e-08	2.54863e-08	3434/4599/9636/11274/51191/5610/6772/4600/23586	9
54	NMF7	R-HSA-936440	Negative regulators of DDX58/IFIH1 signaling	5/69	34/10654	2.36593e-06	7.61039e-05	6.97325e-05	9636/51191/23586/64135/7128	5
55	NMF7	R-HSA-168928	DDX58/IFIH1-mediated induction of interferon-alpha/beta	6/69	78/10654	1.05308e-05	0.000290349	0.000266041	9636/3665/51191/23586/64135/7128	6
56	NMF7	R-HSA-918233	TRAF3-dependent IRF activation pathway	3/69	14/10654	8.99272e-05	0.00216949	0.00198786	3665/23586/64135	3
57	NMF7	R-HSA-982772	Growth hormone receptor signaling	3/69	24/10654	0.000477359	0.0102367	0.00937968	6772/3667/8651	3
58	NMF7	R-HSA-912694	Regulation of IFNA signaling	3/69	26/10654	0.000607551	0.0117257	0.0107441	11274/6772/8651	3
59	NMF7	R-HSA-933541	TRAF6 mediated IRF7 activation	3/69	29/10654	0.000842061	0.0147744	0.0135374	3665/23586/64135	3
60	NMF7	R-HSA-196807	Nicotinate metabolism	3/69	31/10654	0.00102632	0.0165067	0.0151248	83666/54625/952	3
61	NMF7	R-HSA-5689896	Ovarian tumor domain proteases	3/69	38/10654	0.00186482	0.0276854	0.0253676	23586/64135/7128	3
62	NMF7	R-HSA-933543	NF-kB activation through FADD/RIP-1 pathway mediated by caspase-8 and -10	2/69	12/10654	0.00261641	0.0360691	0.0330494	23586/64135	2
63	NMF7	R-HSA-877312	Regulation of IFNG signaling	2/69	14/10654	0.00357743	0.0460296	0.042176	6772/8651	2
64	NMF8	R-HSA-5675482	Regulation of necroptotic cell death	4/61	18/10654	2.80288e-06	0.00044147	0.00037516	8717/8743/355/330	4
65	NMF8	R-HSA-5213460	RIPK1-mediated regulated necrosis	4/61	20/10654	4.40003e-06	0.00044147	0.00037516	8717/8743/355/330	4
66	NMF8	R-HSA-5218859	Regulated Necrosis	4/61	20/10654	4.40003e-06	0.00044147	0.00037516	8717/8743/355/330	4
67	NMF8	R-HSA-3371378	Regulation by c-FLIP	3/61	11/10654	2.85228e-05	0.00143089	0.00121597	8717/8743/355	3
68	NMF8	R-HSA-5218900	CASP8 activity is inhibited	3/61	11/10654	2.85228e-05	0.00143089	0.00121597	8717/8743/355	3
69	NMF8	R-HSA-69416	Dimerization of procaspase-8	3/61	11/10654	2.85228e-05	0.00143089	0.00121597	8717/8743/355	3
70	NMF8	R-HSA-6785807	Interleukin-4 and Interleukin-13 signaling	6/61	108/10654	3.33258e-05	0.00143301	0.00121777	301/3688/7076/2625/7124/10538	6
71	NMF8	R-HSA-5357801	Programmed Cell Death	7/61	181/10654	7.31856e-05	0.00275361	0.00234001	8717/4000/8743/355/8655/330/10971	7
72	NMF8	R-HSA-140534	Caspase activation via Death Receptors in the presence of ligand	3/61	17/10654	0.000114703	0.00383619	0.00325999	8717/8743/355	3
73	NMF8	R-HSA-449147	Signaling by Interleukins	10/61	461/10654	0.000258453	0.00777944	0.00661096	301/3688/7076/302/2625/9235/5778/7124/3587/10538	10
74	NMF8	R-HSA-6798695	Neutrophil degranulation	10/61	480/10654	0.000357077	0.00977092	0.00830331	6282/11010/23406/302/101/967/5476/10383/965/8655	10
75	NMF8	R-HSA-5357769	Caspase activation via extrinsic apoptotic signalling pathway	3/61	27/10654	0.000473681	0.0118815	0.0100969	8717/8743/355	3
76	NMF8	R-HSA-109581	Apoptosis	6/61	178/10654	0.000518306	0.0120008	0.0101983	8717/4000/8743/355/8655/10971	6
77	NMF8	R-HSA-5357956	TNFR1-induced NFkappaB signaling pathway	3/61	30/10654	0.000649503	0.0139643	0.0118669	8717/7124/330	3
78	NMF8	R-HSA-114608	Platelet degranulation	5/61	129/10654	0.000832573	0.0162209	0.0137845	308/7076/967/8407/3309	5
79	NMF8	R-HSA-5357905	Regulation of TNFR1 signaling	3/61	33/10654	0.000862239	0.0162209	0.0137845	8717/7124/330	3
80	NMF8	R-HSA-76005	Response to elevated platelet cytosolic Ca2+	5/61	134/10654	0.000988127	0.0174957	0.0148678	308/7076/967/8407/3309	5
81	NMF8	R-HSA-202733	Cell surface interactions at the vascular wall	5/61	137/10654	0.00109128	0.0182487	0.0155077	3688/4267/9046/965/6693	5
82	NMF8	R-HSA-73887	Death Receptor Signalling	5/61	141/10654	0.00124101	0.0196603	0.0167073	8717/8743/355/7124/330	5
83	NMF8	R-HSA-445355	Smooth Muscle Contraction	3/61	40/10654	0.00151758	0.0228396	0.0194091	301/302/7171	3
84	NMF8	R-HSA-75893	TNF signaling	3/61	43/10654	0.00187265	0.0268412	0.0228097	8717/7124/330	3
85	NMF8	R-HSA-6803211	TP53 Regulates Transcription of Death Receptors and Ligands	2/61	12/10654	0.00205117	0.0280638	0.0238486	355/3486	2
86	NMF8	R-HSA-5357786	TNFR1-induced proapoptotic signaling	2/61	13/10654	0.0024152	0.0291474	0.0247694	8717/7124	2
87	NMF8	R-HSA-75205	Dissolution of Fibrin Clot	2/61	13/10654	0.0024152	0.0291474	0.0247694	6281/302	2
88	NMF8	R-HSA-6783783	Interleukin-10 signaling	3/61	47/10654	0.00242088	0.0291474	0.0247694	7076/7124/3587	3
89	NMF10	R-HSA-166058	MyD88:MAL(TIRAP) cascade initiated on plasma membrane	5/56	95/10654	0.00013521	0.0117445	0.0101374	2353/3725/4792/8651/57162	5
90	NMF10	R-HSA-168188	Toll Like Receptor TLR6:TLR2 Cascade	5/56	95/10654	0.00013521	0.0117445	0.0101374	2353/3725/4792/8651/57162	5
91	NMF10	R-HSA-168179	Toll Like Receptor TLR1:TLR2 Cascade	5/56	98/10654	0.000156594	0.0117445	0.0101374	2353/3725/4792/8651/57162	5
92	NMF10	R-HSA-181438	Toll Like Receptor 2 (TLR2) Cascade	5/56	98/10654	0.000156594	0.0117445	0.0101374	2353/3725/4792/8651/57162	5
93	NMF10	R-HSA-112409	RAF-independent MAPK1/3 activation	3/56	23/10654	0.000226113	0.0135668	0.0117103	1843/1844/1847	3
94	NMF10	R-HSA-909733	Interferon alpha/beta signaling	4/56	69/10654	0.000459213	0.0222073	0.0191684	1958/9021/8651/10410	4
95	NMF10	R-HSA-166016	Toll Like Receptor 4 (TLR4) Cascade	5/56	129/10654	0.000560969	0.0222073	0.0191684	2353/3725/4792/8651/57162	5
96	NMF10	R-HSA-3700989	Transcriptional Regulation by TP53	8/56	365/10654	0.000592194	0.0222073	0.0191684	2353/3725/7832/54541/6446/5366/1647/581	8
97	NMF10	R-HSA-168142	Toll Like Receptor 10 (TLR10) Cascade	4/56	85/10654	0.00101068	0.0249322	0.0215204	2353/3725/4792/57162	4
98	NMF10	R-HSA-168176	Toll Like Receptor 5 (TLR5) Cascade	4/56	85/10654	0.00101068	0.0249322	0.0215204	2353/3725/4792/57162	4
99	NMF10	R-HSA-975871	MyD88 cascade initiated on plasma membrane	4/56	85/10654	0.00101068	0.0249322	0.0215204	2353/3725/4792/57162	4
100	NMF10	R-HSA-5675221	Negative regulation of MAPK pathway	3/56	40/10654	0.00118412	0.0249322	0.0215204	1843/1844/1847	3
101	NMF10	R-HSA-450341	Activation of the AP-1 family of transcription factors	2/56	10/10654	0.00118859	0.0249322	0.0215204	2353/3725	2
102	NMF10	R-HSA-168898	Toll-like Receptor Cascades	5/56	155/10654	0.0012839	0.0249322	0.0215204	2353/3725/4792/8651/57162	5
103	NMF10	R-HSA-975138	TRAF6 mediated induction of NFkB and MAP kinases upon TLR7/8 or 9 activation	4/56	92/10654	0.00135732	0.0249322	0.0215204	2353/3725/4792/57162	4
104	NMF10	R-HSA-168181	Toll Like Receptor 7/8 (TLR7/8) Cascade	4/56	93/10654	0.00141282	0.0249322	0.0215204	2353/3725/4792/57162	4
105	NMF10	R-HSA-975155	MyD88 dependent cascade initiated on endosome	4/56	93/10654	0.00141282	0.0249322	0.0215204	2353/3725/4792/57162	4
106	NMF10	R-HSA-168138	Toll Like Receptor 9 (TLR9) Cascade	4/56	97/10654	0.00165077	0.02734	0.0235987	2353/3725/4792/57162	4
107	NMF10	R-HSA-8866907	Activation of the TFAP2 (AP-2) family of transcription factors	2/56	12/10654	0.00173153	0.02734	0.0235987	163732/10370	2
108	NMF10	R-HSA-6791312	TP53 Regulates Transcription of Cell Cycle Genes	3/56	49/10654	0.00213559	0.0320338	0.0276502	7832/1647/581	3
109	NMF10	R-HSA-877312	Regulation of IFNG signaling	2/56	14/10654	0.00237137	0.0330437	0.028522	9021/8651	2
110	NMF10	R-HSA-6785807	Interleukin-4 and Interleukin-13 signaling	4/56	108/10654	0.00244665	0.0330437	0.028522	2353/3726/9021/8651	4
111	NMF10	R-HSA-383280	Nuclear Receptor transcription pathway	3/56	52/10654	0.00253335	0.0330437	0.028522	4929/3164/8013	3
112	NMF10	R-HSA-913531	Interferon Signaling	5/56	199/10654	0.00381615	0.0472039	0.0407444	1958/9021/8651/25820/10410	5
113	NMF10	R-HSA-6804114	TP53 Regulates Transcription of Genes Involved in G2 Cell Cycle Arrest	2/56	18/10654	0.00393366	0.0472039	0.0407444	1647/581	2
114	NMF11	R-HSA-380108	Chemokine receptors bind chemokines	6/61	59/10654	9.75045e-07	0.000165758	0.000145744	6352/2833/10663/1234/729230/6351	6
115	NMF11	R-HSA-373076	Class A/1 (Rhodopsin-like receptors)	11/61	335/10654	2.58043e-06	0.000219336	0.000192853	6352/2833/10663/1234/5729/2149/154/729230/53637/6351/8111	11
116	NMF11	R-HSA-6783783	Interleukin-10 signaling	5/61	47/10654	6.64135e-06	0.000270698	0.000238013	6352/1234/729230/6351/3587	5
117	NMF11	R-HSA-389948	PD-1 signaling	4/61	23/10654	7.93907e-06	0.000270698	0.000238013	3113/5133/3127/3115	4
118	NMF11	R-HSA-449147	Signaling by Interleukins	12/61	461/10654	9.41031e-06	0.000270698	0.000238013	6352/8807/1234/1052/8809/729230/1326/3458/3560/6351/3587/3595	12
119	NMF11	R-HSA-198933	Immunoregulatory interactions between a Lymphoid and a non-Lymphoid cell	7/61	132/10654	9.55406e-06	0.000270698	0.000238013	10219/57823/11314/10870/4068/975/3820	7
120	NMF11	R-HSA-388841	Costimulation by the CD28 family	5/61	70/10654	4.73792e-05	0.00115064	0.00101171	3113/1326/5133/3127/3115	5
121	NMF11	R-HSA-500792	GPCR ligand binding	11/61	468/10654	5.95878e-05	0.00126624	0.00111335	6352/2833/10663/1234/5729/2149/154/729230/53637/6351/8111	11
122	NMF11	R-HSA-375276	Peptide ligand-binding receptors	7/61	201/10654	0.000141093	0.0026651	0.00234331	6352/2833/10663/1234/2149/729230/6351	7
123	NMF11	R-HSA-202430	Translocation of ZAP-70 to Immunological synapse	3/61	19/10654	0.000162124	0.00270218	0.00237591	3113/3127/3115	3
124	NMF11	R-HSA-877300	Interferon gamma signaling	5/61	92/10654	0.000174847	0.00270218	0.00237591	115362/3113/3458/3127/3115	5
125	NMF11	R-HSA-202427	Phosphorylation of CD3 and TCR zeta chains	3/61	22/10654	0.000254524	0.00360576	0.00317039	3113/3127/3115	3
126	NMF11	R-HSA-2132295	MHC class II antigen presentation	5/61	123/10654	0.000670942	0.00877386	0.00771448	972/3113/3127/1075/3115	5
127	NMF11	R-HSA-202433	Generation of second messenger molecules	3/61	33/10654	0.000862239	0.01047	0.00920586	3113/3127/3115	3
128	NMF11	R-HSA-418594	G alpha (i) signalling events	8/61	406/10654	0.00208131	0.0235881	0.02074	6352/2833/10663/1234/729230/23236/53637/6351	8
