# Supplementary material for: Single-cell transcriptome landscape of circulating CD4+ T cell populations in autoimmune diseases
Source: Cell Genom. 2024 Jan 3;4(2):100473. doi: 10.1016/j.xgen.2023.100473 (PMC10879034; doi:10.1016/j.xgen.2023.100473)
Supplement: Table S6. Publication list for single-cell meta-analysis, related to Figure 3 [file mmc6.xlsx]

## Sheet: S6 meta analysis list
Table S6. Publication list for single-cell meta-analysis, related to Figure 3
Accession	Disease	N_disease	N_healthy	N_CD4Tcells	platform	title	journal	doi	Note
GSE135779	SLE	40	14	128964	10x 3' v2	Mapping systemic lupus erythematosus heterogeneity at the single-cell level	Nature Immunology	10.1038/s41590-020-0743-0	cHD8, cHD9 were removed because inferred sex was different from the metadata
GSE132338	Sarcoidosis	27	8	19031	10x 3'	Single Cell Transcriptomics Implicate Novel Monocyte and T Cell Immune Dysregulation in Sarcoidosis	frontiers in Immunology	10.3389/fimmu.2020.567342	p1035838-2, p1035858-8, p1035836-9, p1035859-0, p1035897-5, p1035903-3, p1035904-6 were removed because inferred sex was different from the metadata
E-MTAB-10026	COVID-19	89	21	160773	10x 5'	Single-cell multi-omics analysis of the immune response in COVID-19	Nature Medicine	10.1038/s41591-021-01329-2	The center of the Age_interval was used as the Age.
GSE168732	Kawasaki	6	3	15919	10x 5'	Single-cell RNA sequencing of peripheral blood mononuclear cells from acute Kawasaki disease patients	Nature Communications	10.1038/s41467-021-25771-5
GSE163314	CD	4	2	7763	10x undescribed	Circulating mature granzyme B+ T cells distinguish Crohn's disease-associated axial spondyloarthritis from axial spondyloarthritis and Crohn's disease	Arthritis Research & Therapy	10.1186/s13075-021-02531-w	Treated CD&SpA as CD, deleted SpA samples because the number of SpA was insufficient
GSE194315	Psoriasis	62	29	83147	10x 3' v3.1	Combined Single Cell Transcriptome and Surface Epitope Profiling Identifies Potential Biomarkers of Psoriatic Arthritis and Facilitates Diagnosis via Machine Learning	frontiers in Immunology	10.3389/fimmu.2022.835760	PSA07, PSA11, PSX01, PSX13 were removed because inferred sex was different from the metadata
(CeD, attatched in the publication)	Celiac	11	17	3508	10x 3'	Single-Cell RNA Sequencing of Peripheral Blood Mononuclear Cells From Pediatric Coeliac Disease Patients Suggests Potential Pre-Seroconversion Markers	frontiers in Immunology	10.3389/fimmu.2022.843086	G1;Controls were removed because inferred sex was different from the metadata
(577860)	Neurosarcoidosis	5	2	19659	10x 5' v1	The CSF in neurosarcoidosis contains consistent clonal expansion of CD8 T cells, but not CD4 T cells	Journal of Neuroimmunology	10.1016/j.jneuroim.2022.577860
GSE144744	MS	31	31	148002	10x 3′ v3 (cohorts HI1 and MS1), v2 and v3 (cohorts HI2 and MS2), and v3 (cohorts HI3 and MS3)	Identifying CNS-colonizing T cells as potential therapeutic targets to prevent progression of multiple sclerosis	Med	10.1016/j.medj.2021.01.006
PRJNA605083	Tubelcrosis	3	2	14514	10x 3' v2	Single-cell transcriptomics of blood reveals a natural killer cell subset depletion in tuberculosis	EBioMedicine	10.1016/j.ebiom.2020.102686
HRA000155	RA	20	4	63866	10x 3' v2	Single-cell sequencing of immune cells from anticitrullinated peptide antibody positive and negative rheumatoid arthritis	Nature Communications	10.1038/s41467-021-25246-7
GSE157278	pSS	5	5	18676	10x 3'	Single-Cell RNA Sequencing Reveals the Expansion of Cytotoxic CD4+ T Lymphocytes and a Landscape of Immune Cells in Primary Sjögren’s Syndrome	frontiers in Immunology	10.3389/fimmu.2020.594658	Lacking Age. Mean age was used.
GSE174188	SLE	156	97	397077	10x 3' v2	Single-cell RNA-seq reveals cell type–specific molecular and genetic associations to lupus	Science	10.1126/science.abf1970	1051_1051, 1248_1248, 1522_1522, 1621_1621,HC-002, 1785_1785, 2132_2132, IGTB1819_IGTB1819 were removed because inferred sex was different from the metadata - Regarding 19 samples from SLE cases in an active disease flare and 10 matched samples post-flare treatment, only the 19 flare samples were used , and the 10 samples treated after flare were excluded.
GSE138266	MS	5	5	15994	10x 3' v2	Integrated single cell analysis of blood and cerebrospinal fluid leukocytes in multiple sclerosis	Nature Communications	10.1038/s41467-019-14118-w
GSE149689	COVID-19, flu	13	4	5820	10x 3' v3	Immunophenotyping of COVID-19 and influenza highlights the role of type I interferons in development of severe COVID-19	Sci. Immunol.	10.1126/sciimmunol.abd1554
GSE150728	COVID-19	6	6	20990	Seq-Well platform	A single-cell atlas of the peripheral immune response in patients with severe COVID-19	Nature Medicine	10.1038/s41591-020-0944-y	Exon count in SeuratObj was used. As age information was provided as the range, we used the middle values (ex. 20-29 as 25)According to sample C1, only C1_A was used.
GSE185857	PPP	7	4	19350	10x 3'	Single-cell analysis implicates TH17-to-TH2 cell plasticity in the pathogenesis of palmoplantar pustulosis	J Allergy Clin Immunol.	10.1016/j.jaci.2022.04.027
This paper	MS,MG,SLE	10	3	103153	10x 5'
GSE158055	COVID-19	102	16	195950	10x 5', 10x 3'	COVID-19 immune features revealed by a large-scale single-cell transcriptome atlas	Cell	10.1016/j.cell.2021.01.053	P-HC013, P-HC016, P-HC017,P-S015, P-M032,P-S050,P-HC005,P-M030,P-M037,P-M039,P-S016 were removed because inferred sex was different from the metadata For the same patient sampled multiple times at different time points, the earliest sampling data was used. Samples from the same patient sampled multiple times at the same time (n number is 2 or more) are treated as the same sample. Samples with cel…
GSE133028	MS	12	3	31786	10x 5', 10x 3'	A pathogenic and clonally expanded B cell transcriptome in active multiple sclerosis	PNAS	10.1073/pnas.2008523117	removed CSF, CIS, NMO
1M_PBMC_T1D_Parse	T1D	11	10	240032	SPLiT-Seq Parse Biosciences WTmega	-	-	https://resources.parsebiosciences.com/dataset-wt-mega-one-million-pbmc-type-1-diabetes
3993994	Parkinson	8	6	49661	10x 5'	Single-cell transcriptome and TCR profiling reveal activated and expanded T cell populations in Parkinson’s disease	Cell Discovery	10.1038/s41421-021-00280-3
GSE181279	AD	3	2	18123	10x 5'	Single-Cell RNA Sequencing of Peripheral Blood Reveals Immune Cell Signatures in Alzheimer’s Disease	Front. Immunol.	10.3389/fimmu.2021.645666
GSE198616	BD	4	4	12591	10x 3' v2	Single-cell analyses highlight the proinflammatory contribution of C1q-high monocytes to Behçet’s disease	PNAS	10.1073/pnas.2204289119
GSE125527	UC	7	8	15319	10x 5'	Heterogeneity and clonal relationships of adaptive immune cells in ulcerative colitis revealed by single-cell analyses	Sci. Immunol.	10.1126/sciimmunol.abb4432	Lacking Age. Mean age for each group was used. Gender was inferred using XIST expression.
	Total	647	306	1809668
