# Supplementary material for: Single-cell transcriptome landscape of circulating CD4+ T cell populations in autoimmune diseases
Source: Cell Genom. 2024 Jan 3;4(2):100473. doi: 10.1016/j.xgen.2023.100473 (PMC10879034; doi:10.1016/j.xgen.2023.100473)
Supplement: Table S7. The associations of traits and cluster L1 cell frequencies, related to Figure 3 [file mmc7.xlsx]

## Sheet: S7 meta freq L1
Table S7. The associations of traits and cluster L1 cell frequencies, related to Figure 3
var	Estimate	Std. Error	z value	Pr(>|z|)	cell	padj
diseaseAD	-0.310844	0.0314718	-9.87692	5.2421e-23	Tnaive	7.39136e-21
diseaseBD	-0.121697	0.0357471	-3.40439	0.000663122	Tnaive	0.0411136
diseaseCD	-0.0432127	0.0514331	-0.840173	0.400812	Tnaive	1
diseaseCeliac	0.245323	0.0794223	3.08885	0.00200935	Tnaive	0.114533
diseaseCOVID-19	0.210419	0.00904232	23.2705	8.82327e-120	Tnaive	1.74701e-117
diseaseFlu	-0.895054	0.119508	-7.48951	6.91338e-14	Tnaive	7.74299e-12
diseaseKawasaki	0.160668	0.0392822	4.09009	4.31199e-05	Tnaive	0.00323399
diseaseMG	-0.578793	0.0148858	-38.8821	0	Tnaive	0
diseaseMS	-0.226109	0.00815755	-27.7178	4.25939e-169	Tnaive	8.77434e-167
diseaseNeurosarcoidosis	-0.38953	0.0298853	-13.0342	7.82315e-39	Tnaive	1.25953e-36
diseaseParkinsonDisease	-0.110043	0.0180266	-6.10446	1.03149e-09	Tnaive	1.00055e-07
diseasePPP	0.0539183	0.0319282	1.68873	0.0912704	Tnaive	1
diseasePsoriasis	-0.102805	0.0149713	-6.86683	6.56442e-12	Tnaive	6.95828e-10
diseasepSS	-0.980842	0.0306004	-32.0532	1.98171e-225	Tnaive	4.24086e-223
diseaseRA	-0.17561	0.0279344	-6.28653	3.24632e-10	Tnaive	3.21386e-08
diseaseSarcoidosis	-0.343643	0.0422602	-8.1316	4.23656e-16	Tnaive	5.08387e-14
diseaseSLE	-0.158434	0.00547208	-28.9532	2.55983e-184	Tnaive	5.35004e-182
diseaseT1D	0.0797154	0.00856668	9.30528	1.33637e-20	Tnaive	1.8041e-18
diseaseTuberculosis	0.14928	0.0341983	4.36514	1.2704e-05	Tnaive	0.000990915
diseaseUC	0.117389	0.0330887	3.54772	0.000388588	Tnaive	0.0253482
age	-0.129142	0.00292289	-44.183	0	Tnaive	0
sexfemale	0.0638301	0.003809	16.7577	4.97619e-63	Tnaive	8.90737e-61
diseaseAD	0.283902	0.0350794	8.09312	5.81536e-16	Tcm	6.92028e-14
diseaseBD	-0.030562	0.0406762	-0.751347	0.452444	Tcm	1
diseaseCD	-0.192306	0.0541586	-3.5508	0.000384064	Tcm	0.0253482
diseaseCeliac	-0.200271	0.0940795	-2.12875	0.0332752	Tcm	1
diseaseCOVID-19	-0.105269	0.010279	-10.2411	1.29712e-24	Tcm	1.85488e-22
diseaseFlu	0.294412	0.106506	2.76427	0.00570512	Tcm	0.296666
diseaseKawasaki	-0.0915873	0.0486058	-1.88429	0.0595259	Tcm	1
diseaseMG	0.599683	0.0166259	36.0691	6.91136e-285	Tcm	1.50668e-282
diseaseMS	0.199786	0.00932595	21.4225	8.23703e-102	Tcm	1.62269e-99
diseaseNeurosarcoidosis	0.334735	0.0331771	10.0893	6.15798e-24	Tcm	8.74433e-22
diseaseParkinsonDisease	-0.0170528	0.0201315	-0.847071	0.396955	Tcm	1
diseasePPP	0.0336023	0.0341231	0.984736	0.324754	Tcm	1
diseasePsoriasis	0.116299	0.0171311	6.78877	1.13091e-11	Tcm	1.18746e-09
diseasepSS	0.433883	0.0354842	12.2275	2.21697e-34	Tcm	3.39197e-32
diseaseRA	-0.195765	0.033101	-5.91417	3.33544e-09	Tcm	3.13532e-07
diseaseSarcoidosis	0.0539881	0.0475272	1.13594	0.255981	Tcm	1
diseaseSLE	0.0406733	0.00638645	6.36868	1.9066e-10	Tcm	1.9066e-08
diseaseT1D	-0.0368361	0.00944705	-3.89922	9.65043e-05	Tcm	0.00694831
diseaseTuberculosis	-0.0958097	0.0401439	-2.38666	0.0170022	Tcm	0.748098
diseaseUC	-0.186224	0.0363995	-5.11612	3.11879e-07	Tcm	2.71335e-05
age	0.0903054	0.00333088	27.1116	7.19219e-162	Tcm	1.46001e-159
sexfemale	-0.0344198	0.00429507	-8.01378	1.11233e-15	Tcm	1.31255e-13
diseaseAD	0.202363	0.0588087	3.44105	0.000579469	Tem	0.0365066
diseaseBD	0.101973	0.057498	1.77351	0.0761449	Tem	1
diseaseCD	-0.269944	0.0755236	-3.5743	0.000351163	Tem	0.0235279
diseaseCeliac	-0.11317	0.197386	-0.573345	0.566411	Tem	1
diseaseCOVID-19	-0.266237	0.0156168	-17.0482	3.60692e-65	Tem	6.52853e-63
diseaseFlu	-0.30692	0.174205	-1.76183	0.0780982	Tem	1
diseaseKawasaki	-0.496953	0.108503	-4.58007	4.64827e-06	Tem	0.000371862
diseaseMG	0.879619	0.0265796	33.0937	3.66123e-240	Tem	7.87165e-238
diseaseMS	0.1982	0.0156581	12.658	1.01087e-36	Tem	1.57695e-34
diseaseNeurosarcoidosis	-0.0614488	0.0525147	-1.17013	0.24195	Tem	1
diseaseParkinsonDisease	0.354283	0.0309764	11.4372	2.7262e-30	Tem	4.00751e-28
diseasePPP	-0.0992677	0.06432	-1.54334	0.122748	Tem	1
diseasePsoriasis	-0.0159806	0.0253857	-0.62951	0.529015	Tem	1
diseasepSS	0.606202	0.0505025	12.0034	3.40915e-33	Tem	5.18191e-31
diseaseRA	-0.0317726	0.0461057	-0.689126	0.490744	Tem	1
diseaseSarcoidosis	0.266719	0.0810324	3.29151	0.00099652	Tem	0.0597912
diseaseSLE	0.0248531	0.0103095	2.4107	0.0159218	Tem	0.716479
diseaseT1D	-0.0455691	0.0131456	-3.4665	0.000527284	Tem	0.0337462
diseaseTuberculosis	-0.769761	0.0623201	-12.3517	4.76747e-35	Tem	7.34191e-33
diseaseUC	-0.0969011	0.0510933	-1.89655	0.0578871	Tem	1
age	0.000211971	0.00523194	0.0405147	0.967683	Tem	1
sexfemale	-0.0332243	0.00667176	-4.97984	6.36356e-07	Tem	5.34539e-05
diseaseAD	-0.196632	0.0803018	-2.44866	0.0143388	Temra	0.659585
diseaseBD	0.502975	0.0911402	5.5187	3.41519e-08	Temra	3.14197e-06
diseaseCD	1.12783	0.11907	9.472	2.74548e-21	Temra	3.76131e-19
diseaseCeliac	-0.490536	0.262346	-1.8698	0.0615112	Temra	1
diseaseCOVID-19	-0.161186	0.0194376	-8.29247	1.10925e-16	Temra	1.38657e-14
diseaseFlu	0.768475	0.119903	6.40912	1.46363e-10	Temra	1.47827e-08
diseaseKawasaki	-0.100955	0.162436	-0.62151	0.534264	Temra	1
diseaseMG	-0.269692	0.0349757	-7.71082	1.25007e-14	Temra	1.43758e-12
diseaseMS	0.256281	0.0227542	11.263	1.99786e-29	Temra	2.91687e-27
diseaseNeurosarcoidosis	0.959558	0.116193	8.25834	1.47718e-16	Temra	1.78739e-14
diseaseParkinsonDisease	-0.0242664	0.0393138	-0.617248	0.537071	Temra	1
diseasePPP	-1.02273	0.119829	-8.53494	1.40228e-17	Temra	1.76688e-15
diseasePsoriasis	-0.0209421	0.0310324	-0.674846	0.499773	Temra	1
diseasepSS	1.4756	0.0890297	16.5743	1.06896e-61	Temra	1.90275e-59
diseaseRA	0.568714	0.04293	13.2475	4.66661e-40	Temra	7.60658e-38
diseaseSarcoidosis	1.10697	0.143593	7.7091	1.26709e-14	Temra	1.44449e-12
diseaseSLE	0.339725	0.0144444	23.5196	2.57221e-122	Temra	5.1187e-120
diseaseT1D	-0.134308	0.0253026	-5.30805	1.10803e-07	Temra	9.97229e-06
diseaseTuberculosis	0.450434	0.0670204	6.72084	1.80675e-11	Temra	1.86095e-09
diseaseUC	0.820993	0.099208	8.27547	1.27953e-16	Temra	1.57382e-14
age	0.236709	0.00677907	34.9176	4.02478e-267	Temra	8.73377e-265
sexfemale	-0.137619	0.00948328	-14.5118	1.02021e-47	Temra	1.74456e-45
diseaseAD	0.341735	0.0862811	3.96072	7.47248e-05	Treg	0.00545491
diseaseBD	0.109853	0.0733098	1.49848	0.134009	Treg	1
diseaseCD	0.349923	0.130587	2.67962	0.00737068	Treg	0.368534
diseaseCeliac	-0.182545	0.171744	-1.06289	0.287831	Treg	1
diseaseCOVID-19	-0.0584236	0.0200239	-2.9177	0.00352629	Treg	0.186893
diseaseFlu	0.386193	0.210645	1.83339	0.0667453	Treg	1
diseaseKawasaki	-0.0898466	0.0679335	-1.32257	0.185979	Treg	1
diseaseMG	-0.285877	0.0319666	-8.94299	3.78781e-19	Treg	4.92415e-17
diseaseMS	-0.0142988	0.0167456	-0.853886	0.393168	Treg	1
diseaseNeurosarcoidosis	0.222093	0.0617573	3.59623	0.000322866	Treg	0.0219549
diseaseParkinsonDisease	0.0187365	0.0377213	0.496709	0.619394	Treg	1
diseasePPP	0.113788	0.0755225	1.50668	0.131893	Treg	1
diseasePsoriasis	0.0912917	0.0346568	2.63416	0.00843449	Treg	0.41329
diseasepSS	0.848114	0.0633555	13.3866	7.24341e-41	Treg	1.19516e-38
diseaseRA	0.18171	0.0703274	2.58377	0.00977269	Treg	0.469089
diseaseSarcoidosis	0.33521	0.0997272	3.36127	0.000775847	Treg	0.0473267
diseaseSLE	0.337695	0.0120268	28.0786	1.78999e-173	Treg	3.70529e-171
diseaseT1D	-0.0223918	0.0170455	-1.31365	0.188965	Treg	1
diseaseTuberculosis	0.156455	0.0765772	2.0431	0.0410425	Treg	1
diseaseUC	-0.160218	0.0722348	-2.21802	0.0265535	Treg	1
age	0.0674263	0.00628674	10.7252	7.755e-27	Treg	1.12448e-24
sexfemale	-0.0260571	0.00797336	-3.26802	0.00108301	Treg	0.0638978
