# Supplementary material for: Single-cell transcriptome landscape of circulating CD4+ T cell populations in autoimmune diseases
Source: Cell Genom. 2024 Jan 3;4(2):100473. doi: 10.1016/j.xgen.2023.100473 (PMC10879034; doi:10.1016/j.xgen.2023.100473)
Supplement: Table S8. The associations of traits and cluster L2 cell frequencies, related to Figure 3 [file mmc8.xlsx]

## Sheet: S8 meta freq L2
Table S8. The associations of traits and cluster L2 cell frequencies, related to Figure 3
var	Estimate	Std. Error	z value	Pr(>|z|)	cell	padj
diseaseAD	-0.311005	0.0310968	-10.0012	1.50573e-23	Tnaive	1.051e-20
diseaseBD	-0.0923312	0.0365411	-2.52678	0.0115115	Tnaive	1
diseaseCD	0.01102	0.0539805	0.204147	0.838239	Tnaive	1
diseaseCeliac	0.243248	0.0691024	3.52011	0.000431367	Tnaive	0.185488
diseaseCOVID-19	0.122531	0.00917103	13.3607	1.02647e-40	Tnaive	7.58564e-38
diseaseFlu	-1.02216	0.139714	-7.31606	2.55366e-13	Tnaive	1.59093e-10
diseaseKawasaki	0.107173	0.0334604	3.20297	0.00136017	Tnaive	0.549508
diseaseMG	-0.349389	0.015503	-22.5368	1.80818e-112	Tnaive	1.43751e-109
diseaseMS	-0.115316	0.00812645	-14.1902	1.05385e-45	Tnaive	7.86171e-43
diseaseNeurosarcoidosis	-0.2537	0.0301597	-8.4119	4.03409e-17	Tnaive	2.63426e-14
diseaseParkinsonDisease	-0.0102762	0.0184633	-0.556574	0.577818	Tnaive	1
diseasePPP	0.0801314	0.0322308	2.48617	0.0129125	Tnaive	1
diseasePsoriasis	-0.0978917	0.0151538	-6.4599	1.04775e-10	Tnaive	6.30748e-08
diseasepSS	-0.825774	0.0307051	-26.8937	2.59945e-159	Tnaive	2.09256e-156
diseaseRA	-0.154093	0.0288399	-5.34305	9.13936e-08	Tnaive	4.97769e-05
diseaseSarcoidosis	-0.352397	0.0413093	-8.53068	1.45488e-17	Tnaive	9.55855e-15
diseaseSLE	-0.183442	0.00535535	-34.254	3.79881e-257	Tnaive	3.10743e-254
diseaseT1D	0.0666996	0.00895186	7.45092	9.26887e-14	Tnaive	5.81158e-11
diseaseTuberculosis	0.067251	0.034525	1.9479	0.0514274	Tnaive	1
diseaseUC	0.157532	0.0340548	4.62584	3.73085e-06	Tnaive	0.00187289
age	-0.0774818	0.0029415	-26.3409	6.5242e-153	Tnaive	5.23893e-150
sexfemale	0.00169943	0.0038538	0.440974	0.659232	Tnaive	1
diseaseAD	0.0295097	0.0530981	0.555758	0.578376	Tnaive Act	1
diseaseBD	-0.0385563	0.0619747	-0.62213	0.533857	Tnaive Act	1
diseaseCD	0.059548	0.103312	0.576389	0.564352	Tnaive Act	1
diseaseCeliac	0.0250448	0.128607	0.194739	0.845597	Tnaive Act	1
diseaseCOVID-19	0.206747	0.0158806	13.0188	9.56542e-39	Tnaive Act	7.02102e-36
diseaseFlu	-0.285212	0.22039	-1.29413	0.195622	Tnaive Act	1
diseaseKawasaki	0.614364	0.0519421	11.8279	2.80193e-32	Tnaive Act	2.01178e-29
diseaseMG	-0.434431	0.0247916	-17.5233	9.5182e-69	Tnaive Act	7.36709e-66
diseaseMS	-0.147132	0.0129843	-11.3316	9.15603e-30	Tnaive Act	6.50994e-27
diseaseNeurosarcoidosis	-0.209938	0.0476378	-4.40696	1.0483e-05	Tnaive Act	0.00513667
diseaseParkinsonDisease	-0.251511	0.0314894	-7.98717	1.38077e-15	Tnaive Act	8.87835e-13
diseasePPP	-0.0709555	0.0538346	-1.31803	0.187495	Tnaive Act	1
diseasePsoriasis	0.0615516	0.0263992	2.33157	0.0197234	Tnaive Act	1
diseasepSS	-0.163429	0.0507645	-3.21935	0.00128483	Tnaive Act	0.520355
diseaseRA	0.00673832	0.051301	0.131349	0.895499	Tnaive Act	1
diseaseSarcoidosis	0.00194468	0.0663237	0.0293211	0.976609	Tnaive Act	1
diseaseSLE	-0.0313745	0.00874843	-3.5863	0.000335399	Tnaive Act	0.145898
diseaseT1D	0.046705	0.014819	3.15169	0.00162326	Tnaive Act	0.650928
diseaseTuberculosis	0.556879	0.0622661	8.94354	3.76894e-19	Tnaive Act	2.52142e-16
diseaseUC	-0.0919994	0.0588653	-1.56288	0.11808	Tnaive Act	1
age	0.0728631	0.00478933	15.2136	2.87132e-52	Tnaive Act	2.16785e-49
sexfemale	0.105124	0.00630749	16.6665	2.29555e-62	Tnaive Act	1.76069e-59
diseaseAD	-0.369658	0.13071	-2.82808	0.00468277	Tnaive MX1	1
diseaseBD	0.0124332	0.133162	0.0933694	0.92561	Tnaive MX1	1
diseaseCD	-0.471909	0.274451	-1.71947	0.0855295	Tnaive MX1	1
diseaseCeliac	-0.363597	0.147972	-2.45721	0.0140022	Tnaive MX1	1
diseaseCOVID-19	0.452924	0.0353913	12.7976	1.69086e-37	Tnaive MX1	1.23433e-34
diseaseFlu	0.55306	0.399183	1.38548	0.165907	Tnaive MX1	1
diseaseKawasaki	-1.10464	0.112284	-9.83793	7.72884e-23	Tnaive MX1	5.36381e-20
diseaseMG	-0.511103	0.0509194	-10.0375	1.04285e-23	Tnaive MX1	7.2895e-21
diseaseMS	-0.140759	0.0262924	-5.35359	8.62263e-08	Tnaive MX1	4.70796e-05
diseaseNeurosarcoidosis	-0.085336	0.12869	-0.663112	0.507259	Tnaive MX1	1
diseaseParkinsonDisease	-0.0758337	0.0839579	-0.903234	0.366402	Tnaive MX1	1
diseasePPP	0.253214	0.154202	1.6421	0.10057	Tnaive MX1	1
diseasePsoriasis	-0.06518	0.0634122	-1.02788	0.304007	Tnaive MX1	1
diseasepSS	0.717704	0.121727	5.89601	3.72394e-09	Tnaive MX1	2.15616e-06
diseaseRA	0.184252	0.102426	1.79888	0.072037	Tnaive MX1	1
diseaseSarcoidosis	0.227441	0.169199	1.34422	0.178877	Tnaive MX1	1
diseaseSLE	0.471798	0.0153756	30.6848	9.06982e-207	Tnaive MX1	7.37376e-204
diseaseT1D	0.242938	0.0297668	8.16139	3.31203e-16	Tnaive MX1	2.13957e-13
diseaseTuberculosis	-0.733942	0.126492	-5.8023	6.54106e-09	Tnaive MX1	3.73494e-06
diseaseUC	0.409272	0.13626	3.00361	0.00266801	Tnaive MX1	1
age	-0.109299	0.00944701	-11.5697	5.87212e-31	Tnaive MX1	4.19856e-28
sexfemale	0.123623	0.0130839	9.44851	3.43693e-21	Tnaive MX1	2.34742e-18
diseaseAD	0.173472	0.135551	1.27975	0.200632	Tnaive SOX4	1
diseaseBD	-0.224381	0.113085	-1.98418	0.0472353	Tnaive SOX4	1
diseaseCD	-0.391319	0.170593	-2.29388	0.0217976	Tnaive SOX4	1
diseaseCeliac	0.121484	0.142603	0.851903	0.394268	Tnaive SOX4	1
diseaseCOVID-19	-0.252935	0.0285448	-8.86098	7.93161e-19	Tnaive SOX4	5.29038e-16
diseaseFlu	-0.5964	0.512518	-1.16367	0.244559	Tnaive SOX4	1
diseaseKawasaki	-0.522762	0.0576259	-9.07164	1.17235e-19	Tnaive SOX4	7.86644e-17
diseaseMG	0.0919647	0.0365816	2.51396	0.0119385	Tnaive SOX4	1
diseaseMS	-0.326545	0.0217331	-15.0252	5.02165e-51	Tnaive SOX4	3.7813e-48
diseaseNeurosarcoidosis	-0.636648	0.0979648	-6.49874	8.09936e-11	Tnaive SOX4	4.89201e-08
diseaseParkinsonDisease	-0.209819	0.0648911	-3.2334	0.00122325	Tnaive SOX4	0.499084
diseasePPP	-0.0898831	0.0996953	-0.901578	0.367281	Tnaive SOX4	1
diseasePsoriasis	-0.314335	0.0454474	-6.91646	4.63069e-12	Tnaive SOX4	2.83861e-09
diseasepSS	-0.742399	0.0783862	-9.47104	2.77076e-21	Tnaive SOX4	1.89797e-18
diseaseRA	-0.493497	0.0910259	-5.4215	5.91018e-08	Tnaive SOX4	3.26833e-05
diseaseSarcoidosis	-0.264138	0.118127	-2.23605	0.0253487	Tnaive SOX4	1
diseaseSLE	-0.0640825	0.0135178	-4.7406	2.13082e-06	Tnaive SOX4	0.00108459
diseaseT1D	-0.270158	0.0285713	-9.45555	3.21314e-21	Tnaive SOX4	2.19778e-18
diseaseTuberculosis	-0.400531	0.11309	-3.5417	0.000397556	Tnaive SOX4	0.171744
diseaseUC	-0.164975	0.126011	-1.30921	0.190462	Tnaive SOX4	1
age	-0.691531	0.0098222	-70.405	0	Tnaive SOX4	0
sexfemale	0.117725	0.012003	9.8079	1.04111e-22	Tnaive SOX4	7.20447e-20
diseaseAD	0.255138	0.0471867	5.40699	6.40929e-08	Tcm (Th0)	3.53793e-05
diseaseBD	0.0483877	0.0556721	0.869156	0.384762	Tcm (Th0)	1
diseaseCD	-0.201887	0.0714582	-2.82524	0.00472446	Tcm (Th0)	1
diseaseCeliac	-0.198334	0.116027	-1.70938	0.0873813	Tcm (Th0)	1
diseaseCOVID-19	-0.0577716	0.0135111	-4.27585	1.90409e-05	Tcm (Th0)	0.00917772
diseaseFlu	0.0462514	0.140797	0.328497	0.742536	Tcm (Th0)	1
diseaseKawasaki	0.0622188	0.0733017	0.848804	0.39599	Tcm (Th0)	1
diseaseMG	0.399768	0.0227787	17.5501	5.93996e-69	Tcm (Th0)	4.60347e-66
diseaseMS	0.145513	0.0127306	11.4302	2.95505e-30	Tcm (Th0)	2.104e-27
diseaseNeurosarcoidosis	0.418315	0.0444656	9.40761	5.07568e-21	Tcm (Th0)	3.45654e-18
diseaseParkinsonDisease	0.125593	0.0258621	4.85627	1.19618e-06	Tcm (Th0)	0.00061962
diseasePPP	-0.113793	0.0447112	-2.54506	0.0109258	Tcm (Th0)	1
diseasePsoriasis	0.0152764	0.0219885	0.694745	0.487215	Tcm (Th0)	1
diseasepSS	0.227856	0.0487115	4.67765	2.90177e-06	Tcm (Th0)	0.0014712
diseaseRA	-0.123282	0.0444171	-2.77556	0.00551066	Tcm (Th0)	1
diseaseSarcoidosis	0.0481483	0.062077	0.775623	0.437972	Tcm (Th0)	1
diseaseSLE	-0.0159656	0.00863785	-1.84833	0.0645545	Tcm (Th0)	1
diseaseT1D	-0.0772302	0.0128939	-5.98965	2.10296e-09	Tcm (Th0)	1.22603e-06
diseaseTuberculosis	0.160183	0.0536947	2.98322	0.00285236	Tcm (Th0)	1
diseaseUC	-0.153228	0.0480566	-3.18848	0.00143024	Tcm (Th0)	0.576386
age	0.106704	0.00442952	24.0892	3.24168e-128	Tcm (Th0)	2.59334e-125
sexfemale	-0.0292732	0.00572912	-5.10954	3.22947e-07	Tcm (Th0)	0.000172454
diseaseAD	0.45129	0.677334	0.666274	0.505236	Tcm (Th0) Act	1
diseaseBD	0.374513	0.764034	0.490178	0.624008	Tcm (Th0) Act	1
diseaseCD	16.135	1381.7	0.0116776	0.990683	Tcm (Th0) Act	1
diseaseCeliac	0.12851	743.711	0.000172795	0.999862	Tcm (Th0) Act	1
diseaseCOVID-19	-0.0993366	0.18175	-0.546556	0.584684	Tcm (Th0) Act	1
diseaseFlu	2.92619	0.921832	3.17432	0.00150188	Tcm (Th0) Act	0.603754
diseaseKawasaki	0.692345	0.502947	1.37658	0.168643	Tcm (Th0) Act	1
diseaseMG	0.319193	0.136794	2.33338	0.0196285	Tcm (Th0) Act	1
diseaseMS	-0.218584	0.119305	-1.83215	0.0669285	Tcm (Th0) Act	1
diseaseNeurosarcoidosis	0.274203	0.434737	0.630734	0.528215	Tcm (Th0) Act	1
diseaseParkinsonDisease	0.148934	0.288921	0.515483	0.606215	Tcm (Th0) Act	1
diseasePPP	-0.931219	0.633254	-1.47053	0.141418	Tcm (Th0) Act	1
diseasePsoriasis	0.217493	0.270523	0.803972	0.421413	Tcm (Th0) Act	1
diseasepSS	-0.398737	0.466027	-0.855608	0.392215	Tcm (Th0) Act	1
diseaseRA	-0.390155	0.534705	-0.729663	0.465596	Tcm (Th0) Act	1
diseaseSarcoidosis	-0.833742	0.6789	-1.22808	0.219418	Tcm (Th0) Act	1
diseaseSLE	0.191624	0.100492	1.90686	0.0565392	Tcm (Th0) Act	1
diseaseT1D	-0.155174	0.138052	-1.12402	0.261003	Tcm (Th0) Act	1
diseaseTuberculosis	17.4319	1804.96	0.00965774	0.992294	Tcm (Th0) Act	1
diseaseUC	0.976423	0.790814	1.23471	0.21694	Tcm (Th0) Act	1
age	0.0911725	0.0528034	1.72664	0.0842322	Tcm (Th0) Act	1
sexfemale	0.125666	0.0628233	2.0003	0.0454675	Tcm (Th0) Act	1
diseaseAD	0.0277484	0.0716392	0.387335	0.698508	Tcm (Tfh)	1
diseaseBD	-0.117609	0.0891933	-1.31858	0.187309	Tcm (Tfh)	1
diseaseCD	-0.00946399	0.127568	-0.0741876	0.940861	Tcm (Tfh)	1
diseaseCeliac	-0.154594	0.205523	-0.752199	0.451931	Tcm (Tfh)	1
diseaseCOVID-19	-0.102097	0.0234822	-4.34786	1.37471e-05	Tcm (Tfh)	0.00670861
diseaseFlu	-0.0994398	0.292719	-0.33971	0.734075	Tcm (Tfh)	1
diseaseKawasaki	-0.126411	0.0891457	-1.41802	0.156184	Tcm (Tfh)	1
diseaseMG	0.275674	0.0327813	8.40949	4.11799e-17	Tcm (Tfh)	2.68493e-14
diseaseMS	0.10269	0.0191508	5.36218	8.22255e-08	Tcm (Tfh)	4.49774e-05
diseaseNeurosarcoidosis	-0.108673	0.0749188	-1.45054	0.146907	Tcm (Tfh)	1
diseaseParkinsonDisease	-0.243644	0.0425542	-5.72549	1.03135e-08	Tcm (Tfh)	5.82715e-06
diseasePPP	-0.0583665	0.0700187	-0.833585	0.404515	Tcm (Tfh)	1
diseasePsoriasis	0.146841	0.0400624	3.66531	0.000247042	Tcm (Tfh)	0.108698
diseasepSS	0.31171	0.0757404	4.1155	3.86336e-05	Tcm (Tfh)	0.0181578
diseaseRA	-0.214864	0.0747148	-2.87579	0.00403019	Tcm (Tfh)	1
diseaseSarcoidosis	0.233617	0.108095	2.16122	0.0306786	Tcm (Tfh)	1
diseaseSLE	-0.0784672	0.0136318	-5.75616	8.60463e-09	Tcm (Tfh)	4.88743e-06
diseaseT1D	-0.0590484	0.0190311	-3.10274	0.00191739	Tcm (Tfh)	0.759286
diseaseTuberculosis	-0.148697	0.0836644	-1.7773	0.075519	Tcm (Tfh)	1
diseaseUC	-0.108393	0.0882002	-1.22895	0.219092	Tcm (Tfh)	1
age	0.0496903	0.0072728	6.83235	8.35356e-12	Tcm (Tfh)	5.08732e-09
sexfemale	-0.00570319	0.00923435	-0.617606	0.536835	Tcm (Tfh)	1
diseaseAD	2.07503	1.04126	1.99281	0.046282	Tcm PHLDA3	1
diseaseBD	-17.6541	2008.87	-0.0087881	0.992988	Tcm PHLDA3	1
diseaseCD	17.1321	2278.04	0.00752053	0.994	Tcm PHLDA3	1
diseaseCeliac	0.123802	1245.83	9.9373e-05	0.999921	Tcm PHLDA3	1
diseaseCOVID-19	-0.345378	0.217635	-1.58696	0.112523	Tcm PHLDA3	1
diseaseFlu	0.733172	1.10499	0.663509	0.507004	Tcm PHLDA3	1
diseaseKawasaki	-0.615028	1.41435	-0.43485	0.663671	Tcm PHLDA3	1
diseaseMG	1.47541	0.195451	7.54876	4.39415e-14	Tcm PHLDA3	2.75953e-11
diseaseMS	0.671679	0.194433	3.45455	0.000551217	Tcm PHLDA3	0.233716
diseaseNeurosarcoidosis	0.732655	0.593825	1.23379	0.217281	Tcm PHLDA3	1
diseaseParkinsonDisease	-0.313158	0.449719	-0.69634	0.486216	Tcm PHLDA3	1
diseasePPP	0.19456	0.563893	0.34503	0.730072	Tcm PHLDA3	1
diseasePsoriasis	0.59498	0.352038	1.6901	0.0910086	Tcm PHLDA3	1
diseasepSS	0.220808	0.559654	0.394544	0.693179	Tcm PHLDA3	1
diseaseRA	-0.556275	0.763909	-0.728195	0.466494	Tcm PHLDA3	1
diseaseSarcoidosis	14.0044	815.99	0.0171625	0.986307	Tcm PHLDA3	1
diseaseSLE	0.83897	0.179522	4.67335	2.9632e-06	Tcm PHLDA3	0.00149938
diseaseT1D	-0.41567	0.30663	-1.35561	0.175224	Tcm PHLDA3	1
diseaseTuberculosis	0.378142	1.15605	0.327098	0.743594	Tcm PHLDA3	1
diseaseUC	-0.318669	1.00024	-0.318592	0.750036	Tcm PHLDA3	1
age	0.557816	0.0705111	7.91104	2.55249e-15	Tcm PHLDA3	1.63359e-12
sexfemale	0.283759	0.0904365	3.13766	0.00170303	Tcm PHLDA3	0.68121
diseaseAD	0.312213	0.0642025	4.86293	1.1566e-06	Tcm (Th17)	0.000600852
diseaseBD	-0.00804128	0.0698441	-0.115132	0.908341	Tcm (Th17)	1
diseaseCD	0.101064	0.0950982	1.06273	0.287904	Tcm (Th17)	1
diseaseCeliac	-0.418497	0.287041	-1.45797	0.144848	Tcm (Th17)	1
diseaseCOVID-19	-0.111307	0.0190097	-5.85526	4.76261e-09	Tcm (Th17)	2.7385e-06
diseaseFlu	0.530782	0.177206	2.99528	0.00274191	Tcm (Th17)	1
diseaseKawasaki	-0.0371972	0.107598	-0.345705	0.729564	Tcm (Th17)	1
diseaseMG	0.892241	0.0303574	29.3912	7.11024e-190	Tcm (Th17)	5.75219e-187
diseaseMS	0.270276	0.0178104	15.1752	5.16375e-52	Tcm (Th17)	3.89347e-49
diseaseNeurosarcoidosis	0.333687	0.0602411	5.53919	3.03878e-08	Tcm (Th17)	1.69868e-05
diseaseParkinsonDisease	-0.0429	0.0383978	-1.11725	0.263887	Tcm (Th17)	1
diseasePPP	0.470456	0.0608884	7.72653	1.10519e-14	Tcm (Th17)	7.01795e-12
diseasePsoriasis	0.228302	0.0327326	6.97476	3.06401e-12	Tcm (Th17)	1.8813e-09
diseasepSS	0.616849	0.0657367	9.38363	6.37416e-21	Tcm (Th17)	4.33443e-18
diseaseRA	-0.331319	0.0608419	-5.44557	5.16389e-08	Tcm (Th17)	2.87112e-05
diseaseSarcoidosis	0.0941046	0.0919345	1.0236	0.306022	Tcm (Th17)	1
diseaseSLE	0.208087	0.0122917	16.929	2.7514e-64	Tcm (Th17)	2.12408e-61
diseaseT1D	0.0795399	0.0163557	4.86312	1.15549e-06	Tcm (Th17)	0.000600852
diseaseTuberculosis	-0.39432	0.0824905	-4.78019	1.7513e-06	Tcm (Th17)	0.000898414
diseaseUC	-0.115468	0.0610045	-1.89279	0.0583863	Tcm (Th17)	1
age	-0.00218649	0.00621042	-0.352067	0.724788	Tcm (Th17)	1
sexfemale	-0.0188376	0.00784926	-2.39992	0.0163986	Tcm (Th17)	1
diseaseAD	0.249848	0.0969436	2.57725	0.00995906	Tcm (Th2)	1
diseaseBD	-0.123122	0.112716	-1.09231	0.274695	Tcm (Th2)	1
diseaseCD	-0.604539	0.113142	-5.34317	9.13338e-08	Tcm (Th2)	4.97769e-05
diseaseCeliac	-0.220287	0.313303	-0.703112	0.481986	Tcm (Th2)	1
diseaseCOVID-19	-0.135414	0.0270852	-4.99956	5.74619e-07	Tcm (Th2)	0.000305123
diseaseFlu	0.187043	0.226185	0.826946	0.408268	Tcm (Th2)	1
diseaseKawasaki	-0.627367	0.140075	-4.47878	7.50693e-06	Tcm (Th2)	0.00371593
diseaseMG	0.265243	0.0461233	5.75074	8.88546e-09	Tcm (Th2)	5.02917e-06
diseaseMS	0.141626	0.0243069	5.82659	5.65721e-09	Tcm (Th2)	3.24158e-06
diseaseNeurosarcoidosis	0.074376	0.0836403	0.889236	0.373876	Tcm (Th2)	1
diseaseParkinsonDisease	-0.202335	0.0613679	-3.29708	0.000976957	Tcm (Th2)	0.402506
diseasePPP	-0.321745	0.0930409	-3.45811	0.000543985	Tcm (Th2)	0.231194
diseasePsoriasis	0.133172	0.0496334	2.68312	0.00729387	Tcm (Th2)	1
diseasepSS	0.630439	0.112922	5.58298	2.36432e-08	Tcm (Th2)	1.32638e-05
diseaseRA	-0.0890374	0.0887564	-1.00317	0.315781	Tcm (Th2)	1
diseaseSarcoidosis	-0.336369	0.131622	-2.55557	0.0106013	Tcm (Th2)	1
diseaseSLE	0.0391778	0.0180841	2.16643	0.0302786	Tcm (Th2)	1
diseaseT1D	-0.0671586	0.0262538	-2.55805	0.0105261	Tcm (Th2)	1
diseaseTuberculosis	-0.394907	0.105847	-3.73093	0.000190773	Tcm (Th2)	0.0854662
diseaseUC	-0.288159	0.0969034	-2.97368	0.00294255	Tcm (Th2)	1
age	0.12502	0.00905599	13.8053	2.36941e-43	Tcm (Th2)	1.76284e-40
sexfemale	-0.0991387	0.0116641	-8.49947	1.90454e-17	Tcm (Th2)	1.24938e-14
diseaseAD	0.205599	0.0733403	2.80336	0.00505728	Tem (Th1) pre	1
diseaseBD	0.023738	0.0733943	0.323431	0.746369	Tem (Th1) pre	1
diseaseCD	-0.281926	0.0940614	-2.99726	0.00272422	Tem (Th1) pre	1
diseaseCeliac	0.168714	0.224602	0.751167	0.452552	Tem (Th1) pre	1
diseaseCOVID-19	-0.296813	0.0189801	-15.6381	4.00394e-55	Tem (Th1) pre	3.03499e-52
diseaseFlu	-0.0564032	0.197924	-0.284974	0.775664	Tem (Th1) pre	1
diseaseKawasaki	-0.0956109	0.149557	-0.639295	0.522631	Tem (Th1) pre	1
diseaseMG	0.837346	0.0357992	23.3901	5.39505e-121	Tem (Th1) pre	4.30525e-118
diseaseMS	0.21446	0.0186437	11.5031	1.27322e-30	Tem (Th1) pre	9.09079e-28
diseaseNeurosarcoidosis	-0.0689602	0.0624304	-1.10459	0.269336	Tem (Th1) pre	1
diseaseParkinsonDisease	0.27145	0.0385084	7.04912	1.80048e-12	Tem (Th1) pre	1.1127e-09
diseasePPP	-0.0786547	0.0749061	-1.05004	0.293698	Tem (Th1) pre	1
diseasePsoriasis	-0.00983243	0.0313114	-0.31402	0.753506	Tem (Th1) pre	1
diseasepSS	0.403106	0.0628623	6.41252	1.43131e-10	Tem (Th1) pre	8.57353e-08
diseaseRA	-0.0944008	0.0618018	-1.52748	0.126643	Tem (Th1) pre	1
diseaseSarcoidosis	0.210411	0.0990462	2.12437	0.033639	Tem (Th1) pre	1
diseaseSLE	0.054677	0.0123285	4.43499	9.20764e-06	Tem (Th1) pre	0.00452095
diseaseT1D	-0.00671893	0.0151646	-0.443066	0.657718	Tem (Th1) pre	1
diseaseTuberculosis	-0.665105	0.0856526	-7.76515	8.15486e-15	Tem (Th1) pre	5.18649e-12
diseaseUC	-0.0908066	0.0623758	-1.4558	0.145449	Tem (Th1) pre	1
age	0.00818089	0.00631433	1.29561	0.195111	Tem (Th1) pre	1
sexfemale	-0.0121774	0.00798286	-1.52545	0.127148	Tem (Th1) pre	1
diseaseAD	0.646696	0.212004	3.05039	0.00228544	Tem (Th1)	0.898176
diseaseBD	0.056709	0.166517	0.340559	0.733435	Tem (Th1)	1
diseaseCD	-0.0598744	0.221562	-0.270237	0.786978	Tem (Th1)	1
diseaseCeliac	-1.57906	1.06947	-1.4765	0.139811	Tem (Th1)	1
diseaseCOVID-19	-0.208717	0.046806	-4.45919	8.22713e-06	Tem (Th1)	0.0040642
diseaseFlu	-0.160581	0.468112	-0.34304	0.731569	Tem (Th1)	1
diseaseKawasaki	-1.31934	0.356508	-3.70074	0.000214975	Tem (Th1)	0.0954488
diseaseMG	0.780883	0.0671783	11.624	3.11058e-31	Tem (Th1)	2.22717e-28
diseaseMS	0.111386	0.0489358	2.27617	0.0228358	Tem (Th1)	1
diseaseNeurosarcoidosis	-0.163943	0.155183	-1.05645	0.290764	Tem (Th1)	1
diseaseParkinsonDisease	0.190252	0.0893067	2.13033	0.0331448	Tem (Th1)	1
diseasePPP	-0.794234	0.232159	-3.42107	0.000623751	Tem (Th1)	0.261352
diseasePsoriasis	-0.0194974	0.0843281	-0.231209	0.817152	Tem (Th1)	1
diseasepSS	0.873146	0.160772	5.43095	5.60536e-08	Tem (Th1)	3.11098e-05
diseaseRA	0.0853489	0.122939	0.694238	0.487533	Tem (Th1)	1
diseaseSarcoidosis	0.517628	0.291846	1.77363	0.0761236	Tem (Th1)	1
diseaseSLE	0.0314825	0.0314134	1.0022	0.316247	Tem (Th1)	1
diseaseT1D	-0.122862	0.0432742	-2.83915	0.00452343	Tem (Th1)	1
diseaseTuberculosis	-0.675837	0.181695	-3.71963	0.000199512	Tem (Th1)	0.0891817
diseaseUC	-0.0118445	0.146113	-0.0810637	0.935391	Tem (Th1)	1
age	0.0274665	0.0159504	1.72199	0.0850712	Tem (Th1)	1
sexfemale	-0.0676737	0.0209345	-3.23264	0.00122654	Tem (Th1)	0.4992
diseaseAD	0.11477	0.145244	0.790189	0.429417	Tem (Th1/17)	1
diseaseBD	0.1998	0.113014	1.76792	0.0770744	Tem (Th1/17)	1
diseaseCD	-0.512047	0.148892	-3.43906	0.00058374	Tem (Th1/17)	0.246338
diseaseCeliac	-1.00868	1.11845	-0.90186	0.367131	Tem (Th1/17)	1
diseaseCOVID-19	-0.207407	0.0392817	-5.27998	1.29195e-07	Tem (Th1/17)	6.97652e-05
diseaseFlu	-1.6433	1.01034	-1.62649	0.103845	Tem (Th1/17)	1
diseaseKawasaki	-1.4976	0.300939	-4.97641	6.47742e-07	Tem (Th1/17)	0.00034136
diseaseMG	1.04655	0.0590818	17.7136	3.29478e-70	Tem (Th1/17)	2.55675e-67
diseaseMS	0.173275	0.0400386	4.3277	1.50677e-05	Tem (Th1/17)	0.00733796
diseaseNeurosarcoidosis	0.0782539	0.133226	0.587376	0.556951	Tem (Th1/17)	1
diseaseParkinsonDisease	0.828501	0.0724123	11.4414	2.59541e-30	Tem (Th1/17)	1.85053e-27
diseasePPP	-0.0183579	0.195599	-0.0938547	0.925225	Tem (Th1/17)	1
diseasePsoriasis	-0.163907	0.0579809	-2.82691	0.00469993	Tem (Th1/17)	1
diseasepSS	0.633758	0.113864	5.56594	2.60742e-08	Tem (Th1/17)	1.46015e-05
diseaseRA	-0.20132	0.099169	-2.03006	0.04235	Tem (Th1/17)	1
diseaseSarcoidosis	0.0706358	0.187724	0.376274	0.706713	Tem (Th1/17)	1
diseaseSLE	-0.496411	0.0310226	-16.0016	1.24536e-57	Tem (Th1/17)	9.47574e-55
diseaseT1D	-0.0101022	0.0336517	-0.300199	0.764025	Tem (Th1/17)	1
diseaseTuberculosis	-0.887098	0.114878	-7.72207	1.14459e-14	Tem (Th1/17)	7.2567e-12
diseaseUC	-0.848289	0.139513	-6.08036	1.19911e-09	Tem (Th1/17)	7.03879e-07
age	-0.179549	0.0139534	-12.8678	6.83229e-38	Tem (Th1/17)	5.00123e-35
sexfemale	-0.174192	0.0169042	-10.3047	6.71042e-25	Tem (Th1/17)	4.69729e-22
diseaseAD	0.171666	0.133693	1.28403	0.199131	Tem (Tph)	1
diseaseBD	0.0275427	0.173802	0.158471	0.874085	Tem (Tph)	1
diseaseCD	0.47175	0.264847	1.78122	0.0748773	Tem (Tph)	1
diseaseCeliac	-0.697623	0.476114	-1.46524	0.142854	Tem (Tph)	1
diseaseCOVID-19	-0.102322	0.0426369	-2.39985	0.0164018	Tem (Tph)	1
diseaseFlu	-0.364754	0.393098	-0.927897	0.353461	Tem (Tph)	1
diseaseKawasaki	-0.626682	0.215103	-2.91341	0.00357505	Tem (Tph)	1
diseaseMG	0.488479	0.0725285	6.735	1.63929e-11	Tem (Tph)	9.96686e-09
diseaseMS	0.145182	0.0477086	3.0431	0.00234154	Tem (Tph)	0.915543
diseaseNeurosarcoidosis	0.0528934	0.148104	0.357136	0.72099	Tem (Tph)	1
diseaseParkinsonDisease	-0.270392	0.091944	-2.94084	0.00327327	Tem (Tph)	1
diseasePPP	-0.159267	0.150452	-1.05859	0.289787	Tem (Tph)	1
diseasePsoriasis	0.16009	0.0655554	2.44206	0.0146036	Tem (Tph)	1
diseasepSS	0.774136	0.1304	5.93663	2.90947e-09	Tem (Tph)	1.6904e-06
diseaseRA	0.139376	0.110067	1.26628	0.205412	Tem (Tph)	1
diseaseSarcoidosis	0.54928	0.219133	2.50661	0.0121896	Tem (Tph)	1
diseaseSLE	0.300228	0.0268848	11.1672	5.90128e-29	Tem (Tph)	4.18991e-26
diseaseT1D	-0.252907	0.0448585	-5.63788	1.7216e-08	Tem (Tph)	9.69259e-06
diseaseTuberculosis	-0.522011	0.157928	-3.30537	0.000948509	Tem (Tph)	0.391734
diseaseUC	0.324697	0.133285	2.43611	0.014846	Tem (Tph)	1
age	0.129968	0.0137194	9.47335	2.71001e-21	Tem (Tph)	1.85907e-18
sexfemale	0.0940086	0.0188766	4.98017	6.35283e-07	Tem (Tph)	0.000336064
diseaseAD	-0.190601	0.0794987	-2.39753	0.016506	Temra (Th1)	1
diseaseBD	0.493212	0.0896757	5.49995	3.79901e-08	Temra (Th1)	2.11605e-05
diseaseCD	1.08318	0.115589	9.37092	7.19027e-21	Temra (Th1)	4.88219e-18
diseaseCeliac	-0.457726	0.2521	-1.81565	0.0694242	Temra (Th1)	1
diseaseCOVID-19	-0.151683	0.0191943	-7.90251	2.73346e-15	Temra (Th1)	1.74668e-12
diseaseFlu	0.726356	0.119997	6.0531	1.42083e-09	Temra (Th1)	8.31185e-07
diseaseKawasaki	-0.0653067	0.155155	-0.420914	0.673818	Temra (Th1)	1
diseaseMG	-0.276538	0.0348903	-7.92593	2.2644e-15	Temra (Th1)	1.45148e-12
diseaseMS	0.245877	0.0224417	10.9562	6.20291e-28	Temra (Th1)	4.38546e-25
diseaseNeurosarcoidosis	0.88902	0.111231	7.99259	1.32132e-15	Temra (Th1)	8.50931e-13
diseaseParkinsonDisease	-0.0196224	0.0388342	-0.505288	0.613357	Temra (Th1)	1
diseasePPP	-0.967924	0.117504	-8.23739	1.76002e-16	Temra (Th1)	1.13873e-13
diseasePsoriasis	-0.0220501	0.0308502	-0.714748	0.474765	Temra (Th1)	1
diseasepSS	1.48993	0.0886768	16.8018	2.36925e-63	Temra (Th1)	1.82432e-60
diseaseRA	0.564017	0.0423844	13.3072	2.10277e-40	Temra (Th1)	1.55184e-37
diseaseSarcoidosis	1.07116	0.139834	7.66022	1.8562e-14	Temra (Th1)	1.1694e-11
diseaseSLE	0.328878	0.0142199	23.1281	2.41505e-118	Temra (Th1)	1.92479e-115
diseaseT1D	-0.116627	0.0245625	-4.74817	2.05267e-06	Temra (Th1)	0.00104686
diseaseTuberculosis	0.421294	0.066158	6.368	1.9151e-10	Temra (Th1)	1.14523e-07
diseaseUC	0.813962	0.0975764	8.34179	7.31745e-17	Temra (Th1)	4.75634e-14
age	0.232901	0.00668125	34.8589	3.12145e-266	Temra (Th1)	2.55646e-263
sexfemale	-0.139698	0.00933668	-14.9622	1.29587e-50	Temra (Th1)	9.74491e-48
diseaseAD	0.10223	0.141691	0.7215	0.470602	Treg Naive	1
diseaseBD	-0.164446	0.121587	-1.35249	0.176218	Treg Naive	1
diseaseCD	0.824917	0.278689	2.95999	0.0030765	Treg Naive	1
diseaseCeliac	0.15374	0.311944	0.492846	0.622121	Treg Naive	1
diseaseCOVID-19	-0.145971	0.0380596	-3.83534	0.000125393	Treg Naive	0.0570537
diseaseFlu	-0.496829	0.726326	-0.68403	0.493956	Treg Naive	1
diseaseKawasaki	-0.295611	0.0956573	-3.09031	0.00199946	Treg Naive	0.789787
diseaseMG	-0.361542	0.0557398	-6.48623	8.80083e-11	Treg Naive	5.3069e-08
diseaseMS	-0.102749	0.0287318	-3.57613	0.000348716	Treg Naive	0.151343
diseaseNeurosarcoidosis	-0.184831	0.120045	-1.53968	0.123639	Treg Naive	1
diseaseParkinsonDisease	0.102673	0.0732668	1.40136	0.161106	Treg Naive	1
diseasePPP	-0.053335	0.13726	-0.388568	0.697596	Treg Naive	1
diseasePsoriasis	0.282384	0.0699246	4.0384	5.38164e-05	Treg Naive	0.0251323
diseasepSS	0.461683	0.0993235	4.64827	3.34723e-06	Treg Naive	0.001687
diseaseRA	0.44335	0.161571	2.744	0.00606962	Treg Naive	1
diseaseSarcoidosis	0.335412	0.174788	1.91896	0.0549893	Treg Naive	1
diseaseSLE	0.0754301	0.0208252	3.62206	0.000292271	Treg Naive	0.12743
diseaseT1D	0.0893085	0.0340343	2.62407	0.00868857	Treg Naive	1
diseaseTuberculosis	0.323546	0.135549	2.38694	0.0169895	Treg Naive	1
diseaseUC	-0.339718	0.143387	-2.36924	0.0178248	Treg Naive	1
age	-0.144072	0.0121086	-11.8983	1.2078e-32	Treg Naive	8.68411e-30
sexfemale	0.0739916	0.0151775	4.87507	1.08768e-06	Treg Naive	0.000566683
diseaseAD	0.301218	0.154948	1.94399	0.0518967	Treg Act	1
diseaseBD	0.0788211	0.1334	0.590862	0.554613	Treg Act	1
diseaseCD	0.81732	0.271911	3.00584	0.00264848	Treg Act	1
diseaseCeliac	0.198613	0.33169	0.59879	0.549313	Treg Act	1
diseaseCOVID-19	-0.0906515	0.0346811	-2.61386	0.0089526	Treg Act	1
diseaseFlu	0.498571	0.359719	1.386	0.165747	Treg Act	1
diseaseKawasaki	-0.0135424	0.122873	-0.110214	0.912239	Treg Act	1
diseaseMG	-0.451054	0.0574154	-7.85596	3.96707e-15	Treg Act	2.53099e-12
diseaseMS	-0.0799016	0.0293798	-2.71961	0.00653595	Treg Act	1
diseaseNeurosarcoidosis	0.243662	0.108088	2.2543	0.0241771	Treg Act	1
diseaseParkinsonDisease	-0.0595221	0.0665155	-0.894861	0.370861	Treg Act	1
diseasePPP	0.221009	0.136313	1.62133	0.104947	Treg Act	1
diseasePsoriasis	0.00836604	0.0572287	0.146186	0.883775	Treg Act	1
diseasepSS	1.00525	0.117348	8.56645	1.0672e-17	Treg Act	7.02215e-15
diseaseRA	0.107246	0.128146	0.836906	0.402645	Treg Act	1
diseaseSarcoidosis	0.360376	0.175059	2.0586	0.039533	Treg Act	1
diseaseSLE	0.561287	0.019901	28.204	5.2244e-175	Treg Act	4.22131e-172
diseaseT1D	0.019619	0.0281206	0.697673	0.485382	Treg Act	1
diseaseTuberculosis	0.18784	0.134854	1.39292	0.163645	Treg Act	1
diseaseUC	-0.430623	0.124007	-3.47259	0.000515472	Treg Act	0.219591
age	0.0617211	0.0106456	5.79783	6.71797e-09	Treg Act	3.82924e-06
sexfemale	0.00852196	0.0136125	0.62604	0.531289	Treg Act	1
diseaseAD	0.487379	0.145152	3.35771	0.000785903	Treg Eff	0.327722
diseaseBD	0.4174	0.121927	3.42336	0.000618511	Treg Eff	0.259774
diseaseCD	-0.260155	0.176986	-1.46992	0.141584	Treg Eff	1
diseaseCeliac	-0.504799	0.240572	-2.09833	0.0358764	Treg Eff	1
diseaseCOVID-19	0.0148507	0.0304777	0.487265	0.626071	Treg Eff	1
diseaseFlu	0.612259	0.266366	2.29856	0.02153	Treg Eff	1
diseaseKawasaki	0.231724	0.143861	1.61075	0.107235	Treg Eff	1
diseaseMG	0.0478299	0.0515076	0.928597	0.353098	Treg Eff	1
diseaseMS	0.110362	0.0271546	4.06419	4.82001e-05	Treg Eff	0.0225576
diseaseNeurosarcoidosis	0.357364	0.0916057	3.90111	9.57515e-05	Treg Eff	0.0440457
diseaseParkinsonDisease	0.0256909	0.0555105	0.462812	0.643499	Treg Eff	1
diseasePPP	0.102499	0.114789	0.892934	0.371893	Treg Eff	1
diseasePsoriasis	0.0430023	0.0533414	0.806172	0.420144	Treg Eff	1
diseasepSS	1.0575	0.112194	9.42563	4.27541e-21	Treg Eff	2.91583e-18
diseaseRA	0.154658	0.0964516	1.60347	0.10883	Treg Eff	1
diseaseSarcoidosis	0.327548	0.161747	2.02507	0.0428606	Treg Eff	1
diseaseSLE	0.320015	0.0208708	15.3331	4.59279e-53	Treg Eff	3.47215e-50
diseaseT1D	-0.128413	0.0258008	-4.97709	6.45458e-07	Treg Eff	0.000340802
diseaseTuberculosis	-0.0589939	0.121346	-0.486161	0.626853	Treg Eff	1
diseaseUC	0.129945	0.108171	1.20129	0.22964	Treg Eff	1
age	0.202068	0.00966665	20.9036	4.9646e-97	Treg Eff	3.927e-94
sexfemale	-0.117734	0.0121956	-9.65384	4.73485e-22	Treg Eff	3.25757e-19
