# Supplementary material for: Single-cell transcriptome landscape of circulating CD4+ T cell populations in autoimmune diseases
Source: Cell Genom. 2024 Jan 3;4(2):100473. doi: 10.1016/j.xgen.2023.100473 (PMC10879034; doi:10.1016/j.xgen.2023.100473)
Supplement: Table S9. The associations of traits and NMF features, related to Figure 3 [file mmc9.xlsx]

## Sheet: S9 meta NMF
Table S9. The associations of traits and NMF features, related to Figure 3
var	Estimate	Std. Error	t value	Pr(>|t|)	cell	component	padj
diseaseSLE	0.0474431	0.000221808	213.892	0	Tnaive	NMF_7	0
age	0.0274638	0.00019265	142.558	0	Tnaive	NMF_8	0
diseaseCOVID-19	0.04784	0.000394195	121.361	0	Tnaive	NMF_7	0
diseaseSLE	0.0601014	0.000528086	113.81	0	Tcm (Th0)	NMF_7	0
age	0.0132358	0.000116939	113.185	0	Tnaive	NMF_4	0
diseaseSLE	0.048399	0.00044997	107.56	0	Tnaive Act	NMF_7	0
diseaseSLE	0.0686651	0.000816136	84.1344	0	Tcm (Th17)	NMF_7	0
diseaseSLE	0.207315	0.00248059	83.5748	0	Tnaive MX1	NMF_7	0
age	0.0262276	0.000317566	82.5895	0	Tnaive Act	NMF_4	0
diseaseSLE	0.0533125	0.000700767	76.0774	0	Tnaive	NMF_10	0
diseaseSLE	0.0696588	0.000917642	75.9106	0	Tcm (Tfh)	NMF_7	0
diseaseCOVID-19	0.0605536	0.00081338	74.4469	0	Tcm (Th0)	NMF_7	0
diseaseSLE	0.055529	0.000766352	72.4589	0	Tem (Th1) pre	NMF_7	0
sexfemale	0.00990907	0.000136845	72.4107	0	Tnaive	NMF_4	0
age	0.0261847	0.000371922	70.4036	0	Tnaive Act	NMF_8	0
diseaseMS	0.0453913	0.000648949	69.9459	0	Tnaive	NMF_10	0
sexfemale	0.0256051	0.000368698	69.4474	0	Tnaive Act	NMF_4	0
sexfemale	0.00786004	0.000113212	69.4278	0	Tnaive	NMF_9	0
diseaseSLE	0.0455512	0.000662157	68.7922	0	Tnaive SOX4	NMF_7	0
diseaseCOVID-19	0.0905615	0.00138219	65.5205	0	Temra (Th1)	NMF_7	0
diseaseSLE	0.068023	0.00104562	65.0554	0	Temra (Th1)	NMF_7	0
diseaseSLE	0.0847298	0.00136961	61.8642	0	Tcm (Th2)	NMF_7	0
diseaseCOVID-19	0.0231511	0.000387253	59.7829	0	Tnaive	NMF_4	0
diseaseSLE	0.0835607	0.00145131	57.5762	0	Treg Act	NMF_7	0
diseaseCOVID-19	0.0459151	0.000823053	55.7863	0	Tnaive Act	NMF_7	0
diseaseSLE	0.0328129	0.000601432	54.558	0	Tnaive Act	NMF_4	0
diseaseSLE	0.0599907	0.00114226	52.5192	0	Treg Naive	NMF_7	0
diseaseCOVID-19	0.0654363	0.00124899	52.3913	0	Tcm (Th17)	NMF_7	0
diseaseCOVID-19	0.0604093	0.00115857	52.1414	0	Tem (Th1) pre	NMF_7	0
diseaseSLE	0.0892997	0.00171811	51.9755	0	Treg Eff	NMF_7	0
diseaseSLE	0.0184178	0.00035898	51.3058	0	Tnaive	NMF_8	0
diseaseSLE	0.0106036	0.000217902	48.6621	0	Tnaive	NMF_4	0
age	0.0244009	0.000504364	48.3796	0	Tcm (Th0)	NMF_8	0
age	0.00723319	0.00015485	46.7108	0	Tnaive	NMF_6	0
age	0.0122779	0.000273802	44.8423	0	Tcm (Th0)	NMF_4	0
diseaseNeurosarcoidosis	0.093156	0.00208849	44.6045	0	Tnaive	NMF_8	0
age	0.0297139	0.000680979	43.6341	0	Temra (Th1)	NMF_8	0
sexfemale	0.0131413	0.000311332	42.21	0	Tcm (Th0)	NMF_4	0
diseaseCOVID-19	0.0654958	0.00157432	41.6025	0	Tcm (Tfh)	NMF_7	0
age	0.014674	0.000376073	39.019	0	Tnaive	NMF_10	0
diseaseMS	0.0481023	0.00124446	38.6531	0	Tcm (Th0)	NMF_10	0
diseaseCOVID-19	0.0779767	0.0020352	38.314	2.1520017e-317	Tcm (Th2)	NMF_7	1.7682998245e-313
age	0.0265264	0.000695569	38.1362	7.03592355e-316	Tcm (Tfh)	NMF_8	5.778604009107e-312
diseaseMS	0.0437278	0.00118278	36.9704	2.74357e-298	Tnaive Act	NMF_10	2.23958e-294
diseaseSLE	0.120555	0.00333628	36.1345	4.88769e-284	Temra (Th1)	NMF_0	3.97663e-280
diseaseSLE	0.052488	0.00147328	35.6266	2.40174e-277	Tcm (Th0)	NMF_10	1.95021e-273
diseaseNeurosarcoidosis	0.144011	0.00407694	35.3234	3.90183e-273	Tnaive	NMF_10	3.16555e-269
diseaseSLE	0.0739396	0.00210684	35.0951	1.43541e-262	Tem (Tph)	NMF_7	1.15924e-258
diseaseSLE	0.036011	0.00102641	35.0844	4.72461e-269	Tcm (Th0)	NMF_8	3.82694e-265
diseaseCOVID-19	0.0418292	0.0012454	33.5871	3.64982e-247	Tnaive	NMF_10	2.92971e-243
diseaseSLE	0.0435565	0.0013062	33.3459	3.32118e-243	Tnaive Act	NMF_10	2.6606e-239
diseaseRA	0.0312151	0.000942163	33.1313	1.45747e-240	Tnaive	NMF_0	1.16627e-236
sexfemale	0.00768981	0.000235769	32.6158	8.64026e-233	Tnaive Act	NMF_9	6.89406e-229
diseaseMS	0.0576069	0.00176784	32.5859	5.45678e-232	Tcm (Th17)	NMF_10	4.35288e-228
diseaseSLE	0.0716562	0.00221825	32.303	1.79922e-222	Tem (Th1)	NMF_7	1.4311e-218
sexfemale	0.0143535	0.000449159	31.9564	3.15324e-223	Tcm (Th17)	NMF_4	2.50872e-219
age	0.0208158	0.000654734	31.7928	6.01075e-221	Tem (Th1) pre	NMF_8	4.77675e-217
diseaseCOVID-19	0.0348595	0.0011001	31.6876	7.08503e-220	Tnaive Act	NMF_4	5.62764e-216
sexfemale	0.0032083	0.000102282	31.3672	7.35972e-216	Tnaive	NMF_5	5.83037e-212
age	0.0164273	0.000524494	31.3203	9.98153e-214	Tnaive SOX4	NMF_4	7.89839e-210
age	0.033058	0.00105624	31.2977	4.7091e-213	Tnaive MX1	NMF_8	3.72442e-209
diseaseMS	0.00835445	0.000267209	31.2656	1.77164e-214	Tnaive	NMF_6	1.40261e-210
diseaseMS	0.0300917	0.000968735	31.0629	4.43577e-211	Tcm (Th17)	NMF_2	3.50514e-207
diseaseMS	0.0101484	0.000332436	30.5273	1.43162e-204	Tnaive	NMF_8	1.12826e-200
diseaseCOVID-19	0.0773242	0.00253658	30.4836	2.52882e-202	Treg Eff	NMF_7	1.9917e-198
diseaseMS	0.05622	0.00184768	30.4273	1.27854e-202	Tem (Th1) pre	NMF_10	1.0071e-198
diseaseCOVID-19	0.0432006	0.00143484	30.1083	8.90763e-198	Tnaive SOX4	NMF_7	7.00229e-194
diseaseSLE	0.038343	0.00128595	29.8168	1.76684e-194	Temra (Th1)	NMF_5	1.38715e-190
age	0.0275516	0.000944054	29.1844	4.10103e-185	Treg Naive	NMF_8	3.19839e-181
diseaseMG	0.0320526	0.00110827	28.9212	7.79416e-184	Tnaive	NMF_8	6.07399e-180
diseaseMG	0.0853919	0.0029744	28.7089	1.11583e-180	Tem (Th1) pre	NMF_2	8.67894e-177
sexfemale	0.0560005	0.00195889	28.5879	5.19983e-179	Temra (Th1)	NMF_0	4.04131e-175
diseaseCOVID-19	0.0241627	0.000858226	28.1542	3.80654e-174	Tcm (Th0)	NMF_4	2.95007e-170
diseaseNeurosarcoidosis	0.107263	0.00383247	27.9878	4.53776e-172	Tnaive Act	NMF_8	3.51313e-168
diseaseMG	0.11613	0.00415274	27.9648	2.06597e-171	Temra (Th1)	NMF_11	1.59864e-167
age	0.0166898	0.000602949	27.6802	1.16122e-167	Tnaive SOX4	NMF_8	8.96691e-164
sexfemale	0.00377824	0.000139298	27.1234	6.03602e-162	Tnaive	NMF_7	4.64652e-158
age	0.0152402	0.000563082	27.0656	3.20623e-160	Tnaive MX1	NMF_4	2.46431e-156
age	0.0176853	0.000658742	26.847	2.44265e-158	Tcm (Th17)	NMF_8	1.87546e-154
diseaseSLE	0.0492331	0.00184886	26.6289	3.84665e-154	Tem (Th1/17)	NMF_7	2.945e-150
age	0.00724432	0.00027268	26.5672	2.83931e-155	Tnaive Act	NMF_6	2.17605e-151
diseaseCOVID-19	0.0686623	0.00258806	26.5304	7.33676e-154	Treg Act	NMF_7	5.61482e-150
sexfemale	0.0059493	0.000225058	26.4345	6.27722e-154	Tnaive	NMF_1	4.80459e-150
diseaseMS	0.0124234	0.000475903	26.1049	4.92674e-150	Tcm (Th0)	NMF_2	3.76009e-146
diseaseMG	0.071402	0.00275328	25.9334	6.59175e-148	Tcm (Th17)	NMF_2	5.02357e-144
diseaseSLE	0.0651611	0.00255016	25.5518	3.98862e-143	Tnaive MX1	NMF_10	3.03175e-139
diseaseParkinsonDisease	0.229163	0.00907637	25.2483	3.32871e-140	Temra (Th1)	NMF_0	2.52649e-136
diseasepSS	0.0244961	0.000988311	24.7858	1.41047e-135	Tnaive	NMF_0	1.06744e-131
diseaseMS	0.00376657	0.000152914	24.6319	6.3489e-134	Tnaive	NMF_0	4.79532e-130
diseaseCOVID-19	0.0571571	0.00234148	24.4106	3.97937e-130	Tem (Th1/17)	NMF_7	2.99766e-126
diseaseKawasaki	0.0309431	0.00127671	24.2367	1.00279e-129	Tnaive	NMF_4	7.55198e-126
diseasePsoriasis	0.0251169	0.00104532	24.0279	1.5541e-127	Tnaive	NMF_8	1.16946e-123
diseaseSLE	0.0507811	0.00212002	23.9531	1.63693e-126	Tem (Th1) pre	NMF_10	1.23064e-122
diseaseSLE	0.0316633	0.00133004	23.8062	5.40621e-125	Tem (Th1) pre	NMF_8	4.05845e-121
age	0.00956047	0.000402295	23.7648	1.41453e-124	Tcm (Th17)	NMF_4	1.06047e-120
diseaseMS	0.0432107	0.00181851	23.7615	1.89321e-124	Tcm (Tfh)	NMF_10	1.41896e-120
sexfemale	0.00976846	0.000412617	23.6744	1.22749e-123	Tem (Th1) pre	NMF_4	9.19633e-120
diseaseSLE	0.0131508	0.000557202	23.6014	4.96836e-123	Tcm (Th0)	NMF_4	3.71981e-119
diseaseCOVID-19	0.0769989	0.00329116	23.3957	1.3789e-119	Tem (Tph)	NMF_7	1.02907e-115
sexfemale	0.00445723	0.000192436	23.1621	1.51558e-118	Tnaive Act	NMF_5	1.13001e-114
diseaseCOVID-19	0.135352	0.00591087	22.8988	1.77403e-115	Tnaive MX1	NMF_7	1.31917e-111
age	0.00791879	0.000348525	22.7209	4.70215e-114	Tem (Th1) pre	NMF_5	3.49323e-110
diseaseSLE	0.0475892	0.00209842	22.6787	1.20239e-113	Tcm (Th17)	NMF_10	8.92652e-110
diseaseSLE	0.0306186	0.0013619	22.4823	1.19388e-111	Tcm (Tfh)	NMF_8	8.84903e-108
diseaseSLE	0.0331944	0.00148612	22.3363	3.09515e-110	Temra (Th1)	NMF_8	2.29072e-106
diseasepSS	0.0475776	0.00214859	22.1436	1.28213e-108	Tnaive	NMF_8	9.48136e-105
age	0.00806237	0.000365063	22.0849	7.05298e-108	Tem (Th1) pre	NMF_4	5.20863e-104
age	0.0223805	0.00101757	21.994	1.26069e-106	Treg Act	NMF_8	9.3014e-103
diseaseSLE	0.0408422	0.00185847	21.9762	1.19989e-106	Tnaive SOX4	NMF_10	8.85398e-103
diseaseSLE	0.00417376	0.000191925	21.7468	7.86056e-105	Tnaive	NMF_11	5.78144e-101
diseaseCOVID-19	0.0714563	0.00328745	21.7361	2.11221e-103	Tem (Th1)	NMF_7	1.55036e-99
diseaseCOVID-19	0.0458664	0.00213608	21.4723	1.20361e-101	Treg Naive	NMF_7	8.81884e-98
diseaseAD	0.0855304	0.00399856	21.3903	1.74027e-101	Tnaive	NMF_10	1.27492e-97
sexfemale	0.00947784	0.000444501	21.3224	1.19671e-100	Tcm (Tfh)	NMF_4	8.75872e-97
diseaseMG	0.118368	0.00557697	21.2245	4.01155e-99	Tem (Th1/17)	NMF_2	2.93084e-95
diseaseSLE	0.0148217	0.000704376	21.0424	3.34708e-98	Tnaive Act	NMF_8	2.44303e-94
diseaseMS	0.00981636	0.000467625	20.992	9.65165e-98	Tnaive Act	NMF_6	7.04185e-94
diseaseSLE	0.00377497	0.00018027	20.9407	2.40346e-97	Tnaive	NMF_9	1.75284e-93
diseaseMG	0.0121606	0.000581279	20.9204	3.67868e-97	Tnaive	NMF_2	2.6825e-93
diseaseMS	0.0214626	0.00102973	20.8429	2.86128e-96	Temra (Th1)	NMF_2	2.08444e-92
age	0.0316657	0.00152878	20.7131	4.2267e-95	Temra (Th1)	NMF_0	3.07662e-91
diseaseSLE	0.0277129	0.00134046	20.6742	8.36509e-95	Tcm (Th17)	NMF_8	6.08811e-91
diseaseAD	0.0406104	0.00197418	20.5708	5.26218e-94	Tnaive	NMF_3	3.82666e-90
sexfemale	0.0101529	0.000497583	20.4044	1.79559e-92	Tcm (Th0)	NMF_1	1.30395e-88
diseaseMS	0.0186598	0.000914576	20.4027	2.22634e-92	Tem (Th1) pre	NMF_2	1.6161e-88
age	0.00180697	8.86155e-05	20.3912	2.09855e-92	Tnaive	NMF_0	1.52355e-88
age	0.0091236	0.000449159	20.3126	1.54175e-91	Tcm (Tfh)	NMF_5	1.11869e-87
diseaseSLE	0.0390159	0.0019219	20.3007	3.36917e-91	Treg Act	NMF_8	2.44332e-87
diseaseNeurosarcoidosis	0.151711	0.00747738	20.2893	1.87196e-91	Tcm (Th0)	NMF_10	1.35773e-87
age	0.00799217	0.00039715	20.1238	6.96543e-90	Tcm (Tfh)	NMF_4	5.04297e-86
diseaseParkinsonDisease	0.0812771	0.00404298	20.1032	1.04966e-89	Temra (Th1)	NMF_8	7.59535e-86
age	0.00496484	0.000247674	20.0458	2.55039e-89	Tcm (Th0)	NMF_5	1.8447e-85
diseaseCOVID-19	0.00588088	0.000293457	20.04	2.57813e-89	Tnaive	NMF_0	1.8645e-85
diseaseMG	0.0288241	0.00144268	19.9795	9.62678e-89	Tcm (Th0)	NMF_2	6.95727e-85
diseaseMG	0.050554	0.00254255	19.8832	8.4922e-88	Temra (Th1)	NMF_2	6.12882e-84
diseaseMG	0.051704	0.00262826	19.6723	4.27805e-86	Tcm (Th0)	NMF_8	3.08105e-82
diseaseMG	0.113566	0.00577505	19.665	8.80468e-86	Tnaive MX1	NMF_8	6.33849e-82
diseasepSS	0.025975	0.00132758	19.5657	3.15194e-85	Tnaive	NMF_7	2.26719e-81
diseaseSLE	0.0708867	0.00368013	19.262	2.86546e-82	Treg Naive	NMF_1	2.05253e-78
diseaseNeurosarcoidosis	0.100288	0.00520936	19.2516	1.55591e-82	Tcm (Th0)	NMF_8	1.11512e-78
diseaseCOVID-19	0.00557183	0.000289444	19.2501	1.46111e-82	Tnaive	NMF_5	1.04732e-78
age	0.0130814	0.000689697	18.9669	3.70245e-80	Tnaive Act	NMF_10	2.64429e-76
sexfemale	0.00559296	0.000295063	18.9551	4.51589e-80	Tcm (Th0)	NMF_7	3.2248e-76
age	0.0123478	0.000652876	18.9129	2.14169e-79	Treg Naive	NMF_4	1.52853e-75
diseaseMS	0.0383851	0.00207654	18.4851	4.28215e-76	Tnaive SOX4	NMF_10	3.03647e-72
sexfemale	0.00348533	0.00018889	18.4516	5.63444e-76	Tcm (Th0)	NMF_9	3.99482e-72
diseaseNeurosarcoidosis	0.130965	0.00710698	18.4277	8.97183e-76	Tnaive Act	NMF_10	6.35654e-72
diseaseRA	0.0170044	0.000929277	18.2986	8.75474e-75	Tnaive	NMF_5	6.1931e-71
diseaseMS	0.0518914	0.00284122	18.2638	2.73918e-74	Tnaive MX1	NMF_10	1.93632e-70
diseaseCOVID-19	0.0432575	0.00238921	18.1053	3.26412e-73	Tnaive Act	NMF_10	2.30349e-69
age	0.0194383	0.0010739	18.1007	5.25716e-73	Treg Eff	NMF_8	3.70892e-69
diseaseMS	0.023217	0.00131618	17.6398	2.1327e-69	Treg Act	NMF_5	1.49438e-65
diseaseMS	0.015206	0.000862293	17.6344	1.72099e-69	Tcm (Tfh)	NMF_2	1.20624e-65
diseaseSLE	0.0304097	0.00172693	17.6091	2.68388e-69	Temra (Th1)	NMF_11	1.87979e-65
diseaseMS	0.040342	0.00230617	17.4931	2.37648e-68	Tcm (Th2)	NMF_10	1.66282e-64
diseaseMS	0.00574018	0.000329258	17.4337	4.98889e-68	Tcm (Th0)	NMF_0	3.48723e-64
diseaseCOVID-19	0.0218013	0.0012528	17.4021	9.46875e-68	Tcm (Th17)	NMF_4	6.61392e-64
diseaseSLE	0.02892	0.00168264	17.1873	6.00828e-66	Treg Naive	NMF_8	4.18297e-62
diseaseMS	0.00728009	0.000425749	17.0995	1.62102e-65	Tcm (Th0)	NMF_5	1.1279e-61
diseaseMG	0.0888599	0.00521053	17.0539	1.07714e-64	Tem (Th1)	NMF_2	7.48935e-61
diseaseMS	0.047185	0.00277463	17.0059	1.31703e-64	Treg Naive	NMF_10	9.15469e-61
diseaseSLE	0.0130599	0.00076893	16.9845	1.47744e-64	Tnaive SOX4	NMF_4	1.02682e-60
diseaseSLE	0.00855979	0.000504031	16.9826	1.19283e-64	Tcm (Th0)	NMF_5	8.29258e-61
diseaseMS	0.017821	0.00105146	16.9489	2.42445e-64	Temra (Th1)	NMF_6	1.68402e-60
age	0.0262462	0.00154973	16.9359	6.23414e-64	Tem (Tph)	NMF_8	4.32649e-60
diseaseSLE	0.0138222	0.000818621	16.8847	6.81025e-64	Tcm (Th17)	NMF_4	4.72563e-60
diseaseMG	0.0725216	0.00433092	16.7451	9.6866e-63	Treg Act	NMF_5	6.70409e-59
diseaseSLE	0.0197527	0.00118097	16.7257	1.15453e-62	Tnaive SOX4	NMF_9	7.98932e-59
sexfemale	0.0312377	0.00187058	16.6995	1.92039e-62	Tnaive MX1	NMF_7	1.32795e-58
diseaseSLE	0.0540641	0.00324076	16.6825	2.986e-62	Treg Naive	NMF_10	2.06422e-58
age	0.00674885	0.00040671	16.5938	8.93259e-62	Tcm (Th17)	NMF_5	6.17063e-58
age	0.00794983	0.00047913	16.5922	9.63554e-62	Temra (Th1)	NMF_7	6.65527e-58
diseaseMG	0.0592245	0.00357365	16.5725	1.336e-61	Temra (Th1)	NMF_8	9.22377e-58
age	0.0122211	0.000743595	16.4351	1.76863e-60	Treg Naive	NMF_6	1.21788e-56
diseaseMG	0.116658	0.00711043	16.4066	2.42813e-60	Treg Eff	NMF_5	1.67152e-56
diseaseMS	0.00280783	0.000174359	16.1037	2.4477e-58	Tnaive	NMF_2	1.67839e-54
diseaseSLE	0.027658	0.00172282	16.0539	7.38225e-58	Tnaive MX1	NMF_8	5.0561e-54
age	0.0279182	0.00177006	15.7725	1.1535e-55	Tem (Th1)	NMF_8	7.8669e-52
diseaseParkinsonDisease	0.0740232	0.00469812	15.7559	7.32645e-56	Temra (Th1)	NMF_11	5.00104e-52
diseaseTuberculosis	0.0226618	0.00144059	15.731	9.4314e-56	Tnaive	NMF_4	6.43505e-52
diseasepSS	0.0175452	0.00112691	15.5692	1.19753e-54	Tnaive	NMF_2	8.1504e-51
diseaseCOVID-19	0.0217337	0.00139767	15.55	1.84894e-54	Temra (Th1)	NMF_2	1.25765e-50
age	0.0155261	0.00100129	15.5061	4.00416e-54	Tcm (Th2)	NMF_5	2.72123e-50
age	0.019884	0.00128347	15.4923	6.84836e-54	Tem (Th1/17)	NMF_8	4.65209e-50
sexfemale	0.00948262	0.000613368	15.4599	1.12791e-53	Tem (Th1/17)	NMF_9	7.66077e-50
sexfemale	0.00926536	0.000600917	15.4187	1.52742e-53	Tnaive SOX4	NMF_4	1.03712e-49
diseaseSLE	0.0318229	0.00206988	15.3743	2.81032e-53	Temra (Th1)	NMF_10	1.90652e-49
sexfemale	0.0160005	0.00104077	15.3737	2.83844e-53	Tcm (Tfh)	NMF_1	1.92531e-49
sexfemale	0.00379267	0.000246975	15.3565	3.56377e-53	Tcm (Th17)	NMF_9	2.41588e-49
diseaseCOVID-19	0.0219136	0.00142716	15.3546	3.80428e-53	Temra (Th1)	NMF_6	2.57816e-49
diseaseKawasaki	0.0542079	0.00354943	15.2723	1.24347e-52	Tnaive Act	NMF_4	8.41826e-49
diseaseMS	0.0292041	0.00191945	15.2148	3.64998e-52	Tnaive MX1	NMF_8	2.46812e-48
sexfemale	0.0176153	0.00115857	15.2044	4.12052e-52	Tcm (Th2)	NMF_1	2.78588e-48
diseaseRA	0.060736	0.00399842	15.19	4.17887e-52	Tnaive	NMF_10	2.82492e-48
diseaseSLE	0.0175751	0.00116366	15.1033	2.20228e-51	Treg Naive	NMF_4	1.48544e-47
diseaseMG	0.129039	0.00856281	15.0697	5.31467e-51	Tem (Th1)	NMF_11	3.58049e-47
diseaseMS	0.0460968	0.00306144	15.0572	4.16756e-51	Treg Act	NMF_10	2.8081e-47
diseaseParkinsonDisease	0.0100835	0.000679308	14.8438	7.737e-50	Tnaive	NMF_2	5.19927e-46
age	0.00890663	0.000603469	14.759	3.5429e-49	Treg Act	NMF_4	2.37587e-45
sexfemale	0.0127085	0.00087257	14.5644	5.31018e-48	Temra (Th1)	NMF_8	3.5541e-44
diseaseSLE	0.0294471	0.00206702	14.2461	5.61534e-46	Tcm (Th2)	NMF_5	3.73645e-42
diseaseSLE	0.0311268	0.00218935	14.2174	7.94773e-46	Tcm (Tfh)	NMF_10	5.28763e-42
diseaseSLE	0.062213	0.00439175	14.1659	1.88161e-45	Treg Act	NMF_1	1.25089e-41
diseaseMG	0.0280452	0.00198367	14.138	2.31559e-45	Tnaive Act	NMF_8	1.53894e-41
diseaseCOVID-19	0.00472749	0.000334612	14.1283	2.57068e-45	Tnaive	NMF_2	1.70719e-41
diseaseCD	0.0254796	0.00181749	14.0191	1.203e-44	Tnaive	NMF_0	7.97466e-41
diseaseSLE	0.00990439	0.000708002	13.9892	1.95735e-44	Tem (Th1) pre	NMF_5	1.29694e-40
age	0.0169194	0.00121487	13.9269	5.07696e-44	Tcm (Th2)	NMF_8	3.36146e-40
diseaseMG	0.0245359	0.00176662	13.8886	8.58759e-44	Tnaive SOX4	NMF_6	5.68327e-40
diseaseMG	0.0152604	0.00110638	13.7932	2.82963e-43	Tnaive	NMF_1	1.86982e-39
diseaseSLE	0.00772545	0.000563408	13.712	8.89395e-43	Tcm (Th0)	NMF_2	5.862e-39
diseaseSLE	0.0323878	0.00237758	13.6222	3.48843e-42	Treg Eff	NMF_8	2.29399e-38
diseaseMG	0.0145317	0.00106815	13.6045	3.79796e-42	Tnaive	NMF_3	2.49716e-38
diseaseTuberculosis	0.0628277	0.00463288	13.5613	6.85932e-42	Tnaive	NMF_10	4.50589e-38
diseaseNeurosarcoidosis	0.144106	0.0106553	13.5244	1.19906e-41	Tem (Th1) pre	NMF_10	7.86704e-38
diseaseCOVID-19	0.0179873	0.00133408	13.483	2.14601e-41	Tcm (Tfh)	NMF_4	1.40714e-37
sexfemale	0.0050276	0.000373897	13.4465	3.51159e-41	Temra (Th1)	NMF_9	2.3022e-37
diseaseMG	0.0532894	0.00397514	13.4057	5.97132e-41	Tem (Th1) pre	NMF_11	3.91181e-37
sexfemale	0.00454663	0.000340245	13.3628	1.08348e-40	Tcm (Tfh)	NMF_9	7.0903e-37
diseaseCOVID-19	0.0149759	0.00112115	13.3576	1.13874e-40	Tem (Th1) pre	NMF_4	7.45077e-37
diseaseSLE	0.0427457	0.00320233	13.3483	1.90269e-40	Tem (Th1)	NMF_0	1.24341e-36
diseaseSLE	0.0153008	0.00114988	13.3064	2.25567e-40	Tcm (Th17)	NMF_2	1.4734e-36
sexfemale	0.00893046	0.000675185	13.2267	6.53964e-40	Tem (Th1) pre	NMF_1	4.26515e-36
diseaseMG	0.091808	0.00694282	13.2234	8.66438e-40	Tem (Th1/17)	NMF_11	5.64484e-36
diseaseSLE	0.0116156	0.00087944	13.2079	8.54463e-40	Tcm (Tfh)	NMF_5	5.56854e-36
diseasepSS	0.0393797	0.00298299	13.2014	8.85743e-40	Tcm (Th0)	NMF_7	5.76973e-36
sexfemale	0.00750343	0.00056942	13.1773	1.37089e-39	Tnaive MX1	NMF_9	8.92178e-36
diseaseMG	0.0249844	0.00189737	13.1679	1.38971e-39	Tnaive Act	NMF_3	9.04147e-36
age	0.00961637	0.000732998	13.1192	3.41349e-39	Tem (Th1/17)	NMF_5	2.21808e-35
diseaseT1D	0.0103638	0.000792818	13.072	5.03039e-39	Tcm (Th17)	NMF_0	3.26774e-35
diseaseCOVID-19	0.0109649	0.000841779	13.0258	9.39682e-39	Temra (Th1)	NMF_9	6.10041e-35
age	0.0101922	0.000786474	12.9594	2.45019e-38	Treg Act	NMF_5	1.58895e-34
diseaseT1D	0.070764	0.0054627	12.954	2.936e-38	Tem (Th1/17)	NMF_10	1.90341e-34
diseaseMS	0.0320737	0.00249776	12.841	1.26115e-37	Tem (Th1/17)	NMF_2	8.14703e-34
diseasepSS	0.0282486	0.00220185	12.8295	1.14929e-37	Tcm (Th0)	NMF_0	7.42789e-34
diseaseSLE	0.0145639	0.00113978	12.7778	2.5469e-37	Treg Act	NMF_4	1.64301e-33
sexfemale	0.00626629	0.000491942	12.7379	4.24452e-37	Treg Act	NMF_9	2.73644e-33
diseaseNeurosarcoidosis	0.085088	0.00668483	12.7285	4.32466e-37	Tem (Th1) pre	NMF_8	2.78768e-33
diseaseCOVID-19	0.0113298	0.000892409	12.6957	6.67777e-37	Temra (Th1)	NMF_4	4.30316e-33
sexfemale	0.00877507	0.000692579	12.6701	9.80471e-37	Tnaive MX1	NMF_4	6.31423e-33
diseaseSLE	0.0155455	0.00123436	12.5939	2.57483e-36	Tnaive MX1	NMF_11	1.6551e-32
sexfemale	0.0116132	0.000922929	12.583	2.88795e-36	Tnaive SOX4	NMF_9	1.85608e-32
diseaseSLE	0.03241	0.00258369	12.5441	6.09695e-36	Tem (Th1)	NMF_5	3.91424e-32
diseaseSLE	0.0709115	0.00565616	12.537	1.38449e-34	Tcm (Th0) Act	NMF_7	8.83441e-31
diseaseKawasaki	0.0121234	0.000967476	12.531	5.08744e-36	Tnaive	NMF_0	3.26817e-32
diseaseT1D	0.00713657	0.000572387	12.4681	1.14017e-35	Tcm (Th0)	NMF_0	7.31416e-32
diseaseSLE	0.011361	0.000918434	12.37	4.2543e-35	Tnaive MX1	NMF_4	2.72403e-31
age	0.00235966	0.000191542	12.3193	7.28601e-35	Tcm (Th0)	NMF_0	4.65503e-31
diseaseMG	0.0196317	0.00159493	12.3088	8.30194e-35	Tcm (Th0)	NMF_3	5.30245e-31
age	0.0101159	0.000825626	12.2524	1.81865e-34	Tnaive MX1	NMF_6	1.15939e-30
sexfemale	0.00829505	0.000677296	12.2473	1.81349e-34	Tcm (Th17)	NMF_1	1.15628e-30
diseaseRA	0.0133557	0.00109508	12.196	3.28259e-34	Tnaive	NMF_11	2.09003e-30
diseaseSLE	0.00941452	0.000777607	12.1071	1.02489e-33	Tcm (Tfh)	NMF_4	6.51111e-30
diseaseCOVID-19	0.0104923	0.000867784	12.0909	1.20357e-33	Tcm (Th0)	NMF_2	7.64269e-30
diseaseMS	0.0312088	0.00259665	12.0189	3.1271e-33	Treg Eff	NMF_10	1.98258e-29
diseaseRA	0.0239514	0.0019963	11.9979	3.71689e-33	Tcm (Th0)	NMF_0	2.35502e-29
age	0.00538459	0.000449352	11.983	4.72836e-33	Tnaive SOX4	NMF_6	2.99541e-29
age	0.00705521	0.000589259	11.973	5.18968e-33	Temra (Th1)	NMF_5	3.28714e-29
diseaseMG	0.0173401	0.00145435	11.9229	9.20049e-33	Tnaive Act	NMF_6	5.81931e-29
diseaseMG	0.0491675	0.0041377	11.8828	1.60141e-32	Tnaive MX1	NMF_11	1.01097e-28
diseaseRA	0.0649189	0.00546532	11.8783	1.68927e-32	Tnaive MX1	NMF_0	1.0661e-28
diseaseMG	0.0232005	0.00195856	11.8457	2.35195e-32	Tcm (Th17)	NMF_11	1.48361e-28
diseaseT1D	0.0322933	0.00273446	11.8098	3.60819e-32	Tcm (Th17)	NMF_10	2.27352e-28
diseasepSS	0.0414902	0.00351837	11.7925	4.34698e-32	Tcm (Th0)	NMF_3	2.73729e-28
sexfemale	0.0052457	0.000446785	11.741	8.02607e-32	Tnaive Act	NMF_1	5.04197e-28
sexfemale	0.00605685	0.000516084	11.7362	8.99819e-32	Tcm (Th2)	NMF_4	5.65086e-28
diseaseMG	0.0104244	0.000890821	11.702	1.25147e-31	Tnaive	NMF_6	7.85545e-28
sexfemale	0.00630352	0.00054127	11.6458	2.7381e-31	Treg Naive	NMF_9	1.71432e-27
diseaseMG	0.0280288	0.00241197	11.6207	3.39147e-31	Tcm (Tfh)	NMF_2	2.12238e-27
sexfemale	0.00981461	0.000847511	11.5805	6.17292e-31	Tem (Th1/17)	NMF_4	3.85807e-27
diseaseTuberculosis	0.424323	0.0366726	11.5706	6.95731e-30	Tcm (Th0) Act	NMF_8	4.32466e-26
diseaseMS	0.0084809	0.000733817	11.5572	7.0307e-31	Tem (Th1) pre	NMF_0	4.39138e-27
diseaseCD	0.497081	0.0431035	11.5323	1.05296e-29	Tcm (Th0) Act	NMF_8	6.53784e-26
diseasePsoriasis	0.0247973	0.0021524	11.5208	1.0577e-30	Tnaive Act	NMF_8	6.59897e-27
diseaseRA	0.0214226	0.00186136	11.5091	1.21041e-30	Tnaive Act	NMF_0	7.55056e-27
diseaseT1D	0.011476	0.00100153	11.4584	2.20784e-30	Tem (Th1) pre	NMF_0	1.37614e-26
sexfemale	0.00310357	0.000271532	11.4298	3.06888e-30	Tem (Th1) pre	NMF_9	1.91161e-26
diseaseCOVID-19	0.00583401	0.0005128	11.3768	5.483e-30	Tnaive	NMF_6	3.40878e-26
diseaseMG	0.0635734	0.00560353	11.3452	8.62607e-30	Treg Act	NMF_8	5.35851e-26
age	0.0146628	0.00129251	11.3445	1.00099e-29	Tem (Th1)	NMF_5	6.21717e-26
diseaseNeurosarcoidosis	0.107181	0.0094963	11.2866	1.63438e-29	Tcm (Th2)	NMF_5	1.01364e-25
diseaseKawasaki	0.0365007	0.00323469	11.2841	1.6751e-29	Tnaive SOX4	NMF_4	1.03873e-25
sexfemale	0.00522961	0.000469318	11.143	8.34651e-29	Treg Eff	NMF_9	5.15981e-25
diseaseMS	0.0532166	0.00478802	11.1145	1.27131e-28	Tem (Tph)	NMF_10	7.84779e-25
diseaseT1D	0.00442354	0.000398575	11.0984	1.28267e-28	Tnaive	NMF_7	7.91665e-25
diseaseSLE	0.00837842	0.000755112	11.0956	1.4183e-28	Tnaive MX1	NMF_9	8.74805e-25
age	0.00212649	0.00019232	11.057	2.0354e-28	Tnaive	NMF_1	1.25503e-24
diseaseMS	0.0372057	0.00336799	11.0469	2.69574e-28	Tem (Tph)	NMF_5	1.66004e-24
diseaseCOVID-19	0.0183668	0.00166621	11.0231	3.134e-28	Tnaive SOX4	NMF_4	1.92866e-24
diseaseNeurosarcoidosis	0.111517	0.0101876	10.9463	7.11258e-28	Tcm (Th17)	NMF_10	4.37068e-24
diseaseNeurosarcoidosis	0.125152	0.0115219	10.8621	1.85059e-27	Tcm (Th2)	NMF_8	1.13497e-23
sexfemale	0.0073408	0.000676339	10.8537	2.0765e-27	Treg Act	NMF_4	1.27331e-23
diseaseSLE	0.00671228	0.000623198	10.7707	4.90287e-27	Tcm (Tfh)	NMF_0	3.00105e-23
diseasePsoriasis	0.0358986	0.00334728	10.7247	8.002e-27	Tem (Th1) pre	NMF_8	4.89403e-23
diseasepSS	0.0459831	0.00428949	10.72	8.41616e-27	Tcm (Th17)	NMF_3	5.14564e-23
diseaseT1D	0.00316792	0.000296718	10.6765	1.3154e-26	Tnaive	NMF_0	8.03708e-23
diseaseMS	0.00302065	0.000283089	10.6703	1.42202e-26	Tnaive Act	NMF_0	8.68714e-23
age	0.00494218	0.000466697	10.5897	3.50528e-26	Tcm (Th2)	NMF_4	2.13647e-22
diseaseCOVID-19	0.0151158	0.00143163	10.5584	4.8905e-26	Tcm (Th2)	NMF_4	2.97734e-22
diseaseMG	0.0116019	0.00110381	10.5108	7.81108e-26	Tnaive Act	NMF_2	4.74757e-22
diseaseNeurosarcoidosis	0.144425	0.0137745	10.485	1.06204e-25	Tnaive SOX4	NMF_10	6.44974e-22
diseaseMS	0.00667622	0.000637818	10.4673	1.23776e-25	Tnaive Act	NMF_8	7.51569e-22
sexfemale	0.00412737	0.000395598	10.4333	1.83152e-25	Tnaive SOX4	NMF_5	1.11136e-21
diseasepSS	0.0239394	0.00229464	10.4328	1.78072e-25	Tnaive Act	NMF_2	1.08072e-21
diseaseMG	0.0150594	0.00144579	10.416	2.19454e-25	Tnaive SOX4	NMF_2	1.33077e-21
diseasepSS	0.0215457	0.0020708	10.4045	2.37146e-25	Tnaive	NMF_3	1.43758e-21
diseaseFlu	0.0870437	0.00836676	10.4035	2.41621e-25	Tcm (Th0)	NMF_7	1.46446e-21
diseaseMS	0.143195	0.0137722	10.3974	1.31344e-24	Tcm (Th0) Act	NMF_10	7.91481e-21
diseaseNeurosarcoidosis	0.0172857	0.00167871	10.2971	7.28782e-25	Tnaive	NMF_6	4.40184e-21
diseaseSLE	0.00762109	0.000741599	10.2766	9.18978e-25	Tem (Th1) pre	NMF_4	5.54603e-21
diseaseRA	0.0431056	0.00420564	10.2495	1.2164e-24	Tem (Th1) pre	NMF_0	7.33614e-21
diseaseNeurosarcoidosis	0.0766141	0.00747702	10.2466	1.26155e-24	Tcm (Tfh)	NMF_8	7.60712e-21
diseaseNeurosarcoidosis	0.120937	0.0118077	10.2422	1.32072e-24	Temra (Th1)	NMF_8	7.95731e-21
diseasepSS	0.0186404	0.00183027	10.1845	2.35467e-24	Tnaive Act	NMF_0	1.41681e-20
diseaseSLE	0.0351722	0.0034551	10.1798	2.59967e-24	Treg Act	NMF_10	1.56396e-20
diseaseSLE	0.0110207	0.00108321	10.1742	2.70431e-24	Tcm (Th2)	NMF_0	1.62664e-20
diseaseNeurosarcoidosis	0.156938	0.0155712	10.0787	7.21496e-24	Treg Eff	NMF_10	4.32897e-20
diseaseNeurosarcoidosis	0.0654855	0.00650778	10.0626	8.24177e-24	Tcm (Th17)	NMF_8	4.94259e-20
diseasepSS	0.0414159	0.00412373	10.0433	9.94551e-24	Tnaive Act	NMF_8	5.96134e-20
sexfemale	0.00427798	0.00042639	10.033	1.11368e-23	Tem (Th1) pre	NMF_7	6.67095e-20
age	0.00478073	0.000477777	10.0062	1.50288e-23	Treg Eff	NMF_4	8.99473e-20
diseaseMS	0.0072894	0.000736066	9.90318	4.18862e-23	Tnaive SOX4	NMF_6	2.49935e-19
diseaseRA	0.0584883	0.00591707	9.88467	4.97366e-23	Temra (Th1)	NMF_10	2.96529e-19
diseaseAD	0.0788239	0.00799346	9.86106	6.20644e-23	Tnaive Act	NMF_10	3.69779e-19
age	0.0074299	0.000753841	9.85605	7.08458e-23	Tem (Th1/17)	NMF_4	4.21816e-19
diseaseSLE	0.079635	0.00809187	9.84137	2.80851e-22	Tcm (Th0) Act	NMF_4	1.66516e-18
diseaseFlu	0.0843874	0.00857993	9.83544	8.0669e-23	Tcm (Th17)	NMF_0	4.80061e-19
diseasePsoriasis	0.0313895	0.00319176	9.83453	8.19083e-23	Temra (Th1)	NMF_8	4.87355e-19
diseaseAD	0.0404782	0.00412299	9.81766	9.55171e-23	Tnaive Act	NMF_3	5.6804e-19
diseaseCOVID-19	0.0222533	0.00226921	9.80664	1.06343e-22	Tcm (Th0)	NMF_10	6.32105e-19
diseasepSS	0.0377409	0.00388479	9.71504	2.64822e-22	Tem (Th1) pre	NMF_7	1.57066e-18
sexfemale	0.00509004	0.000524549	9.70366	2.97726e-22	Tcm (Tfh)	NMF_7	1.76462e-18
sexfemale	0.00514898	0.000533023	9.65995	4.53915e-22	Tem (Th1) pre	NMF_6	2.68808e-18
diseaseSLE	0.0175174	0.00182071	9.62122	6.65367e-22	Tcm (Tfh)	NMF_1	3.93498e-18
diseasePsoriasis	0.0289779	0.00303667	9.54265	1.43866e-21	Tnaive SOX4	NMF_8	8.48667e-18
diseaseMG	0.0195327	0.00205248	9.51665	1.80527e-21	Tnaive Act	NMF_1	1.0642e-17
age	0.00301463	0.000318288	9.4714	2.82001e-21	Tcm (Tfh)	NMF_0	1.6593e-17
diseaseMS	0.0487769	0.00517789	9.42023	5.04251e-21	Tem (Th1)	NMF_10	2.96298e-17
diseaseNeurosarcoidosis	0.112682	0.0120198	9.3747	7.0792e-21	Tcm (Tfh)	NMF_10	4.15549e-17
diseaseCOVID-19	0.0148633	0.00158645	9.36894	7.44079e-21	Tem (Th1) pre	NMF_2	4.36551e-17
diseaseMS	0.0117054	0.00125238	9.34653	9.23921e-21	Temra (Th1)	NMF_5	5.4151e-17
diseaseMG	0.0295482	0.0031642	9.33827	9.98957e-21	Tcm (Tfh)	NMF_8	5.85089e-17
diseaseParkinsonDisease	0.00553999	0.000595758	9.29906	1.41984e-20	Tnaive	NMF_0	8.30891e-17
diseaseKawasaki	0.0451327	0.00485619	9.29386	1.49844e-20	Tcm (Th0)	NMF_4	8.76438e-17
age	0.00497196	0.000537741	9.24601	2.45248e-20	Treg Naive	NMF_5	1.43127e-16
diseaseParkinsonDisease	0.0119298	0.00129518	9.21095	3.23888e-20	Tnaive	NMF_8	1.88827e-16
diseaseFlu	0.048682	0.00529649	9.19136	3.88656e-20	Tnaive	NMF_0	2.26431e-16
diseaseCOVID-19	0.0142548	0.00156169	9.12783	7.22921e-20	Treg Eff	NMF_4	4.20306e-16
diseasepSS	0.182795	0.0200523	9.11592	8.06882e-20	Tnaive MX1	NMF_7	4.68798e-16
diseaseT1D	0.00781079	0.000857117	9.11286	8.17061e-20	Tcm (Tfh)	NMF_0	4.74631e-16
diseaseRA	0.0272051	0.00300231	9.0614	1.30488e-19	Tcm (Th17)	NMF_0	7.56831e-16
diseaseTuberculosis	0.0824718	0.00910772	9.05516	1.37241e-19	Tcm (Th0)	NMF_10	7.95725e-16
age	0.0186718	0.00206475	9.0431	1.59579e-19	Treg Naive	NMF_1	9.24759e-16
diseaseNeurosarcoidosis	0.0253674	0.00280983	9.02809	1.76023e-19	Tnaive Act	NMF_6	1.01917e-15
diseaseMG	0.0289507	0.0032096	9.02004	1.90449e-19	Tcm (Th17)	NMF_8	1.10251e-15
diseaseFlu	0.0556597	0.0061758	9.01256	2.02572e-19	Tcm (Th0)	NMF_0	1.17249e-15
diseaseFlu	0.0638316	0.00711467	8.97184	2.9212e-19	Tnaive	NMF_7	1.68962e-15
age	0.00648573	0.000723951	8.9588	3.30246e-19	Tcm (Th0)	NMF_10	1.90783e-15
diseaseKawasaki	0.0481296	0.00537552	8.95347	3.60317e-19	Treg Naive	NMF_4	2.08119e-15
diseaseSLE	0.00343916	0.000384594	8.94231	3.83915e-19	Tnaive Act	NMF_9	2.21673e-15
diseaseMS	0.0365892	0.00409362	8.93811	4.21805e-19	Tem (Th1/17)	NMF_10	2.43466e-15
diseaseSLE	0.0224146	0.00250793	8.93751	4.08831e-19	Tcm (Th2)	NMF_8	2.36018e-15
diseaseCOVID-19	0.0359553	0.00402716	8.92822	4.43992e-19	Tnaive SOX4	NMF_10	2.56184e-15
diseaseSLE	0.00819014	0.000917999	8.92174	4.73509e-19	Tnaive MX1	NMF_5	2.7312e-15
diseaseCOVID-19	0.018118	0.00203252	8.91406	5.10633e-19	Treg Act	NMF_4	2.94431e-15
diseaseMS	0.0102415	0.00114895	8.91376	5.01552e-19	Tcm (Tfh)	NMF_6	2.89245e-15
diseaseMS	0.0133648	0.00150037	8.90768	5.3742e-19	Tnaive MX1	NMF_6	3.09715e-15
sexfemale	0.00743238	0.000835866	8.89183	6.46583e-19	Tem (Tph)	NMF_4	3.72367e-15
diseaseCOVID-19	0.011233	0.00126406	8.88642	6.47807e-19	Tcm (Th2)	NMF_9	3.73007e-15
diseaseFlu	0.101773	0.0115094	8.84258	9.46542e-19	Tcm (Th17)	NMF_7	5.43978e-15
diseaseRA	0.0109436	0.0012433	8.80208	1.34528e-18	Tnaive	NMF_4	7.72057e-15
age	0.00461292	0.000524717	8.79125	1.51664e-18	Tcm (Th2)	NMF_0	8.70099e-15
diseaseSLE	0.00341257	0.000389799	8.75469	2.05808e-18	Tcm (Th0)	NMF_0	1.1799e-14
diseaseMS	0.00602272	0.000689113	8.73981	2.36175e-18	Tcm (Th17)	NMF_11	1.35352e-14
diseaseMS	0.00943995	0.00108129	8.73029	2.61364e-18	Tnaive MX1	NMF_2	1.49761e-14
diseasepSS	0.0372214	0.00426815	8.72073	2.79659e-18	Tem (Th1) pre	NMF_0	1.60189e-14
diseaseNeurosarcoidosis	0.164934	0.0189312	8.71228	3.10106e-18	Treg Naive	NMF_10	1.77567e-14
sexfemale	0.00637433	0.000733662	8.68838	3.76566e-18	Tcm (Th2)	NMF_7	2.15245e-14
age	0.00142976	0.000165074	8.66137	4.69144e-18	Tnaive Act	NMF_0	2.67881e-14
diseaseSLE	0.0309489	0.00358099	8.64254	5.86769e-18	Tem (Tph)	NMF_11	3.34752e-14
diseaseCOVID-19	0.0188498	0.00218849	8.61313	7.30385e-18	Tnaive MX1	NMF_4	4.16466e-14
diseaseParkinsonDisease	0.0111255	0.00129296	8.60469	7.66368e-18	Tnaive	NMF_1	4.36906e-14
sexfemale	0.00669752	0.000780305	8.5832	9.3282e-18	Tem (Th1) pre	NMF_11	5.31241e-14
diseasepSS	0.0373789	0.00435787	8.57733	9.81253e-18	Tcm (Th17)	NMF_7	5.58726e-14
diseaseNeurosarcoidosis	0.119924	0.0140055	8.56266	1.12815e-17	Tcm (Th2)	NMF_10	6.42031e-14
diseaseSLE	0.109317	0.0127746	8.55738	5.01823e-17	TcmPHLDA3	NMF_7	2.82978e-13
diseaseMG	0.0164492	0.0019235	8.55172	1.22534e-17	Tcm (Th17)	NMF_3	6.96974e-14
diseaseMG	0.0193171	0.00226174	8.54081	1.35173e-17	Tcm (Tfh)	NMF_3	7.68321e-14
diseaseAD	0.0287507	0.00336665	8.53983	1.35097e-17	Tcm (Th0)	NMF_3	7.68028e-14
diseaseCD	0.152891	0.0179292	8.52749	3.1925e-17	Tcm (Th0) Act	NMF_0	1.806e-13
diseaseCOVID-19	0.0163427	0.00191865	8.51783	1.66835e-17	Tnaive MX1	NMF_0	9.47457e-14
sexfemale	0.00506198	0.000596256	8.48961	2.09436e-17	Tcm (Th17)	NMF_6	1.18834e-13
diseaseT1D	0.0045328	0.000535316	8.46753	2.5213e-17	Tnaive Act	NMF_0	1.42907e-13
diseaseNeurosarcoidosis	0.0094472	0.00111659	8.46078	2.65975e-17	Tnaive	NMF_11	1.50728e-13
diseaseMS	0.00173736	0.000205406	8.45818	2.71972e-17	Tnaive	NMF_7	1.54072e-13
diseaseSLE	0.0257812	0.00304851	8.45699	2.80342e-17	Tcm (Th2)	NMF_10	1.58786e-13
diseaseMS	0.0214132	0.00253243	8.45558	2.99081e-17	Tem (Th1)	NMF_2	1.6928e-13
diseaseSLE	0.00695938	0.000827603	8.40908	4.17274e-17	Tcm (Th17)	NMF_5	2.35718e-13
diseaseAD	0.00780628	0.00092931	8.40008	4.46773e-17	Tnaive	NMF_5	2.52248e-13
diseasepSS	0.0566042	0.00674225	8.39544	4.68821e-17	Tem (Th1) pre	NMF_8	2.64603e-13
diseaseNeurosarcoidosis	0.222396	0.026508	8.38978	4.93403e-17	Temra (Th1)	NMF_0	2.78329e-13
diseaseRA	0.0632036	0.00754521	8.37664	5.47137e-17	Tcm (Th0)	NMF_10	3.08421e-13
age	0.0108558	0.00129985	8.35158	6.89796e-17	Treg Eff	NMF_5	3.88493e-13
diseasePsoriasis	0.0332978	0.00400746	8.30894	9.77853e-17	Tcm (Tfh)	NMF_8	5.49847e-13
diseaseCOVID-19	0.0180469	0.00217609	8.29326	1.13907e-16	Treg Naive	NMF_4	6.39931e-13
diseaseMS	0.00940019	0.00113472	8.28416	1.22949e-16	Treg Naive	NMF_6	6.90356e-13
diseaseCOVID-19	0.00611168	0.000737794	8.28372	1.20522e-16	Tem (Th1) pre	NMF_9	6.76851e-13
diseaseRA	0.02885	0.00348424	8.28015	1.25349e-16	Tnaive SOX4	NMF_5	7.03709e-13
diseaseCD	0.0326439	0.00394445	8.27589	1.27662e-16	Tnaive	NMF_1	7.16566e-13
diseaseAD	0.0250912	0.00304528	8.23938	1.73873e-16	Tcm (Th0)	NMF_2	9.74558e-13
sexfemale	0.00827941	0.00100903	8.20528	2.45728e-16	Tem (Th1)	NMF_4	1.37583e-12
diseasepSS	0.0266138	0.00324867	8.19222	2.58715e-16	Tcm (Th17)	NMF_0	1.44829e-12
diseaseMG	0.0228365	0.00278803	8.19091	2.63955e-16	Tnaive SOX4	NMF_3	1.47735e-12
diseaseSLE	0.00751822	0.000919007	8.1808	2.89545e-16	Treg Act	NMF_0	1.62001e-12
diseaseMG	0.0367248	0.00450609	8.15003	3.75318e-16	Treg Naive	NMF_8	2.09878e-12
diseaseSLE	0.0094109	0.00115503	8.14776	3.78816e-16	Treg Eff	NMF_0	2.11796e-12
diseaseTuberculosis	0.0768114	0.00943259	8.14319	3.86941e-16	Tnaive Act	NMF_10	2.16261e-12
diseaseMG	0.075713	0.00931129	8.13131	4.46988e-16	Tem (Tph)	NMF_11	2.49509e-12
diseaseSLE	0.00295521	0.000363551	8.12874	4.35972e-16	Tnaive Act	NMF_11	2.43403e-12
diseaseMS	0.00413085	0.000517639	7.98018	1.47698e-15	Tcm (Tfh)	NMF_0	8.20314e-12
diseasepSS	0.034587	0.00433519	7.9782	1.49707e-15	Tem (Th1) pre	NMF_3	8.3132e-12
diseaseSLE	0.00467673	0.000595222	7.85712	3.97067e-15	Tcm (Tfh)	NMF_9	2.19578e-11
diseaseT1D	0.0197864	0.00252176	7.84628	4.31867e-15	Tem (Th1) pre	NMF_10	2.38693e-11
diseasepSS	0.0400047	0.00510032	7.84358	4.42305e-15	Tcm (Tfh)	NMF_7	2.44418e-11
diseaseMS	0.0158007	0.00201584	7.83825	4.61435e-15	Temra (Th1)	NMF_10	2.54851e-11
diseaseT1D	0.00658452	0.000842167	7.81854	5.38469e-15	Tem (Th1) pre	NMF_5	2.97074e-11
sexfemale	0.00545703	0.000702954	7.763	8.50976e-15	Treg Naive	NMF_7	4.68037e-11
diseasePsoriasis	0.0275459	0.00355265	7.75362	8.99456e-15	Tcm (Th17)	NMF_8	4.94611e-11
diseasepSS	0.0891621	0.0115432	7.72422	1.14951e-14	Treg Act	NMF_8	6.31653e-11
diseasepSS	0.0266855	0.00346377	7.70416	1.32946e-14	Tcm (Tfh)	NMF_0	7.30138e-11
age	0.00278497	0.000361504	7.70385	1.33896e-14	Tnaive SOX4	NMF_0	7.35223e-11
diseaseCOVID-19	0.00439038	0.000574179	7.64636	2.07562e-14	Tnaive Act	NMF_5	1.13785e-10
diseaseNeurosarcoidosis	0.0796544	0.0105367	7.5597	4.10542e-14	Treg Eff	NMF_8	2.24525e-10
diseaseNeurosarcoidosis	0.144196	0.0190799	7.5575	4.18957e-14	Treg Act	NMF_10	2.29044e-10
diseaseNeurosarcoidosis	0.0800848	0.0106132	7.54578	4.58354e-14	Treg Act	NMF_8	2.50491e-10
diseaseCOVID-19	0.00806186	0.00106917	7.54031	4.72904e-14	Tcm (Tfh)	NMF_0	2.58395e-10
diseasePPP	0.0160657	0.00213329	7.53096	5.04138e-14	Tnaive	NMF_3	2.7536e-10
diseaseMG	0.0683396	0.00910809	7.50318	9.87467e-14	Tcm (Th0) Act	NMF_2	5.36787e-10
diseaseAD	0.0381115	0.00508824	7.49012	6.92533e-14	Tem (Th1) pre	NMF_3	3.77569e-10
diseaseMG	0.00443451	0.000592527	7.48407	7.21177e-14	Tnaive	NMF_11	3.93113e-10
sexfemale	0.00334596	0.000447795	7.47207	7.94293e-14	Tcm (Th17)	NMF_7	4.32731e-10
diseaseNeurosarcoidosis	0.0191119	0.00255812	7.47106	7.97911e-14	Tcm (Th0)	NMF_5	4.34622e-10
diseaseAD	0.0854979	0.0114483	7.46816	8.20008e-14	Tcm (Tfh)	NMF_10	4.46494e-10
diseaseCOVID-19	0.00950427	0.0012729	7.46664	8.27919e-14	Tem (Th1) pre	NMF_0	4.50719e-10
diseaseCOVID-19	0.0132684	0.00178104	7.44979	9.42571e-14	Tcm (Tfh)	NMF_2	5.12476e-10
diseaseCOVID-19	0.00854692	0.00114842	7.4423	1.00169e-13	Tnaive SOX4	NMF_0	5.44219e-10
diseasepSS	0.0232333	0.00312416	7.43664	1.0455e-13	Tnaive SOX4	NMF_0	5.67914e-10
age	0.00493616	0.000665682	7.41519	1.25855e-13	Tem (Tph)	NMF_4	6.82887e-10
diseaseCeliac	0.0161504	0.00218312	7.39786	1.38509e-13	Tnaive	NMF_2	7.51272e-10
diseaseSLE	0.012754	0.00172728	7.38387	1.58413e-13	Tem (Th1/17)	NMF_4	8.58441e-10
diseaseNeurosarcoidosis	0.0410958	0.00558255	7.36148	1.82938e-13	Tcm (Th17)	NMF_2	9.9079e-10
diseaseAD	0.0583892	0.00796324	7.33234	2.26793e-13	Tcm (Th0)	NMF_10	1.22695e-09
diseaseFlu	0.123557	0.0168525	7.3317	2.30063e-13	Tcm (Th2)	NMF_7	1.24418e-09
diseaseNeurosarcoidosis	0.0530064	0.00728035	7.28075	3.35956e-13	Tcm (Th2)	NMF_2	1.8145e-09
diseaseCD	0.506258	0.0696518	7.26842	7.96403e-13	TcmPHLDA3	NMF_8	4.28067e-09
diseasePsoriasis	0.0447265	0.00615404	7.26782	3.70398e-13	Treg Eff	NMF_8	1.99941e-09
diseaseMS	0.0042983	0.000592166	7.25861	3.95476e-13	Tnaive SOX4	NMF_0	2.13399e-09
sexfemale	0.00199901	0.000275847	7.24682	4.28039e-13	Tnaive Act	NMF_7	2.30799e-09
diseaseMS	0.00445049	0.000617052	7.21251	5.5235e-13	Tem (Th1) pre	NMF_5	2.97606e-09
diseasepSS	0.0441579	0.0061286	7.20521	5.85854e-13	Tnaive SOX4	NMF_3	3.156e-09
diseaseSarcoidosis	0.432953	0.06012	7.20148	1.26889e-12	TcmPHLDA3	NMF_8	6.78858e-09
diseasePPP	0.0226247	0.00314256	7.19944	6.06166e-13	Tcm (Th0)	NMF_3	3.2642e-09
sexfemale	0.00593579	0.000825674	7.18902	6.78636e-13	Tem (Th1)	NMF_9	3.65174e-09
diseaseMS	0.014844	0.00206613	7.18442	6.93305e-13	Tem (Th1/17)	NMF_0	3.72998e-09
diseaseSLE	0.0250882	0.00351361	7.1403	9.433e-13	Treg Eff	NMF_10	5.06269e-09
diseaseCOVID-19	0.0280939	0.00394437	7.12254	1.09229e-12	Tem (Tph)	NMF_6	5.85358e-09
diseaseNeurosarcoidosis	0.00672979	0.000947526	7.10249	1.22617e-12	Tnaive	NMF_5	6.56246e-09
diseaseMG	0.0301293	0.00424338	7.10032	1.26734e-12	Treg Naive	NMF_3	6.78152e-09
age	0.0056162	0.000791327	7.0972	1.28172e-12	Temra (Th1)	NMF_11	6.85466e-09
diseaseAD	0.00777161	0.00109512	7.09658	1.27974e-12	Tnaive	NMF_11	6.84533e-09
age	0.0110753	0.00156347	7.08375	1.42067e-12	Tnaive MX1	NMF_10	7.59208e-09
diseaseMS	0.0409195	0.00577958	7.08001	2.08203e-12	Tcm (Th0) Act	NMF_2	1.10889e-08
diseaseNeurosarcoidosis	0.0147593	0.00208491	7.07908	1.45216e-12	Tnaive	NMF_1	7.75743e-09
diseaseSLE	0.0250246	0.0035383	7.07249	1.57879e-12	Tem (Th1)	NMF_8	8.42917e-09
diseaseMG	0.0171167	0.00242402	7.06131	1.65773e-12	Tem (Th1) pre	NMF_3	8.8473e-09
diseaseTuberculosis	0.0947108	0.0134174	7.05883	1.69028e-12	Tcm (Tfh)	NMF_10	9.01762e-09
diseaseAD	0.00757973	0.00107433	7.0553	1.72351e-12	Tnaive	NMF_2	9.19321e-09
diseaseParkinsonDisease	0.00487712	0.000692453	7.04326	1.87921e-12	Tnaive	NMF_11	1.0018e-08
diseaseMS	0.00299299	0.000425333	7.03683	1.97647e-12	Tem (Th1) pre	NMF_9	1.05326e-08
diseaseFlu	0.055414	0.00788134	7.03103	2.06344e-12	Temra (Th1)	NMF_7	1.0992e-08
diseaseSLE	0.109051	0.015522	7.02556	3.04617e-12	Tcm (Th0) Act	NMF_10	1.61721e-08
diseaseCOVID-19	0.00663253	0.000944603	7.0215	2.20116e-12	Tnaive Act	NMF_6	1.17168e-08
diseaseFlu	0.132428	0.0189036	7.00547	2.47326e-12	Tcm (Th17)	NMF_8	1.31454e-08
diseaseMG	0.026427	0.0037751	7.00033	2.6162e-12	Tem (Th1/17)	NMF_3	1.38999e-08
diseaseRA	0.0741109	0.0105894	6.9986	2.59803e-12	Tem (Th1) pre	NMF_10	1.38059e-08
diseasePPP	0.0363571	0.00519693	6.99588	2.64894e-12	Tem (Th1) pre	NMF_3	1.40712e-08
diseasepSS	0.0384163	0.00550399	6.97972	3.00803e-12	Treg Naive	NMF_7	1.59726e-08
diseasepSS	0.0404268	0.00579785	6.97272	3.1157e-12	Tcm (Th0)	NMF_8	1.65381e-08
diseaseMG	0.0410934	0.00589857	6.96666	3.3374e-12	Tem (Tph)	NMF_0	1.77116e-08
diseaseKawasaki	0.0497843	0.00715924	6.95385	3.60468e-12	Treg Act	NMF_4	1.9094e-08
diseasePsoriasis	0.0496614	0.00716541	6.93072	4.2129e-12	Temra (Th1)	NMF_0	2.22947e-08
diseaseMG	0.0312547	0.00451414	6.92373	4.44971e-12	Tnaive MX1	NMF_6	2.35434e-08
diseaseUC	0.0616525	0.00891247	6.91755	4.62314e-12	Temra (Th1)	NMF_5	2.44471e-08
diseaseMG	0.0215065	0.00311343	6.90766	4.97532e-12	Tcm (Th2)	NMF_3	2.62896e-08
diseaseMG	0.0260312	0.00376992	6.90497	5.04476e-12	Tem (Th1) pre	NMF_8	2.66515e-08
diseaseCOVID-19	0.0142845	0.00206917	6.90346	5.2135e-12	Tem (Tph)	NMF_9	2.75273e-08
age	0.00213436	0.000309351	6.89948	5.25069e-12	Temra (Th1)	NMF_4	2.77184e-08
diseaseParkinsonDisease	0.00981081	0.00142444	6.88748	5.69393e-12	Tnaive Act	NMF_2	3.00355e-08
diseaseCOVID-19	0.0192921	0.00280797	6.87047	6.57065e-12	Tem (Tph)	NMF_2	3.46011e-08
diseaseNeurosarcoidosis	0.0670393	0.0098293	6.82035	9.22273e-12	Treg Naive	NMF_8	4.84931e-08
age	0.00408674	0.000599474	6.81721	9.40391e-12	Treg Act	NMF_2	4.94269e-08
diseaseMG	0.0351468	0.00515791	6.81416	9.56921e-12	Tcm (Th2)	NMF_5	5.02766e-08
diseaseFlu	0.090828	0.0133524	6.80235	1.03375e-11	Tem (Th1) pre	NMF_0	5.42924e-08
diseaseSLE	0.00733758	0.00107964	6.7963	1.0795e-11	Temra (Th1)	NMF_6	5.66846e-08
diseaseCOVID-19	0.0148728	0.00220463	6.74614	1.534e-11	Treg Eff	NMF_2	8.02435e-08
diseaseRA	0.0523262	0.00777697	6.72835	1.72007e-11	Tnaive Act	NMF_10	8.9891e-08
diseaseAD	0.0732028	0.0108891	6.72258	1.79256e-11	Tcm (Th17)	NMF_10	9.36076e-08
diseaseSLE	0.00928192	0.00138325	6.71021	1.954e-11	Tcm (Tfh)	NMF_6	1.0196e-07
diseaseNeurosarcoidosis	0.110329	0.0164459	6.7086	1.97562e-11	Temra (Th1)	NMF_10	1.03068e-07
sexfemale	0.00564766	0.000842148	6.70626	2.04535e-11	Tem (Tph)	NMF_9	1.06685e-07
diseaseT1D	0.00764451	0.00114435	6.68022	2.40513e-11	Tnaive SOX4	NMF_0	1.25259e-07
diseaseNeurosarcoidosis	0.116205	0.0174996	6.64045	3.21836e-11	Tem (Th1)	NMF_8	1.67097e-07
diseaseMG	0.0215962	0.00325326	6.63833	3.20359e-11	Tnaive MX1	NMF_2	1.66363e-07
age	0.00514961	0.000776033	6.63582	3.25841e-11	Treg Eff	NMF_7	1.69144e-07
diseaseKawasaki	0.0337857	0.00509429	6.63208	3.32713e-11	Tcm (Tfh)	NMF_4	1.72645e-07
age	0.00317252	0.00047878	6.62627	3.49048e-11	Treg Naive	NMF_0	1.81086e-07
diseaseMS	0.00235043	0.000354912	6.62257	3.53801e-11	Tnaive Act	NMF_2	1.83481e-07
diseaseAD	0.0363382	0.00549615	6.61158	3.82186e-11	Temra (Th1)	NMF_3	1.98125e-07
diseaseTuberculosis	0.0125802	0.00190762	6.59473	4.26245e-11	Tnaive	NMF_6	2.2071e-07
diseaseSLE	0.0110306	0.00167952	6.56772	5.20665e-11	Tem (Th1/17)	NMF_5	2.6908e-07
diseasepSS	0.0362067	0.00551968	6.55956	5.45708e-11	Treg Act	NMF_0	2.81858e-07
diseaseKawasaki	0.0137774	0.00210329	6.55042	5.74063e-11	Tnaive	NMF_8	2.96446e-07
age	0.00828023	0.00126768	6.5318	6.54643e-11	Tnaive SOX4	NMF_10	3.37665e-07
diseaseCOVID-19	0.0231321	0.00354371	6.52765	6.82691e-11	Tem (Tph)	NMF_0	3.51722e-07
diseaseCOVID-19	0.0037251	0.00057184	6.51424	7.32108e-11	Tnaive Act	NMF_0	3.76963e-07
diseaseKawasaki	0.0136757	0.00209969	6.5132	7.36041e-11	Tnaive	NMF_1	3.78914e-07
diseaseParkinsonDisease	0.0100512	0.00154865	6.49033	8.57979e-11	Tcm (Th0)	NMF_7	4.41001e-07
age	0.00546136	0.000841729	6.48826	8.91379e-11	Tem (Th1)	NMF_4	4.5799e-07
diseaseNeurosarcoidosis	0.0273887	0.0042318	6.47213	9.69828e-11	Tem (Th1) pre	NMF_0	4.97716e-07
diseaseT1D	0.0116926	0.00180752	6.46887	1.0051e-10	Tem (Th1/17)	NMF_5	5.15618e-07
diseasepSS	0.0487603	0.00756954	6.44165	1.1873e-10	Tcm (Tfh)	NMF_8	6.08493e-07
diseasepSS	0.0405407	0.00629867	6.43639	1.23403e-10	Treg Eff	NMF_0	6.32317e-07
diseasePsoriasis	0.0164542	0.00256534	6.41402	1.41962e-10	Tcm (Th0)	NMF_8	7.26138e-07
diseaseTuberculosis	0.0277464	0.00434317	6.38851	1.67833e-10	Tnaive Act	NMF_4	8.57963e-07
diseaseParkinsonDisease	0.0166368	0.00261915	6.35199	2.13263e-10	Tem (Th1) pre	NMF_0	1.08785e-06
sexfemale	0.0165503	0.00260604	6.35073	2.16417e-10	Treg Act	NMF_1	1.10373e-06
age	0.00600891	0.000948474	6.33535	2.37824e-10	Temra (Th1)	NMF_10	1.21219e-06
diseasePPP	0.0248815	0.00392862	6.33339	2.40598e-10	Tcm (Th17)	NMF_3	1.22561e-06
diseaseRA	0.023082	0.00364789	6.32751	2.50786e-10	Tnaive SOX4	NMF_0	1.277e-06
diseaseMG	0.0095022	0.00150354	6.3199	2.63428e-10	Tnaive SOX4	NMF_11	1.34006e-06
diseaseAD	0.0232144	0.00368053	6.30734	2.84394e-10	Tnaive Act	NMF_4	1.44501e-06
age	0.00354959	0.000562815	6.30684	2.87063e-10	Tnaive MX1	NMF_5	1.45799e-06
age	0.000635978	0.000101043	6.29413	3.09267e-10	Tnaive	NMF_2	1.57015e-06
diseaseCOVID-19	0.0101169	0.00160961	6.28531	3.29402e-10	Tcm (Th2)	NMF_0	1.67171e-06
diseaseCOVID-19	0.00580292	0.000931087	6.23242	4.60673e-10	Tcm (Th17)	NMF_0	2.32962e-06
diseaseCOVID-19	0.0233346	0.00375609	6.21248	5.23644e-10	Tcm (Tfh)	NMF_10	2.64545e-06
diseaseMS	0.00318165	0.000512561	6.20735	5.40446e-10	Tcm (Th17)	NMF_0	2.72925e-06
diseaseMS	0.00556846	0.000897089	6.20725	5.43236e-10	Tnaive MX1	NMF_0	2.7428e-06
diseaseNeurosarcoidosis	0.0785263	0.0126551	6.20511	5.54918e-10	Tem (Th1/17)	NMF_8	2.80011e-06
diseaseKawasaki	0.0459299	0.00741125	6.19733	5.7856e-10	Treg Eff	NMF_4	2.91768e-06
diseaseCOVID-19	0.00854209	0.00138411	6.17156	6.81135e-10	Treg Eff	NMF_9	3.43292e-06
sexfemale	0.00279771	0.000455677	6.13968	8.31946e-10	Tcm (Th2)	NMF_9	4.18552e-06
diseaseCOVID-19	0.0174327	0.00284883	6.11925	9.45888e-10	Tcm (Th2)	NMF_6	4.75309e-06
age	0.00568249	0.000928688	6.11884	9.48297e-10	Tcm (Th2)	NMF_6	4.76424e-06
diseaseKawasaki	0.0136292	0.00222949	6.11312	9.82612e-10	Tnaive SOX4	NMF_0	4.93468e-06
diseaseParkinsonDisease	0.0343188	0.0056311	6.09451	1.10178e-09	Temra (Th1)	NMF_10	5.52322e-06
diseaseNeurosarcoidosis	0.0896309	0.014729	6.08533	1.1706e-09	Tnaive MX1	NMF_8	5.86235e-06
sexfemale	0.00893463	0.00147237	6.06818	1.31174e-09	Tem (Th1/17)	NMF_1	6.55868e-06
age	0.00233333	0.000384824	6.06336	1.33518e-09	Tnaive Act	NMF_1	6.67323e-06
diseaseParkinsonDisease	0.0197789	0.00326432	6.05911	1.37262e-09	Tem (Th1) pre	NMF_2	6.85898e-06
diseaseSLE	0.0111282	0.00183746	6.05632	1.40217e-09	Tnaive MX1	NMF_1	7.00384e-06
diseaseNeurosarcoidosis	0.0773631	0.0127784	6.05423	1.43946e-09	Tem (Th1)	NMF_5	7.1872e-06
sexfemale	0.00433531	0.000716122	6.05386	1.42786e-09	Treg Naive	NMF_4	7.13074e-06
diseaseParkinsonDisease	0.0153633	0.00254523	6.03609	1.58311e-09	Tcm (Th17)	NMF_11	7.89812e-06
diseaseRA	0.0123565	0.00204826	6.03265	1.6135e-09	Tnaive	NMF_8	8.04653e-06
diseaseMS	0.00227738	0.000379218	6.00546	1.91281e-09	Tcm (Th17)	NMF_9	9.52962e-06
diseaseMS	0.0150731	0.00251459	5.99426	2.07609e-09	Tem (Tph)	NMF_0	1.03316e-05
diseaseUC	0.0718817	0.0120261	5.97715	2.31444e-09	Tem (Th1)	NMF_5	1.15051e-05
diseaseKawasaki	0.0649301	0.0108798	5.96794	2.41083e-09	Temra (Th1)	NMF_3	1.1977e-05
diseaseRA	0.0111523	0.00186897	5.96706	2.4193e-09	Tnaive Act	NMF_5	1.20167e-05
diseaseFlu	0.0970201	0.016262	5.96607	2.4333e-09	Tcm (Th0)	NMF_8	1.20813e-05
diseaseParkinsonDisease	0.0158006	0.00264868	5.96546	2.44315e-09	Tnaive Act	NMF_1	1.21278e-05
diseaseParkinsonDisease	0.0150503	0.00252832	5.95268	2.63889e-09	Tnaive	NMF_10	1.30889e-05
sexfemale	0.013154	0.00221835	5.92963	3.08172e-09	Tem (Tph)	NMF_1	1.52699e-05
diseaseMS	0.00241348	0.000407452	5.92336	3.15891e-09	Tnaive Act	NMF_7	1.56429e-05
diseaseSLE	0.0179856	0.00303839	5.91946	3.27811e-09	Tem (Tph)	NMF_5	1.62253e-05
age	0.0024496	0.000414477	5.9101	3.4276e-09	Tem (Th1) pre	NMF_0	1.69598e-05
diseaseSLE	0.0133121	0.00226851	5.86823	4.468e-09	Tem (Tph)	NMF_0	2.20451e-05
diseasepSS	0.0186494	0.00317812	5.86805	4.43085e-09	Tnaive SOX4	NMF_2	2.18707e-05
diseaseMG	0.0272614	0.00467393	5.83266	5.53158e-09	Tem (Tph)	NMF_2	2.72375e-05
diseasepSS	0.0453947	0.00780925	5.81294	6.16901e-09	Tcm (Th2)	NMF_3	3.03639e-05
diseasepSS	0.023881	0.0041119	5.80777	6.38318e-09	Treg Naive	NMF_0	3.14053e-05
diseaseCOVID-19	0.00980469	0.00169988	5.76786	8.05245e-09	Temra (Th1)	NMF_5	3.95375e-05
diseaseTuberculosis	0.0215003	0.00372928	5.76527	8.16332e-09	Tnaive Act	NMF_6	4.00656e-05
diseaseParkinsonDisease	0.0445053	0.00772444	5.76163	8.37716e-09	Treg Eff	NMF_5	4.11067e-05
diseaseAD	0.0669654	0.0116279	5.75902	8.48564e-09	Temra (Th1)	NMF_10	4.16306e-05
diseasePPP	0.0239986	0.00417061	5.75421	8.71589e-09	Tnaive Act	NMF_3	4.27514e-05
diseaseMG	0.0199293	0.00346377	5.75365	8.78225e-09	Treg Eff	NMF_3	4.30682e-05
diseaseCOVID-19	0.00980192	0.00170526	5.74805	9.07759e-09	Treg Eff	NMF_0	4.44892e-05
diseaseBD	0.0752575	0.0131038	5.74317	9.31939e-09	Temra (Th1)	NMF_10	4.5637e-05
diseaseCD	0.0666914	0.0116228	5.73796	9.6581e-09	Treg Naive	NMF_0	4.72861e-05
diseaseCOVID-19	0.00828484	0.00144831	5.72036	1.06534e-08	Tem (Th1) pre	NMF_6	5.21057e-05
diseaseCOVID-19	0.0344731	0.00606037	5.68828	1.29304e-08	Treg Naive	NMF_10	6.31522e-05
diseaseTuberculosis	0.00721148	0.00126885	5.68349	1.32011e-08	Tnaive	NMF_11	6.44477e-05
diseasepSS	0.048697	0.00857226	5.68077	1.34699e-08	Tcm (Th2)	NMF_7	6.57468e-05
diseasepSS	0.0306579	0.00541063	5.66624	1.46378e-08	Tcm (Tfh)	NMF_3	7.13447e-05
diseaseTuberculosis	0.0195161	0.00344458	5.66575	1.46533e-08	Tcm (Th0)	NMF_4	7.14057e-05
age	0.00456499	0.000806904	5.65742	1.55295e-08	Tem (Th1/17)	NMF_7	7.56444e-05
sexfemale	0.00512939	0.000907167	5.65429	1.58147e-08	Tem (Th1/17)	NMF_7	7.70018e-05
diseaseRA	0.058528	0.0103551	5.65211	1.5882e-08	Tcm (Th17)	NMF_10	7.73138e-05
diseaseCOVID-19	0.00403404	0.000716924	5.62687	1.83723e-08	Tnaive Act	NMF_2	8.92527e-05
diseaseRA	0.033986	0.00604048	5.62638	1.85167e-08	Treg Act	NMF_0	8.99356e-05
diseaseSLE	0.0365246	0.00651392	5.60717	2.38694e-08	Tcm (Th0) Act	NMF_2	0.000115528
diseasepSS	0.0292108	0.00521076	5.60586	2.08063e-08	Tnaive SOX4	NMF_8	0.000100952
diseaseMS	0.0095228	0.00170292	5.59203	2.25779e-08	Treg Act	NMF_8	0.000109435
diseaseCOVID-19	0.00984002	0.00175975	5.59173	2.25264e-08	Tcm (Th17)	NMF_2	0.000109208
diseaseAD	0.0473523	0.00847526	5.58712	2.31843e-08	Tcm (Th2)	NMF_2	0.000112281
diseaseCOVID-19	0.00928175	0.00166308	5.58106	2.39521e-08	Tcm (Th17)	NMF_6	0.00011588
diseaseFlu	0.0452091	0.00810154	5.58031	2.4037e-08	Tnaive Act	NMF_0	0.000116267
diseaseNeurosarcoidosis	0.121667	0.0218426	5.57016	2.57042e-08	Tem (Th1/17)	NMF_10	0.000124151
diseaseT1D	0.00795281	0.00142908	5.565	2.63424e-08	Treg Eff	NMF_0	0.000127181
diseaseTuberculosis	0.0471426	0.00847721	5.5611	2.68777e-08	Tcm (Tfh)	NMF_6	0.000129738
diseaseBD	0.0141959	0.00255479	5.55657	2.75206e-08	Tnaive	NMF_1	0.000132814
diseaseRA	0.0190149	0.00342241	5.55599	2.76768e-08	Tcm (Tfh)	NMF_0	0.000133513
diseaseCOVID-19	0.00566593	0.00102117	5.54845	2.88964e-08	Tcm (Tfh)	NMF_9	0.000139252
diseaseCOVID-19	0.00332974	0.000600384	5.54601	2.92533e-08	Tcm (Th0)	NMF_0	0.000140913
diseaseFlu	0.100996	0.0182533	5.533	3.15142e-08	Tnaive Act	NMF_8	0.000151678
diseasePPP	0.0274473	0.00496202	5.53146	3.18383e-08	Tcm (Tfh)	NMF_3	0.000153206
age	0.00241935	0.000437601	5.52866	3.22988e-08	Tcm (Th0)	NMF_1	0.00015539
diseaseNeurosarcoidosis	0.09289	0.0168612	5.50909	3.64746e-08	Tem (Tph)	NMF_8	0.000175188
diseaseKawasaki	0.0101619	0.00184502	5.50774	3.63873e-08	Tnaive Act	NMF_0	0.000174805
diseaseParkinsonDisease	0.00909199	0.00165223	5.50285	3.74031e-08	Tcm (Th0)	NMF_2	0.00017961
diseaseFlu	0.0739147	0.0134454	5.49741	3.86376e-08	Tcm (Tfh)	NMF_0	0.000185499
diseaseMG	0.0343665	0.00625811	5.49152	4.00085e-08	Tcm (Th2)	NMF_8	0.000192041
diseasePsoriasis	0.00854752	0.00155675	5.49062	4.00894e-08	Tcm (Th0)	NMF_3	0.000192381
diseasePPP	0.00737682	0.00134356	5.49051	4.00876e-08	Tnaive	NMF_4	0.000192381
diseasePsoriasis	0.0118155	0.00215227	5.4898	4.03155e-08	Tem (Th1) pre	NMF_3	0.000193393
diseaseMS	0.00156475	0.000285558	5.47961	4.26636e-08	Tcm (Th0)	NMF_9	0.000204572
diseaseKawasaki	0.0328933	0.00602626	5.45832	4.81542e-08	Tem (Th1) pre	NMF_9	0.000230659
diseaseTuberculosis	0.0224534	0.00411951	5.4505	5.02725e-08	Tcm (Th0)	NMF_6	0.000240654
sexfemale	0.016809	0.00308437	5.44975	5.76417e-08	Tcm (Th0) Act	NMF_9	0.000275124
diseaseT1D	0.00854503	0.00156832	5.44852	5.09872e-08	Tcm (Th2)	NMF_0	0.000243974
diseaseFlu	0.0284627	0.00522405	5.4484	5.08371e-08	Tnaive	NMF_5	0.000243306
diseaseMG	0.040458	0.00742721	5.44727	5.8436e-08	Tcm (Th0) Act	NMF_9	0.000278798
diseasepSS	0.0543408	0.00997823	5.44593	5.17661e-08	Tnaive MX1	NMF_11	0.000247649
diseaseKawasaki	0.0371375	0.00681985	5.4455	5.18917e-08	Tnaive MX1	NMF_4	0.000248198
diseasepSS	0.019166	0.00352105	5.44326	5.2368e-08	Tnaive Act	NMF_4	0.000250424
diseaseMS	0.00444309	0.000820587	5.41453	6.18377e-08	Treg Naive	NMF_5	0.000294718
diseaseMG	0.0171264	0.00316702	5.40773	6.40531e-08	Tnaive SOX4	NMF_9	0.000305149
diseasePsoriasis	0.030155	0.0056269	5.35909	8.40685e-08	Treg Act	NMF_8	0.000399914
diseaseFlu	0.0624327	0.0116606	5.35416	8.60396e-08	Tnaive Act	NMF_7	0.000409204
diseaseFlu	0.061468	0.0115146	5.33828	9.38563e-08	Tnaive	NMF_8	0.000446099
diseaseSarcoidosis	0.00779705	0.00146121	5.33601	9.50366e-08	Tnaive	NMF_11	0.000451519
diseaseT1D	0.00410647	0.000770484	5.32973	9.84546e-08	Tnaive Act	NMF_7	0.000467659
diseasepSS	0.0499792	0.00939825	5.31792	1.05833e-07	Tem (Th1/17)	NMF_0	0.000502391
sexfemale	0.00273923	0.000517474	5.29346	1.20414e-07	Tnaive SOX4	NMF_7	0.000570403
diseaseCOVID-19	0.010792	0.00204048	5.28896	1.24479e-07	Tem (Th1)	NMF_9	0.000589531
diseaseSLE	0.00425679	0.000805189	5.28669	1.25048e-07	Tnaive MX1	NMF_0	0.000592101
diseaseParkinsonDisease	0.00760876	0.00144005	5.28367	1.26716e-07	Tcm (Th0)	NMF_11	0.000599872
diseaseT1D	0.0108755	0.00205966	5.28024	1.29635e-07	Treg Act	NMF_7	0.000613563
diseaseSLE	0.0155178	0.00294083	5.27669	1.32601e-07	Tem (Th1/17)	NMF_8	0.000627335
diseaseCOVID-19	0.00752076	0.0014275	5.26849	1.3799e-07	Tnaive SOX4	NMF_6	0.000652416
age	0.00281619	0.000536221	5.25191	1.51367e-07	Treg Naive	NMF_2	0.000714604
diseasePsoriasis	0.0287938	0.00548418	5.25035	1.53018e-07	Tem (Th1/17)	NMF_8	0.000722247
age	0.00353814	0.000674479	5.24575	1.56255e-07	Treg Eff	NMF_2	0.00073721
diseaseCOVID-19	0.00560493	0.00107035	5.23651	1.63897e-07	Tem (Th1) pre	NMF_5	0.000772939
diseaseCOVID-19	0.00537368	0.00102639	5.23554	1.6463e-07	Tcm (Th0)	NMF_6	0.000776231
diseasepSS	0.0374537	0.00715756	5.23274	1.67272e-07	Tcm (Th17)	NMF_8	0.00078852
diseasepSS	0.0423735	0.00810235	5.22978	1.70056e-07	Temra (Th1)	NMF_5	0.000800966
diseaseSLE	0.00503306	0.000963432	5.2241	1.75579e-07	Tcm (Th2)	NMF_4	0.0008268
diseaseParkinsonDisease	0.00596034	0.00114311	5.21414	1.84812e-07	Tcm (Th0)	NMF_0	0.00086954
diseaseMG	0.0122517	0.00235267	5.2076	1.91681e-07	Temra (Th1)	NMF_3	0.000901283
diseaseSLE	0.00729748	0.00140245	5.2034	1.95981e-07	Tem (Th1) pre	NMF_11	0.000921111
diseaseTuberculosis	0.0245944	0.00476553	5.1609	2.46246e-07	Tcm (Tfh)	NMF_4	0.00115514
diseaseSLE	0.0261361	0.00507584	5.14911	2.63655e-07	Tem (Th1/17)	NMF_10	0.00123549
diseaseNeurosarcoidosis	0.042122	0.00820284	5.13504	2.83296e-07	Treg Act	NMF_5	0.00132639
diseaseT1D	0.00275963	0.000537506	5.13414	2.83675e-07	Tnaive Act	NMF_5	0.00132788
diseaseSLE	0.0615494	0.0119934	5.13193	3.52278e-07	TcmPHLDA3	NMF_4	0.00164302
diseaseAD	0.00524961	0.00102861	5.10357	3.33362e-07	Tnaive	NMF_9	0.0015568
diseaseRA	0.0825151	0.0161916	5.09617	3.49051e-07	Tem (Th1/17)	NMF_10	0.00162833
diseaseFlu	0.0414656	0.00813781	5.09543	3.486e-07	Temra (Th1)	NMF_6	0.00162657
diseasePPP	0.0325614	0.00639316	5.09316	3.53187e-07	Tcm (Th2)	NMF_3	0.00164691
diseaseMS	0.0140684	0.00276371	5.09042	3.58504e-07	Tnaive MX1	NMF_7	0.00167134
diseaseFlu	0.156856	0.030859	5.08298	3.72663e-07	Tcm (Th2)	NMF_8	0.00173698
diseaseNeurosarcoidosis	0.02018	0.00397432	5.07759	3.82764e-07	Tcm (Th17)	NMF_4	0.0017833
diseasepSS	0.0475252	0.0093693	5.07244	3.94087e-07	Treg Eff	NMF_7	0.00183448
diseasepSS	0.0160988	0.00318251	5.05851	4.22817e-07	Tcm (Th0)	NMF_2	0.0019661
diseaseCOVID-19	0.00554319	0.0010969	5.05348	4.35005e-07	Tnaive SOX4	NMF_5	0.0020219
diseaseTuberculosis	0.0946676	0.0187564	5.04722	4.51338e-07	Tem (Th1/17)	NMF_10	0.00209639
diseaseNeurosarcoidosis	0.0250631	0.00497646	5.03633	4.75883e-07	Tcm (Th2)	NMF_0	0.00220857
sexfemale	0.0235996	0.00469866	5.02262	5.61904e-07	Tcm (Th0) Act	NMF_4	0.00260105
diseasepSS	0.0406799	0.00810781	5.01737	5.26279e-07	Treg Naive	NMF_8	0.00244035
diseaseNeurosarcoidosis	0.109314	0.0218022	5.0139	5.35114e-07	Tnaive MX1	NMF_10	0.00247972
sexfemale	0.00431292	0.000861198	5.00804	5.52016e-07	Treg Act	NMF_7	0.00255749
diseaseNeurosarcoidosis	0.0686765	0.0137211	5.00518	5.59063e-07	Temra (Th1)	NMF_11	0.00258902
diseaseSLE	0.0216118	0.00431945	5.00336	5.67743e-07	Tem (Tph)	NMF_10	0.00262751
diseaseMS	0.00364587	0.000730478	4.99108	6.01455e-07	Tcm (Tfh)	NMF_5	0.00278233
diseaseTuberculosis	0.0734109	0.0147727	4.96934	6.72663e-07	Tem (Th1) pre	NMF_10	0.0031077
diseaseKawasaki	0.0488095	0.00982227	4.96927	6.74152e-07	Treg Eff	NMF_3	0.00311391
diseaseSLE	0.0246816	0.00497044	4.96568	6.86765e-07	Treg Eff	NMF_1	0.00317148
age	0.00899768	0.00181319	4.96236	7.01635e-07	Tem (Tph)	NMF_11	0.00323734
diseaseNeurosarcoidosis	0.129402	0.0261147	4.95513	7.29491e-07	Tem (Th1)	NMF_10	0.00336149
diseaseParkinsonDisease	0.00396033	0.000800269	4.94875	7.47048e-07	Tnaive	NMF_7	0.0034409
diseaseCOVID-19	0.0317464	0.00642829	4.93854	7.92023e-07	Tem (Th1/17)	NMF_10	0.00364331
diseaseAD	0.0456834	0.00925516	4.93599	8.0329e-07	Tem (Tph)	NMF_3	0.00369433
diseaseSLE	0.00166103	0.000338064	4.91337	8.95784e-07	Tcm (Th0)	NMF_9	0.00411523
diseaseSLE	0.00517829	0.00105778	4.89542	9.83865e-07	Treg Eff	NMF_4	0.00451299
age	0.00444161	0.000907613	4.89373	9.92984e-07	Treg Act	NMF_6	0.00455311
sexfemale	0.002587	0.000529532	4.88544	1.035e-06	Treg Eff	NMF_4	0.0047403
age	0.0260173	0.00532927	4.88198	1.24486e-06	TcmPHLDA3	NMF_4	0.00568627
diseaseCOVID-19	0.0142794	0.00292525	4.88141	1.05637e-06	Treg Eff	NMF_6	0.00483499
sexfemale	0.0110181	0.00226477	4.86499	1.14941e-06	Treg Naive	NMF_1	0.00525511
diseaseCOVID-19	0.00566468	0.00116826	4.84883	1.2448e-06	Tnaive SOX4	NMF_2	0.00568627
diseaseNeurosarcoidosis	0.0810783	0.0167385	4.84383	1.28226e-06	Tem (Tph)	NMF_5	0.00584971
diseaseFlu	0.102975	0.0213297	4.82776	1.38469e-06	Tnaive MX1	NMF_0	0.00631281
diseaseCOVID-19	0.0292978	0.00607665	4.82138	1.42969e-06	Tnaive MX1	NMF_10	0.00651369
diseaseParkinsonDisease	0.0273129	0.00566585	4.82062	1.43325e-06	Tcm (Tfh)	NMF_1	0.00652846
diseaseMG	0.0101724	0.00211208	4.81631	1.46457e-06	Tcm (Tfh)	NMF_11	0.00666819
diseaseFlu	0.0424999	0.00882806	4.81418	1.47882e-06	Tcm (Th0)	NMF_4	0.00673158
diseaseFlu	0.0560462	0.0116711	4.80212	1.57165e-06	Tcm (Th17)	NMF_5	0.00714472
diseasePPP	0.026967	0.00562341	4.7955	1.62449e-06	Tcm (Th17)	NMF_2	0.00737844
diseaseFlu	0.0582602	0.0121531	4.79385	1.63798e-06	Tem (Th1) pre	NMF_7	0.00743809
diseaseParkinsonDisease	0.00632848	0.00132124	4.78981	1.67046e-06	Tnaive Act	NMF_11	0.00758222
sexfemale	0.00251202	0.000525161	4.78333	1.73087e-06	Treg Naive	NMF_0	0.00785467
diseaseRA	0.029564	0.00623103	4.74464	2.09431e-06	Tnaive MX1	NMF_5	0.00948511
diseaseCOVID-19	0.0185979	0.00392228	4.74159	2.13179e-06	Tem (Th1/17)	NMF_2	0.00964849
diseaseMG	0.0218515	0.00461323	4.73671	2.18376e-06	Tem (Th1/17)	NMF_0	0.00987714
diseaseRA	0.018212	0.00385909	4.71924	2.37225e-06	Tnaive SOX4	NMF_11	0.0107202
diseaseT1D	0.0341555	0.00727301	4.6962	2.67041e-06	Tem (Th1)	NMF_10	0.0120569
diseaseCD	0.152689	0.0325214	4.69503	3.08616e-06	TcmPHLDA3	NMF_0	0.0139093
diseaseParkinsonDisease	0.0288602	0.00615453	4.68926	2.75839e-06	Tem (Tph)	NMF_2	0.0124486
diseaseMS	0.070061	0.0149424	4.68875	3.18005e-06	TcmPHLDA3	NMF_2	0.0143134
diseaseFlu	0.0729335	0.0155856	4.67954	2.87692e-06	Tnaive Act	NMF_4	0.0129749
diseasepSS	0.0122743	0.00263432	4.65937	3.1736e-06	Tnaive Act	NMF_7	0.0142907
diseaseAD	0.0193732	0.00416863	4.64737	3.36521e-06	Tcm (Th17)	NMF_3	0.0151199
diseasepSS	0.0286432	0.00616433	4.64661	3.37877e-06	Temra (Th1)	NMF_3	0.0151741
diseaseCOVID-19	0.022046	0.00474636	4.64481	3.42359e-06	Tem (Tph)	NMF_5	0.0153719
diseaseFlu	0.0913743	0.0197902	4.61716	3.89775e-06	Tnaive SOX4	NMF_5	0.0174541
diseaseParkinsonDisease	0.0219081	0.00474708	4.61507	3.93186e-06	Tnaive Act	NMF_10	0.0176029
diseaseParkinsonDisease	0.016958	0.00367466	4.61485	3.94183e-06	Tcm (Th2)	NMF_0	0.0176397
diseaseT1D	0.00838498	0.00181903	4.60958	4.04431e-06	Tnaive MX1	NMF_4	0.0180943
diseaseKawasaki	0.0489304	0.0106232	4.60598	4.12842e-06	Tem (Tph)	NMF_9	0.0184623
age	0.0100696	0.0021871	4.60409	4.16602e-06	Tem (Tph)	NMF_10	0.0186179
diseaseTuberculosis	0.0271783	0.00590374	4.60356	4.15843e-06	Temra (Th1)	NMF_5	0.0185882
diseasepSS	0.0641027	0.0139268	4.60284	4.17741e-06	Tnaive MX1	NMF_8	0.0186647
age	0.00336121	0.000730262	4.60275	4.1778e-06	Tcm (Th2)	NMF_11	0.0186647
diseaseParkinsonDisease	0.00521948	0.00113618	4.59389	4.35291e-06	Tnaive Act	NMF_0	0.0194357
diseasepSS	0.0521541	0.0113616	4.59038	4.44521e-06	Tem (Th1/17)	NMF_2	0.019839
diseaseNeurosarcoidosis	0.0725788	0.015838	4.58257	4.62432e-06	Tem (Th1)	NMF_0	0.0206291
diseaseRA	0.00833025	0.0018204	4.57605	4.74408e-06	Temra (Th1)	NMF_9	0.0211491
diseaseCOVID-19	0.00920704	0.00201907	4.56005	5.12814e-06	Treg Act	NMF_2	0.0228407
age	0.00349682	0.000769028	4.54707	5.44962e-06	Tnaive SOX4	NMF_1	0.0242508
diseaseSLE	0.00764822	0.0016826	4.54549	5.51713e-06	Tem (Th1)	NMF_4	0.0245347
diseaseMG	0.0266984	0.00587445	4.54483	5.51008e-06	Treg Eff	NMF_8	0.0245088
diseaseCOVID-19	0.00743174	0.00163883	4.53478	5.78188e-06	Treg Act	NMF_0	0.0256947
diseaseFlu	0.206912	0.045638	4.53376	5.80708e-06	Tnaive MX1	NMF_8	0.0258009
diseaseRA	0.0116962	0.00258133	4.53106	5.87126e-06	Tcm (Th0)	NMF_5	0.0260801
diseaseMS	0.00331043	0.000730613	4.53104	5.88803e-06	Treg Naive	NMF_0	0.0261487
diseaseTuberculosis	0.0329801	0.00728009	4.53018	5.90444e-06	Tcm (Th2)	NMF_3	0.0262157
diseaseCD	0.0325001	0.00717533	4.52943	5.91696e-06	Tcm (Th0)	NMF_1	0.0262654
sexfemale	0.00920154	0.00203497	4.52171	6.17419e-06	Tem (Th1)	NMF_1	0.0273887
diseaseMG	0.0107126	0.00237049	4.51916	6.21961e-06	Tnaive SOX4	NMF_8	0.0275777
diseaseTuberculosis	0.0429083	0.00950269	4.51539	6.32736e-06	Temra (Th1)	NMF_10	0.0280302
diseaseAD	0.0484014	0.0107326	4.50973	6.50232e-06	Tnaive SOX4	NMF_3	0.0287923
diseaseMG	0.011702	0.00259621	4.50735	6.57182e-06	Temra (Th1)	NMF_6	0.0290934
age	0.00165433	0.000367747	4.49856	6.85346e-06	Tnaive SOX4	NMF_2	0.0303129
diseaseBD	0.00615241	0.00136824	4.4966	6.90562e-06	Tnaive	NMF_11	0.0305367
diseaseMS	0.00496107	0.00110357	4.49548	6.95604e-06	Treg Eff	NMF_2	0.0307527
diseaseCOVID-19	0.00802602	0.00178727	4.49066	7.12205e-06	Treg Naive	NMF_2	0.0314652
diseaseParkinsonDisease	0.0168925	0.0037671	4.48421	7.33396e-06	Treg Eff	NMF_11	0.0323721
diseaseBD	0.0414684	0.00926976	4.47351	7.70318e-06	Temra (Th1)	NMF_1	0.0339864
diseaseBD	0.0310442	0.00694089	4.47265	7.73218e-06	Tcm (Th17)	NMF_1	0.0341067
diseaseMG	0.0202016	0.00452161	4.4678	7.95191e-06	Tem (Th1)	NMF_3	0.0350679
diseaseSLE	0.00585888	0.0013147	4.45643	8.37472e-06	Tem (Tph)	NMF_4	0.0369074
diseaseMG	0.00575074	0.00129064	4.45572	8.36459e-06	Tcm (Th0)	NMF_5	0.0368711
diseasePPP	0.0365797	0.00821236	4.45423	8.42873e-06	Temra (Th1)	NMF_3	0.0371285
diseaseSLE	0.00394264	0.000890544	4.42723	9.54875e-06	Tcm (Th0)	NMF_1	0.0419668
diseaseRA	0.0765393	0.0173095	4.42181	9.80746e-06	Tnaive MX1	NMF_10	0.0430646
diseaseCOVID-19	0.0104934	0.00237313	4.42173	9.80175e-06	Tcm (Tfh)	NMF_6	0.0430493
sexfemale	0.00379913	0.000860096	4.4171	1.00233e-05	Treg Eff	NMF_7	0.0439721
age	0.00230259	0.000521701	4.41362	1.01859e-05	Treg Eff	NMF_0	0.0446752
age	0.00204703	0.000464286	4.40898	1.03969e-05	Tcm (Tfh)	NMF_11	0.0455904
diseasepSS	0.029035	0.00658807	4.40721	1.04824e-05	Temra (Th1)	NMF_7	0.0459547
sexfemale	0.0109623	0.00248823	4.40566	1.05673e-05	Treg Eff	NMF_1	0.0463059
diseaseMG	0.00439588	0.000998133	4.4041	1.06263e-05	Tcm (Th0)	NMF_0	0.0465538
diseasePsoriasis	0.0318912	0.0072509	4.39825	1.09345e-05	Tnaive MX1	NMF_8	0.0478931
diseasePsoriasis	0.0417792	0.00951227	4.39214	1.12894e-05	Tem (Th1)	NMF_8	0.0494138
diseaseMG	0.019003	0.00432831	4.3904	1.13591e-05	Tem (Th1/17)	NMF_6	0.0496903
age	0.00213225	0.00048658	4.38211	1.1781e-05	Treg Act	NMF_0	0.0514831
diseaseUC	0.0384242	0.00878311	4.37479	1.21784e-05	Tnaive MX1	NMF_2	0.053171
diseaseFlu	0.0277602	0.00634786	4.37316	1.22552e-05	Tcm (Th17)	NMF_9	0.0534939
sexfemale	0.000837099	0.000191652	4.3678	1.25561e-05	Tnaive Act	NMF_0	0.0547821
diseaseRA	0.00842469	0.00192989	4.36537	1.27035e-05	Temra (Th1)	NMF_4	0.0553745
diseaseSLE	0.00383285	0.000883949	4.33605	1.45283e-05	Tnaive SOX4	NMF_8	0.0631539
diseaseTuberculosis	0.0342766	0.00792825	4.32335	1.53827e-05	Temra (Th1)	NMF_11	0.0667916
diseaseFlu	0.0949164	0.0219909	4.31617	1.59047e-05	Treg Eff	NMF_7	0.0690104
diseaseNeurosarcoidosis	0.0153512	0.00355843	4.31403	1.60423e-05	Tem (Th1) pre	NMF_5	0.0695915
diseaseMS	0.00368211	0.000853596	4.31364	1.60878e-05	Treg Eff	NMF_0	0.069773
diseaseCeliac	0.0402255	0.0093303	4.31128	1.62612e-05	Tnaive MX1	NMF_2	0.070476
diseaseMG	0.0169756	0.00395431	4.29292	1.76609e-05	Tcm (Th2)	NMF_2	0.0764362
diseaseT1D	0.00613521	0.00142975	4.29111	1.78044e-05	Tnaive SOX4	NMF_7	0.0770397
diseaseAD	0.0218307	0.00509038	4.28861	1.79965e-05	Tcm (Tfh)	NMF_3	0.0778529
diseasePsoriasis	0.0294446	0.00686622	4.28833	1.80296e-05	Tcm (Th2)	NMF_8	0.0779781
diseaseSLE	0.00567986	0.00132458	4.28804	1.8103e-05	Tem (Tph)	NMF_9	0.0782593
diseaseCOVID-19	0.0163971	0.00382723	4.28432	1.84271e-05	Tem (Th1)	NMF_2	0.0796419
diseaseCD	0.0386712	0.00909637	4.25127	2.12711e-05	Tem (Th1) pre	NMF_1	0.0917209
diseaseMS	0.00419222	0.000987669	4.24456	2.19329e-05	Tnaive SOX4	NMF_8	0.0945091
diseaseCD	0.0719272	0.0170214	4.2257	2.38413e-05	Tcm (Tfh)	NMF_1	0.102589
diseaseRA	0.053986	0.012792	4.2203	2.44311e-05	Tnaive SOX4	NMF_10	0.105054
age	0.00668333	0.00158702	4.21125	2.5439e-05	Treg Eff	NMF_10	0.10921
diseaseAD	0.0807297	0.0191856	4.20782	2.5819e-05	Tnaive SOX4	NMF_10	0.110815
diseaseMS	0.00837927	0.00199252	4.20537	2.61692e-05	Tem (Tph)	NMF_2	0.112292
diseaseKawasaki	0.0156232	0.00371855	4.20141	2.65608e-05	Tnaive SOX4	NMF_8	0.113946
diseaseParkinsonDisease	0.0309593	0.00737228	4.19942	2.68906e-05	Tem (Th1)	NMF_2	0.115307
diseaseT1D	0.00546577	0.00130424	4.19078	2.78544e-05	Treg Act	NMF_0	0.119356
diseaseSLE	0.0128245	0.00306067	4.19008	2.79944e-05	Tem (Tph)	NMF_8	0.1199
diseaseSarcoidosis	0.0718956	0.017164	4.18875	3.08452e-05	TcmPHLDA3	NMF_9	0.131771
diseaseKawasaki	0.0164524	0.00394208	4.17353	3.00606e-05	Treg Naive	NMF_0	0.128582
diseaseBD	0.0370987	0.00888977	4.17319	3.00753e-05	Tnaive SOX4	NMF_3	0.128602
diseaseCOVID-19	0.0161223	0.00386396	4.17247	3.02756e-05	Tem (Th1)	NMF_6	0.129428
diseaseTuberculosis	0.0588453	0.0141171	4.16836	3.06999e-05	Tcm (Th17)	NMF_10	0.131181
diseaseMS	0.00527618	0.00126973	4.15536	3.25289e-05	Treg Eff	NMF_7	0.138768
diseaseSLE	0.00349239	0.000841978	4.14784	3.35848e-05	Tem (Th1) pre	NMF_0	0.143138
diseaseMG	0.0138795	0.00335503	4.13691	3.52677e-05	Treg Act	NMF_11	0.149994
diseasepSS	0.0678947	0.016434	4.13136	3.62288e-05	Tem (Th1)	NMF_0	0.154009
diseaseCOVID-19	0.0683901	0.0165804	4.12475	4.05946e-05	TcmPHLDA3	NMF_7	0.172081
diseasepSS	0.0160757	0.00390333	4.11845	3.8191e-05	Tnaive SOX4	NMF_7	0.162197
diseasepSS	0.027907	0.00678253	4.11454	3.8916e-05	Tem (Th1/17)	NMF_7	0.165198
diseaseNeurosarcoidosis	0.0269025	0.00655158	4.10626	4.02606e-05	Tnaive SOX4	NMF_8	0.170705
diseasepSS	0.0445162	0.0108808	4.09126	4.29378e-05	Temra (Th1)	NMF_11	0.181799
diseaseNeurosarcoidosis	0.0116973	0.00285948	4.09071	4.30181e-05	Tcm (Th0)	NMF_2	0.182095
diseaseParkinsonDisease	0.0066799	0.00163531	4.0848	4.41306e-05	Tnaive Act	NMF_7	0.18654
diseaseTuberculosis	0.0268743	0.00658712	4.07983	4.51237e-05	Tnaive SOX4	NMF_4	0.190557
diseaseBD	0.0443774	0.0108805	4.07862	4.54395e-05	Tem (Th1/17)	NMF_1	0.191845
diseaseCD	0.0416549	0.0102173	4.07689	4.56691e-05	Tcm (Th17)	NMF_8	0.192769
diseaseMS	0.0040894	0.00100323	4.07624	4.58517e-05	Treg Act	NMF_2	0.193449
diseaseFlu	0.0806753	0.019798	4.07493	4.60648e-05	Tcm (Tfh)	NMF_7	0.194255
diseaseMG	0.0168983	0.00415276	4.06916	4.72654e-05	Treg Act	NMF_3	0.199176
diseaseTuberculosis	0.0490003	0.0120607	4.06282	4.85445e-05	Tcm (Th2)	NMF_5	0.204341
diseaseKawasaki	0.0294983	0.00726078	4.0627	4.8537e-05	Tcm (Th17)	NMF_4	0.204341
diseaseFlu	0.123554	0.0304317	4.06004	4.91362e-05	Treg Eff	NMF_8	0.206765
diseaseCOVID-19	0.00138186	0.000341087	4.05135	5.09273e-05	Tnaive	NMF_11	0.214098
diseaseMG	0.0140161	0.00346766	4.04194	5.30853e-05	Treg Eff	NMF_11	0.222852
diseasepSS	0.0310817	0.00769078	4.04142	5.32826e-05	Tem (Th1/17)	NMF_3	0.223627
diseasepSS	0.0412455	0.0102083	4.0404	5.35428e-05	Tem (Tph)	NMF_7	0.224665
age	0.0064458	0.00160198	4.02364	5.75449e-05	Tem (Th1)	NMF_0	0.241056
diseaseNeurosarcoidosis	0.0225183	0.00559885	4.02195	5.78347e-05	Treg Naive	NMF_5	0.242212
diseaseKawasaki	0.030117	0.00749079	4.02054	5.81356e-05	Tcm (Th2)	NMF_4	0.243356
diseaseMS	0.00326651	0.000814298	4.01144	6.04506e-05	Treg Act	NMF_0	0.252684
diseaseAD	0.0898205	0.0223972	4.01035	6.07497e-05	Treg Naive	NMF_10	0.253873
diseaseTuberculosis	0.04485	0.0111862	4.00941	6.09424e-05	Tcm (Th2)	NMF_6	0.254617
age	0.00103812	0.000259495	4.00054	6.32162e-05	Tcm (Th0)	NMF_7	0.263801
diseaseSLE	0.00685737	0.00171422	4.0003	6.33673e-05	Treg Act	NMF_6	0.264305
sexfemale	0.00471511	0.00117938	3.99795	6.40728e-05	Tem (Th1/17)	NMF_6	0.267055
diseasepSS	0.0305264	0.00764492	3.99303	6.53222e-05	Treg Eff	NMF_3	0.272002
diseaseT1D	0.00429264	0.00107846	3.98036	6.88491e-05	Tcm (Th17)	NMF_5	0.286068
diseaseRA	0.0211032	0.00530679	3.97663	6.99783e-05	Tcm (Th2)	NMF_0	0.29062
diseaseBD	0.00616595	0.00155343	3.96926	7.2102e-05	Tnaive	NMF_4	0.299223
diseaseKawasaki	0.0811334	0.0204745	3.96266	7.43202e-05	Tem (Th1/17)	NMF_3	0.30828
age	0.0060867	0.00153845	3.95639	7.63294e-05	Tem (Tph)	NMF_5	0.316462
diseaseCOVID-19	0.0126933	0.00321136	3.95264	7.73346e-05	Tcm (Th17)	NMF_10	0.320242
diseaseTuberculosis	0.0122458	0.00309936	3.95106	7.78598e-05	Temra (Th1)	NMF_4	0.322339
diseaseCOVID-19	0.0430627	0.0109013	3.95024	8.1185e-05	Tcm (Th0) Act	NMF_7	0.335538
diseaseMS	0.00323529	0.000819435	3.94819	7.88332e-05	Tcm (Th2)	NMF_0	0.326212
diseaseNeurosarcoidosis	0.093716	0.0237958	3.93834	8.23021e-05	Tem (Tph)	NMF_10	0.339825
diseaseCOVID-19	0.00205057	0.0005207	3.93811	8.2145e-05	Tcm (Th0)	NMF_9	0.339341
diseaseSLE	0.110062	0.0281773	3.90604	0.00010093	TcmPHLDA3	NMF_10	0.414216
age	0.00183015	0.000468671	3.90499	9.42932e-05	Tcm (Tfh)	NMF_7	0.387828
diseaseAD	0.0863182	0.0221523	3.89658	9.76803e-05	Tnaive MX1	NMF_10	0.401466
diseaseTuberculosis	0.0399334	0.010252	3.89517	9.82782e-05	Treg Act	NMF_5	0.403825
diseaseTuberculosis	0.0831096	0.0213639	3.89019	0.00010029	Tnaive MX1	NMF_10	0.411691
diseaseBD	0.0715437	0.0184044	3.88731	0.000101615	Tem (Th1/17)	NMF_10	0.416723
age	0.0172924	0.00445651	3.88026	0.000108227	Tcm (Th0) Act	NMF_4	0.442866
diseaseParkinsonDisease	0.0178621	0.00461163	3.87327	0.000107514	Treg Eff	NMF_7	0.440163
diseaseAD	0.0579191	0.0149655	3.87018	0.000108887	Tnaive MX1	NMF_8	0.445458
diseasePsoriasis	0.0132059	0.00341596	3.86595	0.000110773	Tcm (Th2)	NMF_3	0.452949
diseaseParkinsonDisease	0.00570355	0.00147811	3.85868	0.000114026	Tcm (Th0)	NMF_5	0.465795
diseaseTuberculosis	0.0338929	0.00879611	3.85317	0.000116718	Tcm (Th2)	NMF_11	0.476561
diseaseMG	0.00985705	0.00255946	3.85123	0.000117727	Treg Naive	NMF_2	0.480325
diseaseNeurosarcoidosis	0.00421625	0.00109539	3.84908	0.000118568	Tnaive	NMF_2	0.48364
diseaseRA	0.00833017	0.00216454	3.84848	0.000118887	Tnaive Act	NMF_11	0.48482
diseaseKawasaki	0.0298379	0.00776136	3.84441	0.000120869	Tcm (Th0)	NMF_1	0.492663
diseasePsoriasis	0.0285726	0.00743767	3.84161	0.000122573	Tem (Tph)	NMF_8	0.499362
diseasePPP	0.0217484	0.00566679	3.83787	0.000124184	Temra (Th1)	NMF_4	0.505554
diseaseSLE	0.0203774	0.00531179	3.83627	0.000129368	Tcm (Th0) Act	NMF_9	0.526269
diseaseKawasaki	0.00365136	0.000954243	3.82644	0.000130018	Tnaive	NMF_5	0.528653
diseaseRA	0.0458999	0.0120232	3.8176	0.000134842	Tcm (Tfh)	NMF_10	0.547728
diseaseTuberculosis	0.0115855	0.00303566	3.81648	0.000135401	Tcm (Th0)	NMF_11	0.549864
diseaseMG	0.0105272	0.00276153	3.81209	0.000138024	Treg Naive	NMF_11	0.560241
diseaseUC	0.0280352	0.00735553	3.81144	0.000138317	Treg Eff	NMF_11	0.561292
diseaseKawasaki	0.0269578	0.00708151	3.80679	0.00014087	Temra (Th1)	NMF_9	0.571508
diseaseMS	0.00229004	0.000602393	3.80157	0.000143914	Tnaive SOX4	NMF_2	0.58357
diseaseSLE	0.0228995	0.00603276	3.79585	0.000157116	TcmPHLDA3	NMF_9	0.635693
sexfemale	0.0104054	0.00274624	3.78897	0.000151677	Tem (Tph)	NMF_10	0.614443
diseaseSLE	0.000615571	0.000162866	3.77962	0.000157078	Tnaive	NMF_5	0.635693
diseaseTuberculosis	0.0311832	0.00826682	3.77208	0.000162067	Treg Eff	NMF_11	0.655075
diseaseNeurosarcoidosis	0.0214875	0.0056995	3.77007	0.000163301	Tcm (Tfh)	NMF_2	0.659689
diseasepSS	0.033998	0.00903216	3.76411	0.000167582	Tem (Tph)	NMF_3	0.67653
diseaseAD	0.0250267	0.006673	3.75044	0.000176687	Tcm (Th2)	NMF_3	0.712049
diseaseSLE	0.00182568	0.000488025	3.74095	0.000183407	Tem (Th1) pre	NMF_9	0.738579
diseaseAD	0.0802107	0.0214458	3.74016	0.00018437	Tem (Tph)	NMF_10	0.742274
diseaseAD	0.00896926	0.00239857	3.73942	0.00018449	Tnaive Act	NMF_2	0.742573
diseaseNeurosarcoidosis	0.0150185	0.00401793	3.73788	0.000185658	Tcm (Th17)	NMF_5	0.747086
diseaseAD	0.133707	0.0357841	3.73649	0.000187193	Tem (Th1)	NMF_10	0.752705
diseaseAD	0.047121	0.0126136	3.73574	0.000187247	Tem (Th1) pre	NMF_10	0.752731
diseaseSLE	0.0196661	0.00528021	3.7245	0.000196314	Tem (Th1)	NMF_10	0.788397
diseaseCD	0.074001	0.0198852	3.7214	0.000210566	TcmPHLDA3	NMF_9	0.843527
age	0.0048525	0.0013043	3.7204	0.000199526	Tem (Th1)	NMF_6	0.800898
diseaseSLE	0.00315281	0.000850663	3.70629	0.000210502	Tcm (Th2)	NMF_9	0.843482
diseaseFlu	0.04933	0.0133284	3.70112	0.000214842	Tcm (Th2)	NMF_0	0.860014
diseaseCOVID-19	0.00809349	0.00218751	3.69987	0.000216161	Tem (Th1/17)	NMF_4	0.865074
diseaseCOVID-19	0.00661005	0.00179234	3.68796	0.000226391	Treg Naive	NMF_5	0.90511
diseaseCD	0.0997057	0.0270701	3.68324	0.000230409	Temra (Th1)	NMF_0	0.920946
diseaseTuberculosis	0.0114691	0.00311589	3.68085	0.000232507	Tcm (Th0)	NMF_5	0.929099
diseaseKawasaki	0.0197728	0.00539627	3.66417	0.000248238	Tcm (Th17)	NMF_0	0.989975
diseasePsoriasis	0.0109527	0.00298964	3.66355	0.000248993	Treg Eff	NMF_0	0.992734
diseaseUC	0.0202802	0.00554378	3.6582	0.000254246	Treg Eff	NMF_4	1
diseaseKawasaki	0.0145923	0.00399243	3.655	0.000257279	Tcm (Th17)	NMF_9	1
diseaseMG	0.0113007	0.00309232	3.65442	0.000257894	Temra (Th1)	NMF_5	1
diseaseCOVID-19	0.00817744	0.00224014	3.65042	0.000262033	Tcm (Th2)	NMF_11	1
diseaseMS	0.0114621	0.00314027	3.65003	0.000262963	Tem (Th1)	NMF_0	1
diseaseMG	0.0725684	0.0199093	3.64495	0.000282961	TcmPHLDA3	NMF_2	1
diseasePsoriasis	0.00774722	0.00212908	3.63876	0.000274057	Tcm (Th17)	NMF_3	1
diseaseBD	0.0184884	0.00508362	3.63686	0.00027612	Tcm (Tfh)	NMF_4	1
diseaseSLE	0.00340265	0.000937502	3.62948	0.000284257	Treg Eff	NMF_9	1
diseaseKawasaki	0.0426413	0.011758	3.62659	0.000287331	Temra (Th1)	NMF_2	1
diseasepSS	0.0315991	0.00871674	3.6251	0.000289177	Treg Act	NMF_7	1
diseaseNeurosarcoidosis	0.0141536	0.00390811	3.6216	0.000293024	Tcm (Th2)	NMF_9	1
diseaseAD	0.0251682	0.0069559	3.61825	0.000296714	Tcm (Th17)	NMF_8	1
diseaseKawasaki	0.0281057	0.00777296	3.61583	0.000299788	Treg Naive	NMF_8	1
diseaseSLE	0.015331	0.00424395	3.61244	0.000304171	Tem (Th1)	NMF_11	1
diseaseParkinsonDisease	0.0182142	0.00504887	3.60758	0.000309415	Treg Act	NMF_5	1
diseaseTuberculosis	0.00854149	0.00236922	3.6052	0.000311929	Tnaive	NMF_1	1
diseaseMS	0.00912194	0.00253363	3.60035	0.00031866	Tem (Th1)	NMF_5	1
diseaseRA	0.0108741	0.00302255	3.59766	0.000321246	Temra (Th1)	NMF_2	1
diseaseRA	0.0632219	0.0176345	3.58513	0.000337645	Tem (Tph)	NMF_10	1
diseaseMG	0.00180008	0.000502813	3.58002	0.000343589	Tnaive	NMF_5	1
diseaseBD	0.01647	0.00460295	3.57813	0.000346183	Tcm (Th17)	NMF_4	1
diseaseKawasaki	0.0169637	0.0047428	3.57672	0.000348186	Tnaive SOX4	NMF_1	1
diseaseSLE	0.00241232	0.000675103	3.57325	0.000352741	Temra (Th1)	NMF_4	1
diseaseFlu	0.0457719	0.0128418	3.56429	0.000365021	Tcm (Tfh)	NMF_9	1
diseasepSS	0.0241629	0.0067797	3.56401	0.000365505	Tcm (Th2)	NMF_0	1
diseaseAD	0.0883545	0.0248642	3.55348	0.000380508	Treg Eff	NMF_10	1
diseaseMG	0.019138	0.00540357	3.54173	0.000398218	Tem (Th1/17)	NMF_1	1
diseaseSarcoidosis	0.00507551	0.00143348	3.5407	0.00039908	Tnaive	NMF_2	1
diseasePPP	0.00781061	0.00220964	3.53479	0.000408124	Tnaive	NMF_1	1
diseaseCOVID-19	0.054654	0.0155957	3.50442	0.000469158	Tcm (Th0) Act	NMF_4	1
diseaseKawasaki	0.0896241	0.0255849	3.50301	0.000461167	Tem (Th1)	NMF_3	1
diseaseCD	0.0447341	0.0128369	3.48482	0.000492958	Treg Act	NMF_0	1
diseaseParkinsonDisease	0.00884146	0.00253952	3.48155	0.000498687	Tcm (Th17)	NMF_7	1
diseasePsoriasis	0.0199956	0.00575105	3.47685	0.000507925	Treg Naive	NMF_8	1
diseasepSS	0.0730785	0.0210208	3.47649	0.000508247	Temra (Th1)	NMF_0	1
diseaseParkinsonDisease	0.0118307	0.00340912	3.4703	0.000520476	Treg Naive	NMF_2	1
diseasepSS	0.0108994	0.00314746	3.46293	0.000534413	Tcm (Th0)	NMF_4	1
diseaseMS	0.0857021	0.0249295	3.43777	0.000613744	TcmPHLDA3	NMF_10	1
diseaseT1D	0.0123445	0.00359281	3.4359	0.000590836	Temra (Th1)	NMF_10	1
diseaseCOVID-19	0.00236388	0.000688865	3.43156	0.000600303	Tcm (Th17)	NMF_9	1
age	0.00797739	0.00232526	3.43075	0.000602483	Treg Act	NMF_1	1
diseaseRA	0.00593725	0.00173135	3.42927	0.000605307	Tcm (Th0)	NMF_9	1
diseaseFlu	0.0278869	0.00813468	3.42815	0.000607818	Tnaive Act	NMF_5	1
diseaseTuberculosis	0.0263198	0.00769416	3.42075	0.000624965	Tnaive MX1	NMF_4	1
diseaseNeurosarcoidosis	0.0426652	0.0124972	3.41399	0.000641356	Tem (Tph)	NMF_0	1
diseaseParkinsonDisease	0.009061	0.00265459	3.41334	0.000642118	Tnaive SOX4	NMF_2	1
diseaseKawasaki	0.035974	0.0105603	3.40654	0.000658122	Tem (Th1) pre	NMF_3	1
diseaseMS	0.00416277	0.00122229	3.40572	0.000660093	Tem (Th1) pre	NMF_11	1
diseaseParkinsonDisease	0.0109741	0.00323056	3.39695	0.000681693	Tcm (Tfh)	NMF_2	1
diseaseCOVID-19	0.00696379	0.00205374	3.39078	0.000698157	Tem (Tph)	NMF_4	1
age	0.0024031	0.000709154	3.38868	0.000702712	Tnaive SOX4	NMF_3	1
diseaseMS	0.00488014	0.00144062	3.38754	0.000705973	Treg Naive	NMF_8	1
diseaseTuberculosis	0.0210827	0.00623061	3.38372	0.000715626	Treg Eff	NMF_4	1
diseaseMG	0.0424836	0.0125584	3.3829	0.000733131	Tcm (Th0) Act	NMF_8	1
age	0.0037531	0.00110969	3.3821	0.000720889	Tem (Th1)	NMF_7	1
diseaseNeurosarcoidosis	0.0431069	0.0127536	3.37997	0.000725467	Treg Eff	NMF_5	1
diseaseCeliac	0.0405908	0.01201	3.37976	0.000725597	Tcm (Th0)	NMF_1	1
diseaseNeurosarcoidosis	0.0725185	0.0214978	3.3733	0.000743514	Treg Naive	NMF_1	1
diseaseFlu	0.0171448	0.00508859	3.36926	0.00075398	Temra (Th1)	NMF_4	1
diseaseFlu	0.0387987	0.0115353	3.36347	0.000769902	Tcm (Th17)	NMF_11	1
diseaseT1D	0.00927311	0.00275713	3.36332	0.000771242	Tem (Th1/17)	NMF_0	1
diseaseTuberculosis	0.0600258	0.0178486	3.36305	0.000772177	Tem (Tph)	NMF_5	1
diseaseTuberculosis	0.0535275	0.0159208	3.36212	0.000773923	Tnaive SOX4	NMF_10	1
age	0.00311823	0.000929898	3.35331	0.000798825	Tcm (Tfh)	NMF_1	1
diseaseNeurosarcoidosis	0.0109516	0.00327236	3.34669	0.000817947	Tnaive Act	NMF_4	1
diseaseNeurosarcoidosis	0.00713351	0.00213257	3.34504	0.000822856	Tnaive Act	NMF_2	1
diseaseParkinsonDisease	0.0128437	0.00384106	3.34379	0.000826667	Tcm (Th17)	NMF_1	1
diseaseCD	0.0332447	0.00996988	3.33452	0.000854716	Tem (Th1) pre	NMF_8	1
sexfemale	0.00246657	0.000740022	3.33311	0.000859064	Tem (Th1) pre	NMF_8	1
sexfemale	0.00324937	0.000975134	3.33223	0.000862377	Treg Naive	NMF_3	1
diseaseParkinsonDisease	0.00885288	0.00266029	3.32779	0.000875637	Tem (Th1) pre	NMF_3	1
diseaseCOVID-19	0.00527357	0.00159581	3.30463	0.000951932	Treg Naive	NMF_0	1
diseasePPP	0.0258976	0.00783809	3.30407	0.000953446	Tnaive SOX4	NMF_3	1
diseaseAD	0.0324937	0.00983692	3.30324	0.000957046	Tem (Th1/17)	NMF_3	1
diseaseTuberculosis	0.0683039	0.0206961	3.30033	0.000966342	Treg Eff	NMF_10	1
diseaseMS	0.00332402	0.00100818	3.29706	0.000978365	Tem (Th1/17)	NMF_9	1
diseaseSLE	0.00948526	0.00287782	3.29599	0.000981405	Treg Eff	NMF_5	1
diseaseMG	0.0164572	0.004998	3.29275	0.000992902	Treg Act	NMF_6	1
age	0.00199734	0.00060663	3.29252	0.000993199	Tcm (Th17)	NMF_1	1
diseaseNeurosarcoidosis	0.0173363	0.00527421	3.28699	0.00101292	Tem (Th1) pre	NMF_2	1
diseaseTuberculosis	0.0780774	0.0238463	3.27419	0.00106049	Treg Act	NMF_10	1
diseaseRA	0.0136893	0.00419377	3.2642	0.00109789	Tnaive Act	NMF_8	1
diseaseMG	0.00409839	0.00125741	3.25938	0.00111668	Tcm (Th0)	NMF_11	1
diseaseTuberculosis	0.0178687	0.00550528	3.24573	0.00117162	Tcm (Th0)	NMF_1	1
diseaseCD	0.102009	0.0314953	3.23887	0.00120077	Tnaive MX1	NMF_8	1
diseaseRA	0.06676	0.0206749	3.22904	0.00124435	Tem (Th1)	NMF_10	1
diseaseKawasaki	0.048175	0.0149503	3.22235	0.0012733	Tem (Tph)	NMF_3	1
diseasepSS	0.0185854	0.00577003	3.22102	0.00127777	Tcm (Tfh)	NMF_2	1
diseaseRA	0.0529167	0.0164405	3.21868	0.0012886	Treg Eff	NMF_10	1
diseaseCeliac	0.0249126	0.00774088	3.21832	0.00129022	Tnaive MX1	NMF_0	1
diseasePPP	0.0205017	0.00637692	3.21498	0.00130485	Tem (Th1) pre	NMF_2	1
diseaseUC	0.00349449	0.00109122	3.20238	0.00136303	Tnaive	NMF_5	1
diseaseCOVID-19	0.00753333	0.0023548	3.19914	0.00137907	Tcm (Th2)	NMF_2	1
diseaseTuberculosis	0.00398117	0.00124476	3.19834	0.00138224	Tnaive	NMF_2	1
diseasepSS	0.0196097	0.00613995	3.19379	0.0014045	Tcm (Th17)	NMF_2	1
diseaseUC	0.0041063	0.00128592	3.19329	0.00140668	Tnaive	NMF_11	1
diseaseMS	0.00330618	0.0010361	3.191	0.00141854	Tcm (Th2)	NMF_7	1
diseaseCD	0.0455094	0.0142997	3.18253	0.00146166	Tem (Th1/17)	NMF_1	1
diseaseFlu	0.104607	0.0330808	3.16217	0.00156811	Tem (Tph)	NMF_0	1
diseaseSLE	0.00394565	0.00125008	3.15632	0.0015996	Tem (Th1/17)	NMF_9	1
sexfemale	0.0103658	0.00328433	3.15615	0.00162599	Tcm (Th0) Act	NMF_7	1
diseaseKawasaki	0.134306	0.042597	3.15295	0.00164384	Tcm (Th0) Act	NMF_4	1
diseasePPP	0.0246376	0.00781532	3.15248	0.00161982	Treg Eff	NMF_3	1
diseaseCD	0.0124396	0.00395121	3.14831	0.00164224	Tnaive	NMF_8	1
diseasePsoriasis	0.00551108	0.00175147	3.14654	0.00165263	Tcm (Tfh)	NMF_9	1
diseaseKawasaki	0.0382573	0.0122087	3.13361	0.00172862	Tem (Th1/17)	NMF_9	1
diseaseNeurosarcoidosis	0.0133615	0.00426916	3.12978	0.00174988	Tcm (Tfh)	NMF_4	1
diseaseKawasaki	0.0375482	0.012072	3.11036	0.00186978	Treg Act	NMF_8	1
diseaseFlu	0.0954951	0.0307232	3.10824	0.00188447	Tem (Tph)	NMF_7	1
diseaseFlu	0.0165979	0.00535613	3.09887	0.00194282	Tcm (Th0)	NMF_9	1
diseaseTuberculosis	0.0525145	0.0169511	3.098	0.00194934	Treg Eff	NMF_5	1
diseaseAD	0.00384287	0.00124335	3.09075	0.00199656	Tnaive	NMF_4	1
diseaseNeurosarcoidosis	0.0355768	0.0115131	3.09011	0.00200189	Tnaive MX1	NMF_6	1
diseaseNeurosarcoidosis	0.00529624	0.00171578	3.08677	0.00202362	Tcm (Th0)	NMF_9	1
diseaseSarcoidosis	0.00739974	0.00240032	3.08282	0.0020507	Tcm (Th0)	NMF_9	1
diseasepSS	0.0399547	0.0129655	3.08161	0.00205992	Treg Eff	NMF_8	1
diseaseAD	0.0539119	0.0175015	3.08042	0.00207027	Tem (Th1)	NMF_2	1
diseaseCD	0.0271262	0.0088113	3.07856	0.00208025	Tnaive Act	NMF_1	1
diseaseT1D	0.00705695	0.00229439	3.07574	0.0021007	Tcm (Th2)	NMF_2	1
diseaseTuberculosis	0.0931858	0.0303108	3.07434	0.00211099	Treg Act	NMF_1	1
diseaseFlu	0.162069	0.052762	3.0717	0.00213164	Tem (Th1)	NMF_8	1
diseaseT1D	0.0155286	0.00505716	3.07061	0.00213885	Tem (Tph)	NMF_5	1
diseaseT1D	0.00386901	0.00126208	3.06557	0.00217313	Tcm (Tfh)	NMF_7	1
age	0.0149357	0.0048777	3.06203	0.00226459	TcmPHLDA3	NMF_5	1
diseaseUC	0.0081697	0.00266907	3.06088	0.00220713	Tnaive Act	NMF_2	1
diseaseMS	0.00347936	0.00114043	3.05093	0.00228235	Tcm (Th2)	NMF_11	1
diseasepSS	0.0452782	0.0148534	3.04833	0.0023023	Tnaive MX1	NMF_1	1
diseasePsoriasis	0.0121265	0.00399143	3.03812	0.00238086	Tnaive Act	NMF_10	1
diseaseMS	0.00310592	0.00102277	3.03675	0.00239258	Tnaive MX1	NMF_5	1
diseaseMG	0.014685	0.00484705	3.02967	0.00245108	Tem (Tph)	NMF_3	1
diseaseNeurosarcoidosis	0.0386713	0.0127723	3.02774	0.00246744	Tem (Th1)	NMF_2	1
diseaseCD	0.0257812	0.00851607	3.02736	0.00246799	Tnaive SOX4	NMF_6	1
diseaseParkinsonDisease	0.0181178	0.00599674	3.02127	0.00251962	Tem (Th1/17)	NMF_0	1
diseaseRA	0.00735354	0.00243766	3.01664	0.00255643	Tem (Th1) pre	NMF_9	1
diseaseSLE	0.00454313	0.00150753	3.01363	0.00258245	Tcm (Th2)	NMF_11	1
diseaseRA	0.0449507	0.0149351	3.00973	0.00261588	Tcm (Th2)	NMF_10	1
diseaseCD	0.0464274	0.0154309	3.00873	0.00262452	Tcm (Th2)	NMF_8	1
diseaseMS	0.00186456	0.000620178	3.00648	0.00264355	Temra (Th1)	NMF_9	1
diseaseParkinsonDisease	0.0056842	0.00189314	3.00253	0.00267798	Tcm (Th17)	NMF_0	1
sexfemale	0.0022652	0.000755045	3.00008	0.00269976	Temra (Th1)	NMF_5	1
diseaseRA	0.00665661	0.00222126	2.99677	0.00272904	Tcm (Th17)	NMF_9	1
age	0.00932679	0.00311507	2.99409	0.0027914	Tcm (Th0) Act	NMF_7	1
diseaseParkinsonDisease	0.0209923	0.00701215	2.9937	0.00275728	Tcm (Th2)	NMF_5	1
diseaseCOVID-19	0.109479	0.0365719	2.99352	0.00283411	TcmPHLDA3	NMF_10	1
diseaseCD	0.0261973	0.00876005	2.99054	0.00278555	Temra (Th1)	NMF_6	1
diseaseCeliac	0.0226969	0.00759817	2.98715	0.00281615	Tcm (Th0)	NMF_2	1
diseasePsoriasis	0.00720659	0.0024266	2.96983	0.00298096	Treg Eff	NMF_9	1
diseaseCD	0.0203204	0.00685119	2.96597	0.0030184	Tnaive SOX4	NMF_0	1
diseaseTuberculosis	0.0250782	0.00845601	2.96573	0.00302022	Tem (Th1) pre	NMF_1	1
diseaseT1D	0.014977	0.00505079	2.96527	0.00302553	Tnaive MX1	NMF_10	1
diseaseCOVID-19	0.00683845	0.0023126	2.95704	0.00310747	Tnaive MX1	NMF_2	1
diseaseMS	0.00189903	0.000643518	2.95101	0.00316856	Tcm (Th2)	NMF_9	1
diseaseCD	0.106583	0.0361831	2.94565	0.00330689	TcmPHLDA3	NMF_5	1
diseaseMS	0.0448418	0.0152235	2.94557	0.00330766	TcmPHLDA3	NMF_11	1
diseaseMG	0.00837087	0.00285381	2.93323	0.00335603	Treg Eff	NMF_0	1
diseaseCeliac	0.0168447	0.00575034	2.92935	0.00339706	Tnaive Act	NMF_9	1
diseaseMS	0.00202364	0.000692838	2.9208	0.00349284	Treg Eff	NMF_9	1
diseaseFlu	0.0857162	0.0293828	2.91723	0.00353241	Tcm (Tfh)	NMF_8	1
diseaseCeliac	0.0170536	0.00586029	2.91002	0.00361439	Tnaive Act	NMF_2	1
diseaseT1D	0.00225566	0.000775451	2.90884	0.00362806	Tcm (Th0)	NMF_7	1
diseaseRA	0.0201246	0.006948	2.89645	0.00377629	Treg Naive	NMF_9	1
diseaseCeliac	0.0270049	0.00935907	2.88543	0.00391007	Tnaive SOX4	NMF_8	1
diseaseBD	0.0198053	0.00686905	2.88327	0.00393795	Treg Naive	NMF_4	1
diseaseSarcoidosis	0.00840511	0.002917	2.88142	0.0039592	Tnaive Act	NMF_9	1
diseaseNeurosarcoidosis	0.203206	0.0706359	2.87681	0.00406603	Tcm (Th0) Act	NMF_10	1
diseasePPP	0.0129469	0.00450657	2.87289	0.00406802	Tem (Th1) pre	NMF_4	1
diseaseTuberculosis	0.0142363	0.00495658	2.8722	0.00407717	Temra (Th1)	NMF_6	1
diseaseBD	0.0205718	0.00716312	2.87191	0.00408065	Tem (Th1) pre	NMF_1	1
diseaseUC	0.0193248	0.00672929	2.87174	0.00408303	Tcm (Tfh)	NMF_2	1
diseasePsoriasis	0.00602466	0.00210125	2.86717	0.00414242	Temra (Th1)	NMF_3	1
diseaseTuberculosis	0.0147736	0.00516762	2.85888	0.00425206	Tem (Th1) pre	NMF_4	1
diseaseMG	0.00583905	0.00204326	2.85771	0.00426803	Tcm (Tfh)	NMF_5	1
diseaseSLE	0.0010237	0.000358366	2.85657	0.00428251	Tnaive	NMF_1	1
diseasePPP	0.0033116	0.00116092	2.85256	0.00433695	Tnaive	NMF_2	1
diseaseCD	0.0090338	0.00317595	2.84444	0.00444905	Tnaive	NMF_6	1
diseaseT1D	0.00533822	0.00187801	2.84249	0.0044788	Treg Naive	NMF_7	1
diseasepSS	0.0503485	0.0177327	2.8393	0.00452371	Treg Naive	NMF_1	1
diseasepSS	0.0267625	0.00943547	2.83637	0.0045644	Tcm (Th2)	NMF_11	1
diseaseTuberculosis	0.0605849	0.0213636	2.83589	0.00457234	Treg Naive	NMF_10	1
diseaseCOVID-19	0.00378039	0.00133309	2.83581	0.0045713	Tnaive Act	NMF_1	1
diseaseCD	0.0106951	0.00377969	2.82962	0.0046607	Tnaive Act	NMF_0	1
diseaseNeurosarcoidosis	0.0117534	0.00415549	2.8284	0.00467955	Tnaive SOX4	NMF_11	1
diseaseCD	0.11895	0.0421077	2.8249	0.0048354	TcmPHLDA3	NMF_7	1
diseaseNeurosarcoidosis	0.0310466	0.0110244	2.81617	0.00486373	Tem (Th1/17)	NMF_0	1
diseaseParkinsonDisease	0.00708505	0.00251637	2.81558	0.00487075	Treg Eff	NMF_9	1
diseaseMS	0.036235	0.0128722	2.81498	0.00498576	TcmPHLDA3	NMF_6	1
diseaseTuberculosis	0.0332752	0.0118311	2.81252	0.00491777	Treg Act	NMF_6	1
diseaseRA	0.0119839	0.00427038	2.80628	0.00501272	Tcm (Tfh)	NMF_4	1
diseaseCD	0.021542	0.00771318	2.79288	0.00522418	Tnaive	NMF_10	1
diseaseTuberculosis	0.0029914	0.00107673	2.77822	0.0054658	Tnaive	NMF_5	1
diseaseNeurosarcoidosis	0.0283576	0.0102174	2.77543	0.00551388	Temra (Th1)	NMF_5	1
diseasepSS	0.0127493	0.00460522	2.76844	0.00563535	Treg Naive	NMF_2	1
diseaseT1D	0.0022851	0.000827317	2.76206	0.00574419	Tcm (Th0)	NMF_2	1
diseaseRA	0.0171844	0.00623398	2.75657	0.00584313	Tnaive MX1	NMF_4	1
diseaseFlu	0.0307706	0.0112016	2.74698	0.0060157	Temra (Th1)	NMF_8	1
diseaseTuberculosis	0.0126741	0.00461854	2.74418	0.00606784	Tnaive SOX4	NMF_2	1
diseaseNeurosarcoidosis	0.0171542	0.00625245	2.7436	0.00607952	Treg Act	NMF_2	1
diseaseFlu	0.0415825	0.0151924	2.73706	0.00620001	Tem (Th1) pre	NMF_6	1
diseaseT1D	0.0120553	0.00441379	2.73127	0.00631081	Tcm (Th2)	NMF_10	1
diseaseUC	0.00344345	0.00126151	2.72963	0.00634059	Tnaive	NMF_2	1
diseaseParkinsonDisease	0.0151414	0.00555124	2.72758	0.00638187	Tnaive SOX4	NMF_1	1
diseasepSS	0.0496534	0.0182134	2.72619	0.00647109	Tcm (Th0) Act	NMF_0	1
diseaseTuberculosis	0.0181481	0.00667557	2.71858	0.00655721	Tem (Th1) pre	NMF_6	1
diseaseCOVID-19	0.00401771	0.00147838	2.71765	0.00657733	Treg Act	NMF_9	1
diseasePsoriasis	0.00631469	0.00232895	2.71139	0.00670205	Tcm (Th2)	NMF_9	1
diseaseTuberculosis	0.014924	0.00550729	2.70987	0.00673184	Tcm (Th17)	NMF_4	1
diseaseFlu	0.0571354	0.0210924	2.70882	0.00675329	Tem (Th1) pre	NMF_8	1
diseaseTuberculosis	0.0685112	0.0253741	2.70005	0.00693823	Tem (Tph)	NMF_10	1
diseaseNeurosarcoidosis	0.0178582	0.00661773	2.69854	0.00696669	Treg Eff	NMF_2	1
diseaseUC	0.00828638	0.00307619	2.69371	0.00706653	Tcm (Th0)	NMF_2	1
diseaseTuberculosis	0.0206054	0.00767102	2.68613	0.00723165	Treg Naive	NMF_4	1
diseaseSLE	0.0100217	0.0037359	2.68255	0.00737542	Tcm (Th0) Act	NMF_0	1
diseaseMG	0.00950451	0.00354928	2.67787	0.00741248	Treg Naive	NMF_6	1
diseasePsoriasis	0.00580663	0.00216961	2.67634	0.00744397	Tcm (Th17)	NMF_4	1
diseaseNeurosarcoidosis	0.00345043	0.00129044	2.67383	0.00749908	Tnaive	NMF_7	1
diseaseFlu	0.0308521	0.0115445	2.67246	0.00753057	Tcm (Th17)	NMF_4	1
diseaseCD	0.0322048	0.0120581	2.6708	0.0075684	Temra (Th1)	NMF_8	1
diseaseKawasaki	0.0176559	0.006614	2.66948	0.00759888	Tcm (Th2)	NMF_9	1
diseaseMS	0.0258901	0.00971193	2.6658	0.00781993	TcmPHLDA3	NMF_5	1
diseaseMG	0.0138742	0.00522373	2.656	0.00797949	Tcm (Th0) Act	NMF_0	1
diseasepSS	0.0132035	0.00497926	2.6517	0.00801167	Treg Act	NMF_9	1
diseaseTuberculosis	0.0148841	0.00562143	2.64774	0.00810534	Tcm (Th2)	NMF_4	1
diseaseKawasaki	0.0113799	0.00430116	2.64576	0.00815129	Tnaive Act	NMF_1	1
diseaseKawasaki	0.00489771	0.00185257	2.64374	0.00820024	Tnaive Act	NMF_5	1
diseaseRA	0.0215346	0.00814606	2.64356	0.0082075	Treg Naive	NMF_11	1
diseasepSS	0.0300736	0.0113838	2.64179	0.00825422	Tem (Th1)	NMF_7	1
diseaseSarcoidosis	0.0166716	0.00632303	2.63665	0.00837339	Tcm (Th0)	NMF_1	1
diseaseCeliac	0.0704872	0.0267546	2.63459	0.00842533	Temra (Th1)	NMF_8	1
diseaseMG	0.00808884	0.00307722	2.62862	0.00857563	Tnaive MX1	NMF_5	1
diseaseTuberculosis	0.0467044	0.0177875	2.62569	0.00864942	Tcm (Th2)	NMF_10	1
diseaseUC	0.0101134	0.00385828	2.6212	0.00876332	Tcm (Tfh)	NMF_9	1
diseaseTuberculosis	0.0205951	0.00786648	2.61808	0.00884564	Treg Act	NMF_4	1
diseaseRA	0.0104268	0.00398767	2.61476	0.00893432	Tem (Th1/17)	NMF_9	1
diseaseKawasaki	0.0088822	0.00339721	2.61455	0.00893491	Tcm (Th0)	NMF_0	1
diseaseNeurosarcoidosis	0.0217941	0.00835617	2.60815	0.00910545	Tnaive SOX4	NMF_1	1
diseaseTuberculosis	0.0397348	0.0152542	2.60484	0.00926975	Tcm (Th0) Act	NMF_0	1
diseasepSS	0.047248	0.0181581	2.60203	0.00927519	Tem (Th1)	NMF_8	1
diseaseSarcoidosis	0.0283646	0.010904	2.6013	0.00928985	Tnaive MX1	NMF_2	1
diseasepSS	0.067195	0.0258963	2.59477	0.0095447	Tcm (Th0) Act	NMF_9	1
diseasepSS	0.0192136	0.00742083	2.58915	0.00962405	Tnaive MX1	NMF_5	1
diseaseParkinsonDisease	0.00731476	0.00282889	2.58574	0.0097186	Tcm (Tfh)	NMF_11	1
diseaseSarcoidosis	0.0262351	0.0101535	2.58384	0.00977386	Treg Act	NMF_2	1
diseasePPP	0.025658	0.00994997	2.5787	0.0099206	Treg Act	NMF_3	1
diseaseTuberculosis	0.00983753	0.00385051	2.55486	0.0106235	Tcm (Th0)	NMF_3	1
diseaseAD	0.0108486	0.00424799	2.55382	0.010656	Tcm (Th17)	NMF_4	1
diseaseTuberculosis	0.00374482	0.00146641	2.55373	0.0106576	Tnaive	NMF_7	1
diseaseRA	0.0653299	0.0256009	2.55186	0.010719	Treg Naive	NMF_10	1
diseaseMG	0.00840886	0.00330116	2.54725	0.010861	Treg Act	NMF_2	1
diseaseParkinsonDisease	0.00636543	0.00249967	2.54651	0.0108818	Tcm (Th17)	NMF_3	1
age	0.00125468	0.000493653	2.54162	0.0110368	Tnaive MX1	NMF_0	1
age	0.000759697	0.000298989	2.54089	0.0110583	Tcm (Th17)	NMF_0	1
diseaseNeurosarcoidosis	0.0183615	0.00729711	2.51627	0.0118675	Tem (Tph)	NMF_9	1
diseaseAD	0.0380235	0.0151875	2.5036	0.0123025	Tem (Th1)	NMF_3	1
diseaseUC	0.011693	0.00467889	2.4991	0.0124524	Temra (Th1)	NMF_4	1
diseaseBD	0.00891218	0.00356691	2.49857	0.0124701	Tcm (Th0)	NMF_4	1
diseaseNeurosarcoidosis	0.0180084	0.00722738	2.49169	0.0127199	Tem (Th1/17)	NMF_5	1
diseaseCOVID-19	0.0062107	0.00249361	2.49065	0.0127602	Tem (Th1)	NMF_4	1
diseaseFlu	0.0848984	0.0340889	2.4905	0.0127607	Treg Naive	NMF_5	1
diseaseUC	0.00876505	0.00352724	2.48496	0.0129577	Tem (Th1) pre	NMF_5	1
diseaseParkinsonDisease	0.0192674	0.00776711	2.48064	0.0131221	Tem (Tph)	NMF_0	1
diseaseSarcoidosis	0.0740847	0.0298861	2.47891	0.0131879	Tem (Th1)	NMF_0	1
diseaseSarcoidosis	0.0151326	0.00610762	2.47766	0.0132261	Tcm (Th17)	NMF_11	1
diseaseTuberculosis	0.0133668	0.00540441	2.47331	0.013388	Tcm (Th17)	NMF_3	1
diseaseCOVID-19	0.00444328	0.00179932	2.46942	0.0135364	Tnaive MX1	NMF_9	1
sexfemale	0.00217395	0.000881082	2.46737	0.0136136	Tnaive SOX4	NMF_1	1
age	0.00315447	0.00127849	2.46733	0.0136199	Tem (Tph)	NMF_6	1
diseaseCeliac	0.00515275	0.00209022	2.46517	0.0136949	Tnaive	NMF_9	1
diseaseCOVID-19	0.00318462	0.00129328	2.46243	0.0138017	Temra (Th1)	NMF_3	1
diseaseSLE	0.00641899	0.00260726	2.46197	0.0138271	Tem (Th1)	NMF_6	1
age	0.0210424	0.0085486	2.46151	0.0139318	Tcm (Th0) Act	NMF_10	1
diseaseRA	0.0558925	0.0227098	2.46116	0.0138527	Treg Act	NMF_10	1
diseaseSarcoidosis	0.00337287	0.00137248	2.45751	0.0139906	Tnaive	NMF_9	1
diseaseCeliac	0.00631317	0.00257185	2.45471	0.0140998	Tnaive	NMF_7	1
diseaseNeurosarcoidosis	0.0326974	0.0133275	2.45338	0.0141586	Tem (Th1/17)	NMF_2	1
diseaseMS	0.00381546	0.00156368	2.44004	0.0146883	Tcm (Th2)	NMF_5	1
diseaseNeurosarcoidosis	0.0146955	0.00602382	2.43957	0.0147096	Treg Naive	NMF_11	1
age	0.0120405	0.00494645	2.43417	0.0150259	Tcm (Th0) Act	NMF_8	1
diseaseMG	0.00825832	0.00339489	2.43257	0.0150018	Tem (Th1)	NMF_4	1
diseaseBD	0.0138631	0.00570079	2.43178	0.0150253	Tcm (Th0)	NMF_1	1
diseaseAD	0.00792448	0.00325876	2.43175	0.0150279	Tcm (Tfh)	NMF_0	1
diseaseTuberculosis	0.00687648	0.00283041	2.4295	0.0151203	Tnaive Act	NMF_2	1
age	0.00145056	0.00059737	2.42824	0.0151736	Tem (Th1) pre	NMF_1	1
diseasePPP	0.0252916	0.0104326	2.42428	0.0153468	Tem (Tph)	NMF_3	1
diseasePPP	0.0127942	0.00529162	2.41783	0.0156152	Tcm (Tfh)	NMF_2	1
diseaseMG	0.00655755	0.0027154	2.41495	0.0157388	Tem (Th1) pre	NMF_6	1
diseaseBD	0.024429	0.0101332	2.4108	0.0159218	Treg Act	NMF_5	1
diseaseSarcoidosis	0.00839963	0.00348658	2.40913	0.0159913	Tcm (Th0)	NMF_11	1
diseaseAD	0.0216925	0.00900579	2.40873	0.0160121	Treg Act	NMF_2	1
diseaseKawasaki	0.025042	0.010397	2.40858	0.016016	Tem (Th1) pre	NMF_0	1
diseaseFlu	0.0138649	0.00578229	2.39782	0.0164933	Tnaive	NMF_9	1
diseaseRA	0.0128296	0.00536738	2.3903	0.0168429	Tem (Tph)	NMF_4	1
diseaseRA	0.0118302	0.00494946	2.39021	0.0168422	Treg Eff	NMF_4	1
diseaseAD	0.0043487	0.00182727	2.37989	0.0173186	Tcm (Th0)	NMF_9	1
diseaseT1D	0.00332869	0.00140302	2.37252	0.0176725	Treg Naive	NMF_0	1
diseaseTuberculosis	0.0546893	0.0230948	2.36803	0.0179915	Tcm (Th0) Act	NMF_7	1
diseaseRA	0.0159555	0.00674121	2.36686	0.0179448	Treg Naive	NMF_0	1
diseaseBD	0.0183529	0.00777529	2.36042	0.0182589	Treg Act	NMF_4	1
diseaseAD	0.0130817	0.00554785	2.35798	0.0183754	Tcm (Th0)	NMF_8	1
diseasePPP	0.0200033	0.00849986	2.35337	0.0186069	Tnaive SOX4	NMF_1	1
diseaseMS	0.00323578	0.00137525	2.35287	0.0186329	Tnaive MX1	NMF_11	1
diseaseCD	0.0299487	0.0127321	2.35222	0.0186636	Tcm (Tfh)	NMF_8	1
diseaseRA	0.0143003	0.00608427	2.35038	0.0187574	Tnaive SOX4	NMF_8	1
diseaseAD	0.0251857	0.0107225	2.34887	0.018834	Tnaive MX1	NMF_11	1
diseasepSS	0.0258129	0.0109916	2.34842	0.0188619	Tem (Tph)	NMF_0	1
diseaseMG	0.0063336	0.00270296	2.34321	0.0191218	Tcm (Th2)	NMF_0	1
diseaseCeliac	0.00519668	0.00222536	2.33521	0.0195328	Tnaive	NMF_11	1
diseaseSLE	0.00212083	0.000909058	2.333	0.01965	Tcm (Tfh)	NMF_11	1
diseaseMS	0.0019073	0.000818268	2.3309	0.019764	Treg Naive	NMF_2	1
diseaseAD	0.0379197	0.0163042	2.32577	0.0200341	Tcm (Th2)	NMF_10	1
diseaseMS	0.00721521	0.00310949	2.32039	0.0203278	Tem (Th1/17)	NMF_11	1
diseasePsoriasis	0.0587397	0.0254008	2.31251	0.0208656	Tcm (Th0) Act	NMF_8	1
diseaseFlu	0.0274131	0.0118546	2.31244	0.0207568	Tcm (Th2)	NMF_4	1
diseaseCeliac	0.0252277	0.0109487	2.30417	0.0212171	Treg Eff	NMF_9	1
diseaseTuberculosis	0.0177732	0.00772305	2.30132	0.021383	Tem (Tph)	NMF_4	1
diseaseKawasaki	0.0137364	0.00597895	2.29746	0.0215962	Tnaive MX1	NMF_0	1
diseaseKawasaki	0.0210233	0.00915746	2.29575	0.0216916	Tem (Th1) pre	NMF_4	1
diseaseAD	0.0163094	0.00712151	2.29015	0.0220146	Tcm (Tfh)	NMF_8	1
diseaseNeurosarcoidosis	0.00561609	0.00245282	2.28964	0.0220436	Tem (Th1) pre	NMF_9	1
diseaseBD	0.0286088	0.0125141	2.28614	0.0222479	Tem (Th1) pre	NMF_10	1
diseaseNeurosarcoidosis	0.0173952	0.00761415	2.28459	0.022341	Treg Eff	NMF_7	1
diseaseAD	0.0625179	0.0274819	2.27487	0.0229185	Treg Act	NMF_10	1
diseaseT1D	0.0122252	0.00538972	2.26825	0.0234358	Tcm (Th0) Act	NMF_0	1
diseaseMG	0.00243923	0.00107779	2.26317	0.0236268	Tcm (Th17)	NMF_9	1
diseaseRA	0.00937811	0.00416753	2.25028	0.0244347	Tcm (Th2)	NMF_9	1
age	0.000230955	0.000102998	2.24231	0.0249413	Tnaive	NMF_11	1
diseasePsoriasis	0.0010779	0.000480828	2.24177	0.0249768	Tnaive	NMF_0	1
diseaseCD	0.0523118	0.0233655	2.23884	0.0252918	Tcm (Th0) Act	NMF_11	1
sexfemale	0.0018005	0.00080754	2.22961	0.0257771	Tcm (Th2)	NMF_11	1
diseaseFlu	0.0594396	0.0266745	2.22833	0.0258635	Treg Act	NMF_7	1
diseasePsoriasis	0.00387254	0.00173899	2.22689	0.025958	Tnaive SOX4	NMF_5	1
diseasePPP	0.0370325	0.0166385	2.22571	0.0260463	Tem (Th1)	NMF_3	1
diseaseT1D	0.00840349	0.00377575	2.22565	0.0260481	Tem (Tph)	NMF_0	1
diseasePsoriasis	0.00540039	0.00242721	2.22494	0.0260905	Treg Act	NMF_9	1
diseaseCOVID-19	0.00335383	0.00150878	2.22288	0.0262264	Tcm (Tfh)	NMF_5	1
diseaseMG	0.00569826	0.00256671	2.22006	0.0264206	Treg Naive	NMF_5	1
diseaseTuberculosis	0.0122095	0.00550292	2.21873	0.0265071	Tcm (Th17)	NMF_11	1
diseaseCD	0.0530634	0.0239368	2.21682	0.0266482	Tem (Th1)	NMF_1	1
sexfemale	0.00306983	0.0013856	2.21552	0.0267284	Tnaive MX1	NMF_1	1
diseaseRA	0.0078921	0.00358085	2.20397	0.0275272	Tnaive Act	NMF_4	1
diseaseUC	0.014113	0.00640864	2.20218	0.0276656	Tem (Th1)	NMF_9	1
diseaseTuberculosis	0.032494	0.0148327	2.1907	0.0284839	Tem (Tph)	NMF_6	1
diseaseRA	0.0596738	0.0272435	2.19039	0.0286284	Tcm (Th0) Act	NMF_11	1
diseaseTuberculosis	0.0336386	0.0153932	2.18528	0.0288726	Tnaive MX1	NMF_1	1
diseaseMS	0.000905524	0.000414787	2.1831	0.029029	Tcm (Th0)	NMF_11	1
diseaseSLE	0.000980492	0.000450129	2.17825	0.0293893	Tcm (Th17)	NMF_9	1
diseaseNeurosarcoidosis	0.0124125	0.00569909	2.17799	0.0294107	Tnaive SOX4	NMF_4	1
diseaseKawasaki	0.0125669	0.00577253	2.17703	0.0294839	Treg Act	NMF_0	1
diseaseT1D	0.0253922	0.011674	2.17511	0.029756	Tcm (Th0) Act	NMF_4	1
diseaseNeurosarcoidosis	0.0215377	0.00990256	2.17497	0.0296432	Tem (Tph)	NMF_2	1
diseaseFlu	0.0795875	0.0366763	2.17	0.0300132	Treg Naive	NMF_11	1
diseasePPP	0.0127916	0.00589694	2.16919	0.0300727	Treg Eff	NMF_4	1
diseaseParkinsonDisease	0.00213926	0.000991395	2.15783	0.0309418	Tcm (Th0)	NMF_9	1
diseasePPP	0.0420846	0.0195274	2.15516	0.03116	Tem (Tph)	NMF_1	1
age	0.00487071	0.00226082	2.1544	0.0313458	Tcm (Th0) Act	NMF_5	1
diseaseParkinsonDisease	0.00589089	0.00273672	2.15254	0.0313575	Tcm (Tfh)	NMF_5	1
diseaseNeurosarcoidosis	0.00735868	0.00342144	2.15076	0.0314978	Tcm (Tfh)	NMF_0	1
diseaseCOVID-19	0.00339702	0.00158316	2.14572	0.0319046	Tem (Th1/17)	NMF_9	1
diseasePPP	0.0060294	0.00281127	2.14472	0.0319759	Tcm (Th0)	NMF_4	1
diseasePsoriasis	0.014878	0.00694593	2.14197	0.0322094	Tem (Th1)	NMF_5	1
age	0.00240872	0.00112652	2.13819	0.0325062	Tnaive MX1	NMF_1	1
diseaseBD	0.00338035	0.00158127	2.13774	0.0325378	Tnaive	NMF_7	1
diseaseAD	0.0159624	0.00748546	2.13246	0.0329736	Treg Eff	NMF_4	1
diseaseAD	0.00498002	0.00233581	2.13204	0.0330057	Tcm (Th17)	NMF_9	1
diseasePPP	0.0283056	0.0132842	2.13077	0.0331179	Tem (Th1/17)	NMF_3	1
diseaseCeliac	0.187615	0.0885474	2.11881	0.0341207	Tem (Th1)	NMF_5	1
diseaseCD	0.025851	0.0122082	2.11751	0.0342265	Tem (Th1/17)	NMF_0	1
diseaseAD	0.0125605	0.00593975	2.11464	0.0344629	Temra (Th1)	NMF_2	1
diseaseRA	0.0581671	0.0275283	2.11299	0.0348796	TcmPHLDA3	NMF_9	1
diseaseTuberculosis	0.0164138	0.00778109	2.10945	0.0349168	Tem (Tph)	NMF_9	1
diseasePsoriasis	0.00100035	0.000474252	2.10931	0.0349178	Tnaive	NMF_5	1
diseaseNeurosarcoidosis	0.00460896	0.00218533	2.10905	0.0349424	Tcm (Th17)	NMF_9	1
diseaseCD	0.0179578	0.0085159	2.10874	0.0349684	Tnaive Act	NMF_8	1
diseaseUC	0.00450525	0.00213764	2.10758	0.0350683	Tnaive Act	NMF_5	1
diseaseCeliac	0.033034	0.0156898	2.10545	0.0352593	Treg Naive	NMF_11	1
diseaseMS	0.00218015	0.0010372	2.10195	0.0355626	Treg Eff	NMF_11	1
sexfemale	0.00369533	0.00175893	2.1009	0.0356549	Treg Eff	NMF_10	1
diseaseSLE	0.0304098	0.0145491	2.09014	0.0368884	TcmPHLDA3	NMF_6	1
diseaseSarcoidosis	0.167471	0.0801679	2.089	0.0369914	TcmPHLDA3	NMF_10	1
diseaseCeliac	0.0146441	0.00701078	2.08879	0.0367305	Tnaive SOX4	NMF_7	1
diseaseNeurosarcoidosis	0.00588616	0.00282798	2.0814	0.0373984	Tcm (Th0)	NMF_4	1
diseaseFlu	0.0544985	0.0262127	2.07909	0.0376204	Tem (Tph)	NMF_2	1
sexfemale	0.00587313	0.00282706	2.07747	0.0379047	Tcm (Th0) Act	NMF_11	1
diseaseFlu	0.21031	0.101566	2.07068	0.0383986	Tem (Th1/17)	NMF_2	1
diseasePsoriasis	0.0178129	0.00860906	2.06909	0.0385523	Tem (Th1)	NMF_0	1
diseaseCOVID-19	0.00629782	0.0030441	2.06886	0.0385692	Tem (Th1/17)	NMF_6	1
diseaseCD	0.0883001	0.042681	2.06884	0.0385662	Treg Eff	NMF_1	1
diseaseNeurosarcoidosis	0.0157093	0.00759424	2.06858	0.0385882	Tcm (Tfh)	NMF_6	1
sexfemale	0.00438678	0.00212188	2.0674	0.0387109	Tem (Th1)	NMF_8	1
diseaseParkinsonDisease	0.00587146	0.0028446	2.06407	0.0390139	Temra (Th1)	NMF_7	1
diseaseSarcoidosis	0.01512	0.00737442	2.05032	0.0403377	Treg Eff	NMF_9	1
diseasePPP	0.00952986	0.004657	2.04635	0.0407236	Tem (Th1) pre	NMF_7	1
diseaseUC	0.0107481	0.00525644	2.04475	0.0408855	Treg Act	NMF_9	1
diseaseFlu	0.0157983	0.0077393	2.0413	0.0412228	Tem (Th1) pre	NMF_9	1
diseaseCeliac	0.0359527	0.0176135	2.0412	0.0412335	Temra (Th1)	NMF_3	1
diseaseParkinsonDisease	0.00582865	0.0028556	2.04113	0.0412408	Tcm (Tfh)	NMF_7	1
diseaseNeurosarcoidosis	0.0452027	0.0221558	2.04022	0.0414788	Tcm (Th0) Act	NMF_11	1
diseaseUC	0.02307	0.011311	2.03961	0.0413936	Tnaive SOX4	NMF_9	1
diseaseCeliac	0.0395885	0.0194109	2.0395	0.0414026	Tcm (Th17)	NMF_7	1
diseaseCD	0.0167981	0.00827003	2.03121	0.0422349	Tcm (Th0)	NMF_8	1
sexfemale	0.000804021	0.000396385	2.02838	0.042524	Temra (Th1)	NMF_4	1
diseaseParkinsonDisease	0.00518919	0.00255989	2.02712	0.0426518	Tnaive Act	NMF_8	1
sexfemale	0.00269103	0.00133026	2.02293	0.043095	Tem (Th1)	NMF_7	1
diseasePPP	0.0284053	0.0140439	2.02261	0.0431187	Tnaive MX1	NMF_3	1
diseaseMS	0.00149189	0.000739853	2.01647	0.043755	Tnaive SOX4	NMF_7	1
diseaseUC	0.0179136	0.00888993	2.01505	0.0439118	Tem (Tph)	NMF_2	1
diseasePsoriasis	0.00755356	0.00374972	2.01443	0.0439684	Tcm (Th2)	NMF_7	1
diseaseParkinsonDisease	0.00739504	0.00367827	2.01047	0.044389	Treg Naive	NMF_11	1
diseaseCeliac	0.00834731	0.00415524	2.00886	0.0445519	Tnaive	NMF_1	1
diseaseCD	0.023801	0.0118706	2.00504	0.0449596	Tcm (Th0)	NMF_10	1
diseasePsoriasis	0.00235453	0.00117523	2.00347	0.0451279	Tnaive Act	NMF_9	1
diseaseAD	0.023754	0.011889	1.99799	0.0457234	Tnaive MX1	NMF_3	1
diseaseT1D	0.00241466	0.00120954	1.99634	0.0458992	Tcm (Tfh)	NMF_5	1
diseasePsoriasis	0.00591351	0.00296561	1.99403	0.0461533	Tcm (Th2)	NMF_0	1
diseaseAD	0.0158993	0.00797432	1.99381	0.0461782	Tnaive MX1	NMF_5	1
diseaseSarcoidosis	0.0148062	0.00743447	1.99156	0.0464259	Treg Act	NMF_9	1
diseaseNeurosarcoidosis	0.00392977	0.00197806	1.98668	0.0469593	Tnaive Act	NMF_11	1
diseaseRA	0.0249043	0.0125388	1.98617	0.0470294	Tem (Th1)	NMF_0	1
diseaseCOVID-19	0.00492075	0.00247847	1.9854	0.0471071	Treg Naive	NMF_6	1
diseaseMG	0.00479642	0.00241713	1.98434	0.0472237	Treg Act	NMF_9	1
diseaseRA	0.0107959	0.00544907	1.98124	0.0475708	Treg Act	NMF_9	1
diseaseParkinsonDisease	0.0106106	0.00537587	1.97374	0.0484159	Tcm (Th2)	NMF_2	1
diseaseNeurosarcoidosis	0.00871675	0.00442619	1.96936	0.0489167	Tcm (Th2)	NMF_4	1
diseasePPP	0.0077859	0.00396365	1.96433	0.0494949	Tcm (Tfh)	NMF_4	1
diseasepSS	0.0253685	0.0129373	1.96088	0.0498975	Tcm (Th2)	NMF_5	1
diseaseMS	0.00417025	0.00212678	1.96083	0.0499046	Treg Eff	NMF_5	1
diseaseMG	0.00467421	0.00238653	1.95858	0.0501643	Tem (Th1) pre	NMF_0	1
diseaseCD	0.01236	0.00631139	1.95836	0.0501902	Tem (Th1) pre	NMF_0	1
diseaseTuberculosis	0.196573	0.100426	1.9574	0.0506132	TcmPHLDA3	NMF_6	1
diseaseMG	0.0102858	0.00526053	1.95528	0.0505658	Tem (Th1)	NMF_6	1
diseaseMG	0.0155576	0.00795837	1.95488	0.0506103	Tem (Tph)	NMF_8	1
diseaseTuberculosis	0.0596861	0.0306229	1.94906	0.0513036	Tem (Th1)	NMF_10	1
diseasePsoriasis	0.00164424	0.000844935	1.94599	0.0516564	Tcm (Th0)	NMF_9	1
diseaseUC	0.0109496	0.00562888	1.94526	0.0517543	Tem (Th1/17)	NMF_9	1
diseaseAD	0.119372	0.0614351	1.94306	0.0523241	TcmPHLDA3	NMF_0	1
age	0.00222526	0.00114863	1.93732	0.0527188	Tem (Tph)	NMF_0	1
diseaseParkinsonDisease	0.0050532	0.00261158	1.93492	0.0530013	Tcm (Th0)	NMF_1	1
diseaseNeurosarcoidosis	0.0121749	0.00629413	1.93433	0.0530792	Treg Act	NMF_4	1
diseaseNeurosarcoidosis	0.00802302	0.00415472	1.93106	0.053481	Treg Eff	NMF_9	1
diseasePsoriasis	0.00922278	0.00477751	1.93046	0.053561	Tem (Th1/17)	NMF_0	1
diseasepSS	0.0147298	0.0076351	1.92923	0.0537104	Treg Naive	NMF_3	1
diseaseMG	0.00197474	0.00102383	1.92877	0.0537605	Tnaive Act	NMF_11	1
diseaseMG	0.0174296	0.0090725	1.92114	0.0547269	Tem (Tph)	NMF_1	1
age	0.00322812	0.0016827	1.91841	0.0550697	Tem (Th1/17)	NMF_11	1
diseaseMS	0.00285776	0.00149109	1.91656	0.0553044	Tem (Th1/17)	NMF_7	1
diseaseParkinsonDisease	0.0220801	0.0115598	1.91008	0.0561312	Treg Naive	NMF_10	1
diseaseSLE	0.00162931	0.000853356	1.90929	0.0562323	Treg Naive	NMF_0	1
diseaseCOVID-19	0.00611593	0.00320504	1.90822	0.0563646	Tem (Th1) pre	NMF_10	1
diseaseCD	0.0517724	0.0271448	1.90727	0.0566504	Tcm (Th0) Act	NMF_7	1
diseasepSS	0.00684033	0.003589	1.90591	0.0566636	Tem (Th1) pre	NMF_5	1
diseaseCeliac	0.0781866	0.0410341	1.90541	0.0567325	Treg Eff	NMF_10	1
diseaseCD	0.0225721	0.0118807	1.8999	0.0574491	Temra (Th1)	NMF_1	1
diseaseCD	0.0472867	0.024959	1.89457	0.0581655	Tem (Th1)	NMF_8	1
diseaseTuberculosis	0.0138287	0.00731089	1.89153	0.0585564	Tcm (Th17)	NMF_6	1
diseaseUC	0.00953151	0.00504052	1.89098	0.0586301	Tcm (Tfh)	NMF_4	1
diseaseAD	0.0117528	0.00624354	1.88238	0.0597861	Tem (Th1) pre	NMF_2	1
diseaseKawasaki	0.0369785	0.0196665	1.88028	0.0602365	Tcm (Th0) Act	NMF_0	1
diseasepSS	0.0162356	0.00863489	1.88023	0.0600935	Tem (Th1)	NMF_4	1
diseaseBD	0.00604086	0.00321754	1.87748	0.0604543	Tnaive Act	NMF_7	1
diseaseRA	0.0140448	0.00749157	1.87474	0.0608348	Treg Act	NMF_4	1
diseaseCeliac	0.0260616	0.0139158	1.8728	0.0610989	Tcm (Tfh)	NMF_7	1
diseaseAD	0.0044055	0.00235357	1.87184	0.0612303	Tnaive Act	NMF_9	1
diseaseSarcoidosis	0.00510352	0.00272841	1.87052	0.0614126	Tnaive	NMF_1	1
diseaseMG	0.00913604	0.00489551	1.86621	0.0620175	Treg Eff	NMF_6	1
diseaseCD	0.027097	0.0145746	1.8592	0.0630037	Tnaive SOX4	NMF_1	1
diseasePsoriasis	0.00598425	0.00321883	1.85914	0.063021	Tem (Tph)	NMF_9	1
diseaseParkinsonDisease	0.0036009	0.00193932	1.85678	0.0633454	Tcm (Tfh)	NMF_0	1
diseasePsoriasis	0.010485	0.0056591	1.85277	0.0639208	Tcm (Th2)	NMF_5	1
diseasepSS	0.0587139	0.0317569	1.84885	0.0646485	Tcm (Th0) Act	NMF_2	1
diseaseSarcoidosis	0.0133321	0.00721543	1.84772	0.0646456	Tcm (Tfh)	NMF_11	1
sexfemale	0.00152029	0.000824077	1.84483	0.0650731	Tem (Th1/17)	NMF_5	1
age	0.00141666	0.000768412	1.84362	0.0652453	Treg Act	NMF_7	1
diseaseAD	0.0134683	0.0073098	1.8425	0.0654088	Treg Act	NMF_0	1
diseaseNeurosarcoidosis	0.0136879	0.0074329	1.84153	0.0655551	Tem (Th1/17)	NMF_4	1
diseaseKawasaki	0.0219223	0.0119279	1.8379	0.0660805	Tcm (Tfh)	NMF_1	1
diseaseCD	0.0114461	0.00624354	1.83327	0.0667634	Tnaive Act	NMF_6	1
diseaseSarcoidosis	0.00505278	0.00275739	1.83245	0.0668854	Tnaive Act	NMF_11	1
diseaseNeurosarcoidosis	0.00882826	0.00482824	1.82846	0.0674829	Tcm (Tfh)	NMF_5	1
diseaseTuberculosis	0.0116302	0.00638268	1.82214	0.0684446	Tem (Th1/17)	NMF_4	1
diseaseUC	0.0131496	0.00722674	1.81957	0.0688315	Treg Act	NMF_4	1
diseaseCeliac	0.0200246	0.0110076	1.81916	0.0688913	Tnaive SOX4	NMF_3	1
diseaseFlu	0.00870234	0.0047999	1.81303	0.0698309	Temra (Th1)	NMF_9	1
diseaseTuberculosis	0.0123244	0.0067978	1.81301	0.0698392	Treg Naive	NMF_11	1
diseaseParkinsonDisease	0.0127101	0.0070241	1.80949	0.0703859	Tem (Th1/17)	NMF_1	1
diseaseCD	0.0170165	0.00940905	1.80852	0.0705279	Tcm (Th17)	NMF_1	1
diseaseParkinsonDisease	0.00695714	0.0038484	1.8078	0.0706443	Treg Act	NMF_2	1
diseaseTuberculosis	0.0107464	0.00595924	1.80332	0.0713405	Tem (Th1) pre	NMF_3	1
diseaseCOVID-19	0.00689037	0.00382904	1.7995	0.071956	Tem (Th1)	NMF_5	1
diseaseRA	0.00513217	0.00285364	1.79846	0.0721045	Tcm (Th0)	NMF_4	1
diseaseMG	0.0048172	0.00267948	1.79781	0.0722135	Treg Act	NMF_0	1
diseaseSLE	0.00247082	0.00137684	1.79456	0.0727404	Tem (Th1)	NMF_9	1
diseasepSS	0.0181537	0.0101196	1.79391	0.0728305	Tcm (Tfh)	NMF_1	1
diseaseAD	0.0324242	0.0180912	1.79227	0.0731021	Tem (Th1/17)	NMF_11	1
diseaseNeurosarcoidosis	0.00709911	0.00396541	1.79026	0.0734139	Tnaive Act	NMF_1	1
diseasePsoriasis	0.00662612	0.00370145	1.79014	0.0734485	Tem (Th1)	NMF_9	1
diseaseTuberculosis	0.0148536	0.00830456	1.78861	0.0736794	Tcm (Th17)	NMF_1	1
diseaseBD	0.0499278	0.0279324	1.78745	0.073879	Tem (Tph)	NMF_10	1
diseasepSS	0.00769658	0.00432199	1.7808	0.0749489	Tcm (Tfh)	NMF_4	1
diseaseSarcoidosis	0.036762	0.0206443	1.78073	0.0749618	Tnaive MX1	NMF_1	1
diseaseRA	0.00225196	0.00126559	1.77938	0.0751785	Tnaive	NMF_7	1
diseaseNeurosarcoidosis	0.00954872	0.0053794	1.77505	0.0759011	Tem (Th1/17)	NMF_9	1
diseaseUC	0.0956621	0.0539219	1.77409	0.0762232	Tcm (Th0) Act	NMF_2	1
sexfemale	0.000385285	0.000217282	1.7732	0.0761956	Tnaive	NMF_3	1
sexfemale	0.00237819	0.00134343	1.77024	0.076692	Tcm (Th2)	NMF_8	1
diseasepSS	0.0120075	0.00680033	1.76573	0.0774489	Treg Act	NMF_2	1
diseaseFlu	0.0207349	0.0117606	1.76308	0.0778892	Tem (Th1) pre	NMF_4	1
diseasepSS	0.0164268	0.0093635	1.75434	0.0793757	Temra (Th1)	NMF_8	1
diseaseNeurosarcoidosis	0.0243962	0.0139101	1.75384	0.0794718	Tem (Tph)	NMF_6	1
diseaseParkinsonDisease	0.0024502	0.00140064	1.74935	0.0802333	Tcm (Th17)	NMF_9	1
diseaseCD	0.014864	0.00849855	1.74901	0.0802931	Tcm (Tfh)	NMF_11	1
diseaseCeliac	0.0117637	0.00672782	1.74851	0.0803769	Tnaive Act	NMF_7	1
diseaseSLE	0.00181426	0.00103814	1.74761	0.0805345	Tcm (Tfh)	NMF_2	1
diseaseRA	0.00466863	0.00267907	1.74263	0.0813994	Tnaive Act	NMF_7	1
diseaseKawasaki	0.0428088	0.0246178	1.73894	0.0820513	Treg Eff	NMF_10	1
diseaseCOVID-19	0.00285672	0.00164477	1.73685	0.0824213	Treg Naive	NMF_9	1
diseaseKawasaki	0.011404	0.00656851	1.73617	0.08254	Treg Eff	NMF_9	1
diseasePPP	0.0070531	0.00406461	1.73524	0.0827022	Tnaive SOX4	NMF_2	1
diseaseSLE	0.000972456	0.000560665	1.73447	0.0828394	Tnaive SOX4	NMF_11	1
diseaseAD	0.0251597	0.0145321	1.73132	0.0834072	Tem (Th1/17)	NMF_2	1
diseaseT1D	0.00247196	0.0014278	1.7313	0.0834009	Tcm (Tfh)	NMF_2	1
diseaseCD	0.0229449	0.0133076	1.7242	0.0846766	Tcm (Th2)	NMF_1	1
diseaseKawasaki	0.0281853	0.0164027	1.71833	0.0857481	Tem (Th1/17)	NMF_5	1
diseaseT1D	0.00757447	0.00441091	1.71721	0.0859582	Tem (Th1)	NMF_0	1
diseaseUC	0.00921741	0.00536988	1.7165	0.086075	Tnaive SOX4	NMF_11	1
diseaseCD	0.00895333	0.005234	1.71061	0.0871582	Tcm (Th2)	NMF_9	1
diseaseCD	0.014953	0.00876469	1.70605	0.088002	Tcm (Th17)	NMF_2	1
diseaseAD	0.00538329	0.00315714	1.70512	0.088175	Tcm (Th17)	NMF_0	1
diseaseCeliac	0.0224249	0.0131579	1.7043	0.0883318	Tnaive MX1	NMF_3	1
diseaseFlu	0.0562023	0.0330778	1.69909	0.0893193	Tem (Th1)	NMF_7	1
diseaseCOVID-19	0.00112734	0.000664981	1.69529	0.0900213	Tnaive Act	NMF_11	1
diseaseMG	0.00274778	0.00162342	1.69259	0.0905368	Temra (Th1)	NMF_4	1
diseaseSarcoidosis	0.0407183	0.0241126	1.68868	0.0912993	Tem (Th1)	NMF_5	1
diseaseBD	0.0113618	0.00673826	1.68617	0.0917687	Tcm (Th2)	NMF_0	1
diseaseCD	0.0577952	0.0343964	1.68027	0.0929197	Tem (Tph)	NMF_1	1
diseasePPP	0.00467613	0.00278544	1.67877	0.0931974	Tnaive Act	NMF_7	1
age	0.00115686	0.000690375	1.67569	0.0938006	Tem (Th1) pre	NMF_11	1
diseaseBD	0.0906157	0.0541681	1.67286	0.0945343	Tcm (Th0) Act	NMF_3	1
diseasePPP	0.0463343	0.0277092	1.67216	0.094499	Treg Eff	NMF_1	1
diseaseParkinsonDisease	0.0195996	0.0117437	1.66895	0.0951351	Treg Act	NMF_10	1
diseaseBD	0.00943616	0.00565769	1.66785	0.0953546	Treg Naive	NMF_5	1
diseaseBD	0.0224347	0.0134542	1.66748	0.0954239	Tcm (Th2)	NMF_1	1
diseaseMG	0.0414698	0.0249097	1.6648	0.0963047	TcmPHLDA3	NMF_8	1
age	0.00185527	0.00111809	1.65932	0.0970635	Tem (Th1/17)	NMF_0	1
diseaseAD	0.00318411	0.001921	1.65753	0.0974142	Tnaive Act	NMF_5	1
diseaseAD	0.00944532	0.00569988	1.65711	0.0974997	Tem (Th1) pre	NMF_6	1
diseaseSLE	0.0279736	0.016889	1.65632	0.0980098	TcmPHLDA3	NMF_2	1
diseaseParkinsonDisease	0.010469	0.00633251	1.65322	0.0983048	Tem (Th1)	NMF_7	1
diseaseUC	0.00396975	0.00240521	1.65048	0.0988446	Tnaive	NMF_8	1
diseaseCeliac	0.0455471	0.0276106	1.64962	0.0990233	Tcm (Tfh)	NMF_1	1
diseaseUC	0.0181944	0.0110303	1.6495	0.0990509	Tcm (Th2)	NMF_5	1
diseaseAD	0.0119079	0.00722009	1.64927	0.0990945	Tem (Th1) pre	NMF_1	1
diseaseCeliac	0.0225474	0.0136749	1.64882	0.099187	Tem (Th1) pre	NMF_4	1
diseasepSS	0.0543552	0.0330344	1.64541	0.100065	Tcm (Th0) Act	NMF_3	1
diseaseFlu	0.0605722	0.036821	1.64505	0.0999744	Tem (Tph)	NMF_6	1
diseaseBD	0.0101589	0.00619428	1.64005	0.100997	Tem (Th1) pre	NMF_2	1
diseaseParkinsonDisease	0.00639318	0.00391121	1.63458	0.102144	Treg Act	NMF_11	1
diseasePPP	0.0500195	0.0306798	1.63037	0.10303	Treg Act	NMF_1	1
diseaseRA	0.00862173	0.00529259	1.62902	0.103314	Tnaive SOX4	NMF_4	1
diseaseFlu	0.0100241	0.00615614	1.62831	0.10346	Tnaive	NMF_11	1
diseaseAD	0.0414062	0.0254337	1.62801	0.103532	Treg Naive	NMF_1	1
diseaseFlu	0.0310119	0.0191131	1.62255	0.104691	Treg Eff	NMF_2	1
diseasePPP	0.00647593	0.00399125	1.62253	0.104692	Tcm (Th17)	NMF_7	1
diseasePsoriasis	0.00363237	0.00224569	1.61748	0.105777	Temra (Th1)	NMF_7	1
diseaseCOVID-19	0.0116433	0.00720032	1.61705	0.106049	Tcm (Th0) Act	NMF_0	1
diseaseAD	0.169785	0.105164	1.61449	0.106777	TcmPHLDA3	NMF_2	1
diseaseFlu	0.0720174	0.0446327	1.61356	0.106638	Tem (Tph)	NMF_8	1
diseaseFlu	0.0237213	0.0147837	1.60455	0.108598	Treg Eff	NMF_0	1
diseaseBD	0.0188543	0.011799	1.59796	0.110055	Tcm (Th17)	NMF_10	1
diseaseFlu	0.0127597	0.00798565	1.59783	0.110081	Tcm (Th0)	NMF_5	1
diseaseAD	0.012651	0.00793792	1.59375	0.110998	Tnaive SOX4	NMF_4	1
diseaseCD	0.014771	0.00927557	1.59246	0.111287	Tcm (Th2)	NMF_11	1
age	0.0042064	0.00264146	1.59245	0.111301	Tem (Th1)	NMF_10	1
diseaseAD	0.0145346	0.00915961	1.58682	0.112563	Treg Naive	NMF_6	1
diseaseRA	0.00695312	0.00438665	1.58506	0.112958	Treg Eff	NMF_9	1
diseaseTuberculosis	0.00359099	0.00226685	1.58413	0.113166	Tnaive Act	NMF_5	1
diseasePPP	0.0185426	0.0117154	1.58275	0.11349	Tem (Th1/17)	NMF_7	1
diseasepSS	0.00622629	0.00394434	1.57854	0.114444	Tnaive Act	NMF_3	1
diseaseTuberculosis	0.01523	0.00965822	1.5769	0.114824	Tnaive SOX4	NMF_1	1
diseaseMG	0.00904665	0.00573992	1.57609	0.115186	Tcm (Th0) Act	NMF_5	1
diseaseFlu	0.124256	0.0790352	1.57216	0.116095	Tcm (Th0) Act	NMF_4	1
diseasepSS	0.0722056	0.0459733	1.5706	0.116631	TcmPHLDA3	NMF_3	1
diseaseParkinsonDisease	0.00769451	0.00493291	1.55983	0.118807	Treg Act	NMF_7	1
diseaseBD	0.0126843	0.00814103	1.55807	0.11922	Temra (Th1)	NMF_5	1
diseaseAD	0.013902	0.00892459	1.55772	0.119315	Tem (Tph)	NMF_2	1
diseaseAD	0.0112137	0.00722409	1.55227	0.120602	Temra (Th1)	NMF_5	1
diseasepSS	0.0167137	0.0107884	1.54923	0.121338	Tem (Th1/17)	NMF_8	1
diseaseFlu	0.135836	0.0877242	1.54844	0.121697	Tcm (Th0) Act	NMF_8	1
age	0.00346386	0.00224504	1.54289	0.122862	Treg Eff	NMF_1	1
diseaseParkinsonDisease	0.0140891	0.0091418	1.54117	0.123293	Tem (Th1)	NMF_0	1
diseaseSarcoidosis	0.017728	0.0115135	1.53975	0.123626	Tcm (Th2)	NMF_2	1
diseaseNeurosarcoidosis	0.00755349	0.00490772	1.5391	0.123784	Tnaive SOX4	NMF_7	1
diseaseParkinsonDisease	0.00424636	0.0027606	1.5382	0.124005	Tnaive SOX4	NMF_11	1
diseasePsoriasis	0.0055812	0.00362863	1.5381	0.124029	Treg Eff	NMF_3	1
diseaseKawasaki	0.0104538	0.00680107	1.53709	0.124275	Tcm (Tfh)	NMF_2	1
diseaseSarcoidosis	0.021281	0.0138684	1.53449	0.124915	Tnaive MX1	NMF_11	1
diseasePPP	0.0040803	0.00266437	1.53143	0.125664	Tcm (Th0)	NMF_7	1
diseaseRA	0.0112367	0.00733854	1.53119	0.125736	Tem (Tph)	NMF_2	1
diseaseSLE	0.00624816	0.00410507	1.52206	0.128176	Tcm (Th0) Act	NMF_5	1
diseaseCeliac	0.00865219	0.00570823	1.51574	0.12959	Tnaive SOX4	NMF_2	1
diseasePPP	0.00430852	0.00284258	1.51571	0.129595	Tcm (Th0)	NMF_2	1
diseaseMG	0.00232014	0.00153131	1.51513	0.129743	Temra (Th1)	NMF_9	1
diseaseMG	0.00356051	0.00235538	1.51165	0.130631	Treg Naive	NMF_9	1
diseaseAD	0.035956	0.0238169	1.50969	0.131136	Tem (Th1/17)	NMF_10	1
diseaseSLE	0.0036159	0.00240365	1.50434	0.132507	Tem (Th1/17)	NMF_6	1
diseaseNeurosarcoidosis	0.0462107	0.0308709	1.4969	0.1346	Tcm (Th0) Act	NMF_6	1
diseaseCeliac	0.00811613	0.0054357	1.49312	0.135408	Tnaive Act	NMF_11	1
diseaseSarcoidosis	0.0416017	0.02787	1.4927	0.135521	Tnaive MX1	NMF_7	1
diseaseFlu	0.0974587	0.0657114	1.48313	0.138046	Tnaive MX1	NMF_7	1
diseaseFlu	0.0324779	0.0219193	1.48171	0.138423	Tnaive SOX4	NMF_11	1
diseaseCD	0.020756	0.014014	1.48108	0.138596	Tem (Th1/17)	NMF_8	1
diseaseParkinsonDisease	0.00802714	0.00541991	1.48105	0.1386	Tnaive MX1	NMF_2	1
diseaseCD	0.0364081	0.0246187	1.47888	0.139178	Tnaive MX1	NMF_6	1
diseaseCD	0.0375297	0.0254921	1.47221	0.141146	Tcm (Th0) Act	NMF_9	1
diseaseBD	0.00833395	0.00566193	1.47193	0.141046	Tnaive SOX4	NMF_7	1
diseaseTuberculosis	0.00385381	0.00262534	1.46793	0.142125	Tnaive Act	NMF_11	1
diseaseTuberculosis	0.0078962	0.00538961	1.46508	0.142903	Tcm (Tfh)	NMF_5	1
diseasePsoriasis	0.00879393	0.00602472	1.45964	0.144406	Tem (Th1)	NMF_3	1
diseaseSarcoidosis	0.0135048	0.00926256	1.458	0.144846	Tnaive SOX4	NMF_3	1
diseaseSLE	0.00231	0.00158468	1.4577	0.144928	Tcm (Th2)	NMF_2	1
diseaseFlu	0.0672298	0.0461704	1.45612	0.145363	Tnaive SOX4	NMF_9	1
diseaseKawasaki	0.0104595	0.00720659	1.45139	0.146679	Tnaive MX1	NMF_2	1
diseaseFlu	0.0115454	0.00796963	1.44867	0.147433	Temra (Th1)	NMF_2	1
sexfemale	0.000149794	0.0001037	1.44449	0.148602	Tnaive	NMF_0	1
diseaseCD	0.00633391	0.00439532	1.44106	0.14957	Tnaive Act	NMF_11	1
diseaseNeurosarcoidosis	0.0306536	0.0213648	1.43477	0.151704	TcmPHLDA3	NMF_9	1
diseaseUC	0.00939495	0.00655092	1.43414	0.151546	Tem (Tph)	NMF_9	1
diseaseTuberculosis	0.0417479	0.0292772	1.42596	0.153887	Treg Eff	NMF_1	1
diseaseSarcoidosis	0.00905285	0.00634882	1.42591	0.153897	Temra (Th1)	NMF_9	1
diseaseFlu	0.0346745	0.0243296	1.4252	0.154106	Tnaive MX1	NMF_4	1
diseasepSS	0.0188963	0.0132592	1.42514	0.154134	Tem (Th1)	NMF_5	1
diseaseCD	0.00829966	0.00582611	1.42456	0.154287	Tcm (Tfh)	NMF_0	1
diseaseAD	0.0178502	0.0125364	1.42387	0.154499	Tem (Tph)	NMF_6	1
diseaseRA	0.0326466	0.0229706	1.42123	0.155429	Tcm (Th0) Act	NMF_5	1
diseaseRA	0.00525654	0.00370425	1.41906	0.155884	Tem (Th1) pre	NMF_4	1
diseaseFlu	0.0104288	0.00737442	1.41419	0.157311	Temra (Th1)	NMF_3	1
diseaseMS	0.00169435	0.0011988	1.41338	0.15755	Tcm (Th2)	NMF_2	1
diseaseRA	0.0635145	0.0450213	1.41077	0.158663	TcmPHLDA3	NMF_0	1
diseaseCeliac	0.0276037	0.0195873	1.40926	0.158765	Treg Act	NMF_11	1
diseaseAD	0.0139485	0.00992062	1.40602	0.159726	Treg Eff	NMF_3	1
sexfemale	0.0202275	0.0143966	1.40502	0.160365	TcmPHLDA3	NMF_10	1
diseaseMG	0.00319158	0.00228036	1.39959	0.161636	Tcm (Th0)	NMF_1	1
sexfemale	0.000762798	0.000545335	1.39877	0.161889	Treg Act	NMF_0	1
diseaseSLE	0.000686783	0.000491055	1.39859	0.161938	Tcm (Th0)	NMF_11	1
diseaseParkinsonDisease	0.00433184	0.00310025	1.39726	0.162342	Treg Eff	NMF_0	1
diseaseAD	0.0135071	0.00970136	1.39229	0.163839	Temra (Th1)	NMF_11	1
diseaseSLE	0.00484267	0.00348915	1.38792	0.165175	Tem (Tph)	NMF_1	1
diseasepSS	0.00606594	0.00437114	1.38772	0.165223	Tcm (Th17)	NMF_4	1
diseaseTuberculosis	0.011451	0.00825755	1.38673	0.165531	Treg Eff	NMF_3	1
diseaseCD	0.0138342	0.00999024	1.38477	0.166135	Tem (Th1/17)	NMF_3	1
diseasePsoriasis	0.00883393	0.0063845	1.38365	0.166469	Tnaive SOX4	NMF_10	1
diseaseAD	0.015132	0.0109509	1.3818	0.16704	Treg Naive	NMF_3	1
diseaseMS	0.000681571	0.000494402	1.37858	0.168028	Tcm (Tfh)	NMF_9	1
diseaseSarcoidosis	0.0386248	0.0280709	1.37597	0.169177	TcmPHLDA3	NMF_0	1
diseaseRA	0.00449076	0.00326878	1.37384	0.169496	Tcm (Tfh)	NMF_9	1
diseaseRA	0.0500019	0.0364497	1.3718	0.170301	Tcm (Th0) Act	NMF_2	1
diseaseAD	0.0155386	0.011329	1.37158	0.170202	Treg Act	NMF_3	1
diseaseSLE	0.000535876	0.000391948	1.36721	0.17156	Tnaive Act	NMF_2	1
diseasePPP	0.0149488	0.010945	1.36581	0.172011	Tem (Th1/17)	NMF_4	1
diseaseSarcoidosis	0.0115827	0.00848388	1.36525	0.172179	Tnaive MX1	NMF_9	1
diseaseKawasaki	0.00670103	0.00491027	1.3647	0.17235	Tcm (Th0)	NMF_2	1
diseaseRA	0.0036901	0.00270452	1.36442	0.172437	Tcm (Th0)	NMF_7	1
diseaseCOVID-19	0.0394645	0.0289794	1.36181	0.173601	TcmPHLDA3	NMF_1	1
diseasepSS	0.0660813	0.0486143	1.3593	0.174397	TcmPHLDA3	NMF_6	1
diseaseCD	0.0159852	0.0117959	1.35514	0.175377	Tcm (Th2)	NMF_6	1
diseaseMG	0.00313516	0.00231635	1.35349	0.175904	Treg Eff	NMF_9	1
diseaseCOVID-19	0.0172657	0.0128057	1.34829	0.17791	TcmPHLDA3	NMF_0	1
diseaseCD	0.0214256	0.0158915	1.34824	0.177582	Tem (Th1) pre	NMF_10	1
diseasePsoriasis	0.000706335	0.00052493	1.34558	0.178438	Tnaive	NMF_9	1
diseaseKawasaki	0.00285796	0.00212948	1.3421	0.17957	Tnaive SOX4	NMF_5	1
diseaseKawasaki	0.0182328	0.0136441	1.33632	0.18145	Tnaive MX1	NMF_1	1
diseaseRA	0.00628449	0.00472	1.33146	0.183043	Tcm (Th2)	NMF_4	1
diseaseAD	0.0234914	0.0176694	1.32949	0.183703	Tem (Th1)	NMF_6	1
diseaseCD	0.0665918	0.0501239	1.32854	0.184007	Treg Naive	NMF_1	1
diseaseFlu	0.0469045	0.0353238	1.32784	0.184237	Treg Act	NMF_8	1
diseaseBD	0.0103033	0.00776152	1.32749	0.184352	Tcm (Th2)	NMF_3	1
diseaseSarcoidosis	0.00452789	0.00341285	1.32672	0.184603	Tnaive Act	NMF_7	1
diseaseCD	0.00709978	0.00536918	1.32232	0.186063	Tcm (Th0)	NMF_6	1
diseaseT1D	0.00470119	0.0035588	1.32101	0.186517	Tem (Th1)	NMF_5	1
diseaseMS	0.00480926	0.00364229	1.32039	0.186877	Tcm (Th0) Act	NMF_5	1
diseasePPP	0.0161748	0.0122909	1.316	0.188176	Temra (Th1)	NMF_1	1
diseaseSarcoidosis	0.0128285	0.00975742	1.31474	0.188599	Tem (Th1) pre	NMF_1	1
diseaseTuberculosis	0.00815791	0.00620619	1.31448	0.188697	Tem (Th1/17)	NMF_5	1
diseasePPP	0.0123311	0.00942417	1.30845	0.190725	Tnaive MX1	NMF_4	1
diseaseRA	0.00629891	0.00482961	1.30423	0.192159	Tcm (Tfh)	NMF_5	1
diseaseMG	0.00293103	0.00225105	1.30207	0.192903	Tem (Th1/17)	NMF_9	1
diseaseParkinsonDisease	0.0063866	0.00490725	1.30146	0.193112	Tem (Th1/17)	NMF_3	1
diseaseMS	0.00314847	0.0024201	1.30096	0.193283	Tem (Th1/17)	NMF_1	1
sexfemale	0.00296171	0.00227673	1.30086	0.193321	Tem (Tph)	NMF_11	1
diseaseNeurosarcoidosis	0.0596671	0.0459139	1.29954	0.19393	Tcm (Th0) Act	NMF_1	1
diseaseParkinsonDisease	0.00309152	0.0023839	1.29683	0.194691	Tem (Th1) pre	NMF_7	1
diseaseParkinsonDisease	0.034824	0.0271436	1.28295	0.199679	Tcm (Th0) Act	NMF_8	1
diseaseRA	0.00383068	0.00298906	1.28156	0.199999	Temra (Th1)	NMF_7	1
sexfemale	0.00748642	0.00585859	1.27785	0.201471	Tcm (Th0) Act	NMF_1	1
diseasePsoriasis	0.00174713	0.00136767	1.27745	0.201447	Temra (Th1)	NMF_9	1
diseaseFlu	0.00889867	0.00698938	1.27317	0.202958	Tnaive	NMF_4	1
diseaseCD	0.0201303	0.0158152	1.27285	0.203079	Treg Act	NMF_2	1
diseaseTuberculosis	0.011094	0.00873694	1.26978	0.204172	Treg Naive	NMF_6	1
diseaseKawasaki	0.0491625	0.0387408	1.26901	0.204453	Tem (Th1)	NMF_1	1
diseaseBD	0.0687717	0.0542309	1.26813	0.204921	Tcm (Th0) Act	NMF_6	1
diseaseNeurosarcoidosis	0.0946869	0.0748341	1.26529	0.206099	TcmPHLDA3	NMF_8	1
diseaseKawasaki	0.0272636	0.0216098	1.26163	0.207251	Tcm (Th0) Act	NMF_5	1
diseasePPP	0.0237802	0.0188544	1.26126	0.207222	Tnaive MX1	NMF_1	1
diseaseNeurosarcoidosis	0.0162839	0.0129131	1.26103	0.207308	Tem (Th1/17)	NMF_1	1
diseaseCD	0.0104434	0.00828323	1.26079	0.207387	Tcm (Th17)	NMF_6	1
diseaseTuberculosis	0.0102396	0.00813049	1.25941	0.207889	Tnaive MX1	NMF_2	1
sexfemale	0.00124584	0.000991885	1.25604	0.209108	Treg Eff	NMF_6	1
diseaseSarcoidosis	0.00626798	0.00499513	1.25482	0.20955	Tnaive SOX4	NMF_11	1
diseaseTuberculosis	0.0071139	0.00567244	1.25412	0.209804	Tnaive SOX4	NMF_7	1
diseaseParkinsonDisease	0.00642489	0.00512662	1.25324	0.210124	Tnaive MX1	NMF_5	1
diseaseSLE	0.0031613	0.00252499	1.252	0.210582	Tem (Tph)	NMF_6	1
diseaseBD	0.00547113	0.00437751	1.24983	0.211365	Tem (Th1) pre	NMF_4	1
diseaseNeurosarcoidosis	0.0103799	0.0083078	1.24942	0.211515	Temra (Th1)	NMF_7	1
age	0.000882644	0.000706474	1.24937	0.211535	Tcm (Tfh)	NMF_6	1
diseaseBD	0.00701343	0.00563295	1.24507	0.21311	Tnaive SOX4	NMF_6	1
diseaseSarcoidosis	0.0100921	0.00811427	1.24374	0.213597	Tcm (Th17)	NMF_6	1
diseaseNeurosarcoidosis	0.00562029	0.0045198	1.24348	0.213692	Tcm (Th0)	NMF_1	1
diseaseSarcoidosis	0.0195055	0.015714	1.24128	0.214507	Tcm (Th2)	NMF_1	1
diseaseKawasaki	0.0036497	0.00294633	1.23873	0.215447	Tcm (Th0)	NMF_9	1
diseaseCeliac	0.0717949	0.0580478	1.23682	0.216158	Treg Eff	NMF_1	1
diseaseFlu	0.0256082	0.0207197	1.23594	0.216487	Tnaive SOX4	NMF_0	1
diseaseSLE	0.00139738	0.00113223	1.23418	0.217143	Treg Act	NMF_2	1
diseaseTuberculosis	0.0060033	0.00486529	1.2339	0.21724	Tnaive Act	NMF_3	1
diseaseUC	0.0142327	0.0115415	1.23317	0.217517	Tcm (Th2)	NMF_1	1
diseasePPP	0.0100066	0.00811985	1.23236	0.21782	Tcm (Th2)	NMF_2	1
diseaseUC	0.00825383	0.0066989	1.23212	0.217913	Treg Naive	NMF_5	1
diseaseFlu	0.118225	0.096053	1.23083	0.218712	TcmPHLDA3	NMF_6	1
sexfemale	0.000509654	0.000414178	1.23052	0.218507	Tnaive SOX4	NMF_0	1
diseaseAD	0.00334538	0.00272434	1.22796	0.219464	Tcm (Th0)	NMF_5	1
diseaseBD	0.00395856	0.00322654	1.22687	0.219871	Tcm (Th0)	NMF_5	1
sexfemale	0.00191617	0.00156354	1.22553	0.220392	Tem (Th1)	NMF_6	1
sexfemale	0.00387786	0.00316649	1.22466	0.220721	Tem (Th1)	NMF_10	1
diseaseNeurosarcoidosis	0.0062804	0.00513788	1.22237	0.221575	Treg Naive	NMF_9	1
diseaseCD	0.0139442	0.011427	1.22028	0.222363	Tnaive SOX4	NMF_8	1
diseaseFlu	0.0495514	0.0406266	1.21968	0.222594	Treg Naive	NMF_7	1
diseaseBD	0.0098783	0.0081073	1.21845	0.22306	Tnaive MX1	NMF_4	1
diseaseParkinsonDisease	0.00526212	0.00432773	1.21591	0.224031	Tem (Th1/17)	NMF_7	1
diseasePsoriasis	0.00257586	0.00211898	1.21561	0.224136	Tem (Th1) pre	NMF_0	1
diseasePPP	0.00852585	0.00701781	1.21489	0.224413	Tcm (Th2)	NMF_7	1
diseaseKawasaki	0.0049567	0.00408272	1.21407	0.224725	Tcm (Tfh)	NMF_0	1
diseaseTuberculosis	0.00684094	0.00564341	1.2122	0.22544	Tnaive SOX4	NMF_6	1
diseaseFlu	0.0217666	0.0179637	1.2117	0.225633	Treg Eff	NMF_11	1
diseaseSarcoidosis	0.00571983	0.00472444	1.21069	0.226018	Tcm (Tfh)	NMF_9	1
diseaseTuberculosis	0.0133978	0.0110886	1.20826	0.22696	Tem (Th1/17)	NMF_1	1
diseasepSS	0.00617441	0.00511244	1.20772	0.227159	Treg Eff	NMF_9	1
diseaseRA	0.00550183	0.00455767	1.20716	0.227375	Tnaive SOX4	NMF_7	1
diseaseCD	0.00874347	0.0072713	1.20246	0.229186	Tnaive Act	NMF_4	1
diseaseMG	0.00739721	0.00615932	1.20098	0.229765	Tnaive MX1	NMF_1	1
diseaseNeurosarcoidosis	0.00548364	0.00457809	1.1978	0.231002	Treg Act	NMF_9	1
diseaseAD	0.0100757	0.00843052	1.19514	0.232036	Tnaive MX1	NMF_2	1
diseaseRA	0.00643697	0.00539106	1.19401	0.232491	Tem (Th1)	NMF_9	1
diseaseFlu	0.0161363	0.013539	1.19184	0.233331	Treg Eff	NMF_4	1
diseaseNeurosarcoidosis	0.0415955	0.0349411	1.19044	0.234189	TcmPHLDA3	NMF_0	1
diseaseFlu	0.0106154	0.00892638	1.18921	0.234357	Tcm (Th0)	NMF_2	1
diseasePPP	0.0125791	0.0106019	1.18649	0.235436	Treg Naive	NMF_3	1
diseaseCD	0.00245723	0.00207237	1.18571	0.235738	Tnaive	NMF_2	1
diseasepSS	0.0131127	0.0110638	1.1852	0.235946	Tnaive MX1	NMF_3	1
diseaseNeurosarcoidosis	0.0124692	0.010553	1.18157	0.237381	Tnaive MX1	NMF_11	1
diseaseBD	0.00806394	0.00683054	1.18057	0.237778	Treg Eff	NMF_0	1
diseaseRA	0.0591041	0.0500903	1.17995	0.238336	TcmPHLDA3	NMF_5	1
diseaseCD	0.00855104	0.00724786	1.1798	0.238083	Tnaive SOX4	NMF_11	1
diseasepSS	0.0156212	0.013253	1.17869	0.238537	Tem (Th1)	NMF_2	1
diseaseSarcoidosis	0.0128749	0.0109529	1.17548	0.239809	Tcm (Th2)	NMF_11	1
diseaseAD	0.00697987	0.00596696	1.16975	0.242102	Tcm (Th17)	NMF_2	1
diseaseNeurosarcoidosis	0.00795123	0.00679762	1.16971	0.242126	Treg Naive	NMF_4	1
diseasePPP	0.011644	0.0099586	1.16924	0.242312	Tnaive MX1	NMF_2	1
diseaseSLE	0.00224142	0.00191715	1.16914	0.242351	Tcm (Th2)	NMF_6	1
diseaseParkinsonDisease	0.00857447	0.00733716	1.16864	0.242555	Tcm (Th2)	NMF_1	1
diseaseParkinsonDisease	0.00304135	0.00260952	1.16548	0.243827	Tnaive SOX4	NMF_0	1
diseaseMG	0.0110419	0.00947447	1.16544	0.243999	Tcm (Th0) Act	NMF_3	1
diseaseMS	0.00191912	0.00164999	1.16311	0.2448	Tem (Th1)	NMF_4	1
diseaseAD	0.00828809	0.00712666	1.16297	0.244849	Treg Naive	NMF_11	1
diseaseCD	0.0115275	0.0099182	1.16226	0.245135	Treg Eff	NMF_0	1
diseaseRA	0.149424	0.128577	1.16214	0.245492	TcmPHLDA3	NMF_10	1
diseaseRA	0.00621717	0.00535755	1.16045	0.245877	Tem (Th1/17)	NMF_5	1
diseaseCOVID-19	0.00246274	0.00212702	1.15783	0.246943	Tem (Th1/17)	NMF_5	1
diseaseNeurosarcoidosis	0.00728213	0.00629225	1.15732	0.247147	Tcm (Th2)	NMF_7	1
diseaseCOVID-19	0.00146512	0.00126654	1.15679	0.24736	Tcm (Th17)	NMF_5	1
diseaseCOVID-19	0.00905673	0.00783004	1.15666	0.247721	TcmPHLDA3	NMF_9	1
diseaseAD	0.00348146	0.00301174	1.15596	0.247697	Tcm (Th0)	NMF_4	1
diseaseCD	0.00579797	0.00501858	1.1553	0.247968	Tcm (Th0)	NMF_3	1
diseaseUC	0.00959124	0.00831176	1.15394	0.248531	Tnaive MX1	NMF_4	1
diseasePsoriasis	0.0074338	0.00644227	1.15391	0.24854	Tcm (Tfh)	NMF_10	1
diseaseCeliac	0.0104156	0.00902641	1.1539	0.248545	Tcm (Tfh)	NMF_9	1
diseaseBD	0.00481908	0.00417919	1.15311	0.248866	Tem (Th1) pre	NMF_5	1
diseaseParkinsonDisease	0.0449804	0.0390589	1.1516	0.249793	TcmPHLDA3	NMF_6	1
diseaseRA	0.0240683	0.0209049	1.15132	0.249757	Tcm (Th0) Act	NMF_0	1
diseaseNeurosarcoidosis	0.00783238	0.00680952	1.15021	0.250073	Tem (Th1)	NMF_9	1
diseaseBD	0.0157602	0.0137037	1.15007	0.250129	Tem (Th1)	NMF_2	1
diseaseCOVID-19	0.00280772	0.00244305	1.14927	0.250449	Tnaive SOX4	NMF_1	1
diseaseAD	0.00410875	0.00357736	1.14854	0.250747	Temra (Th1)	NMF_9	1
diseaseTuberculosis	0.0127894	0.0111581	1.14619	0.251718	Tcm (Tfh)	NMF_1	1
diseaseCeliac	0.0564773	0.0493088	1.14538	0.252059	Treg Naive	NMF_10	1
diseasepSS	0.0168317	0.0147219	1.14331	0.252923	Tem (Tph)	NMF_5	1
diseaseAD	0.00633469	0.00556565	1.13818	0.255051	Tnaive SOX4	NMF_2	1
diseasePsoriasis	0.00265228	0.0023312	1.13773	0.255243	Tem (Th1/17)	NMF_9	1
diseaseNeurosarcoidosis	0.00942401	0.00829731	1.13579	0.256049	Tnaive MX1	NMF_2	1
diseaseNeurosarcoidosis	0.113251	0.0997888	1.13491	0.25672	TcmPHLDA3	NMF_10	1
diseaseAD	0.00890955	0.00788064	1.13056	0.25825	Tem (Th1/17)	NMF_5	1
diseaseCD	0.0158272	0.014012	1.12954	0.258671	Temra (Th1)	NMF_11	1
diseaseRA	0.00454526	0.00403966	1.12516	0.260524	Tcm (Th17)	NMF_4	1
diseaseFlu	0.0134934	0.0119995	1.1245	0.260807	Treg Eff	NMF_9	1
diseasePsoriasis	0.00337929	0.00300613	1.12413	0.260965	Treg Naive	NMF_9	1
diseaseParkinsonDisease	0.010269	0.00915075	1.1222	0.261782	Tnaive SOX4	NMF_10	1
diseasePPP	0.0107452	0.00957814	1.12185	0.261931	Treg Eff	NMF_7	1
diseaseCD	0.017905	0.0159947	1.11944	0.262956	Tcm (Th17)	NMF_10	1
diseaseTuberculosis	0.012803	0.0114659	1.11662	0.264161	Tnaive MX1	NMF_3	1
diseaseNeurosarcoidosis	0.00563278	0.00505962	1.11328	0.265591	Temra (Th1)	NMF_9	1
diseaseNeurosarcoidosis	0.00542343	0.0048826	1.11077	0.266673	Tnaive SOX4	NMF_6	1
diseaseFlu	0.123842	0.111501	1.11068	0.267007	TcmPHLDA3	NMF_2	1
diseaseKawasaki	0.012113	0.0109487	1.10635	0.268579	Tcm (Th17)	NMF_1	1
diseaseAD	0.145435	0.131577	1.10532	0.269318	TcmPHLDA3	NMF_8	1
diseaseFlu	0.0268179	0.024318	1.1028	0.27012	Tnaive MX1	NMF_5	1
diseaseAD	0.0134418	0.0121916	1.10255	0.270227	Tnaive SOX4	NMF_9	1
diseaseCD	0.0248474	0.0225657	1.10111	0.270853	Tnaive MX1	NMF_11	1
diseaseNeurosarcoidosis	0.0427984	0.0388752	1.10092	0.271231	TcmPHLDA3	NMF_5	1
diseaseKawasaki	0.00847828	0.00770872	1.09983	0.271407	Tnaive Act	NMF_10	1
diseaseCeliac	0.0299396	0.0273487	1.09474	0.273634	Tcm (Th17)	NMF_2	1
diseaseBD	0.0177312	0.0162198	1.09318	0.274319	Tnaive MX1	NMF_1	1
diseaseUC	0.00855361	0.00783183	1.09216	0.274778	Tem (Th1)	NMF_4	1
diseaseCD	0.0200573	0.0183765	1.09146	0.275083	Tem (Tph)	NMF_3	1
diseaseAD	0.0502611	0.0461608	1.08883	0.27638	Tcm (Th0) Act	NMF_2	1
diseaseKawasaki	0.0133903	0.0123211	1.08678	0.27714	Tcm (Th2)	NMF_2	1
diseasePsoriasis	0.00424203	0.00390953	1.08505	0.27791	Tem (Th1/17)	NMF_3	1
diseaseFlu	0.0121796	0.0112278	1.08477	0.278024	Tem (Th1) pre	NMF_5	1
diseasePPP	0.0153159	0.0141313	1.08383	0.278453	Tem (Tph)	NMF_6	1
diseaseT1D	0.00641196	0.00592231	1.08268	0.279101	Tcm (Th0) Act	NMF_5	1
diseaseTuberculosis	0.0125909	0.0116708	1.07884	0.280665	Treg Eff	NMF_6	1
diseaseKawasaki	0.0161087	0.0149848	1.07501	0.282374	Tem (Th1) pre	NMF_1	1
diseaseSarcoidosis	0.0136371	0.0127124	1.07273	0.283401	Tem (Th1/17)	NMF_3	1
diseaseAD	0.0031147	0.00290362	1.07269	0.283411	Tem (Th1) pre	NMF_9	1
diseaseTuberculosis	0.00675228	0.00630038	1.07173	0.28385	Treg Naive	NMF_2	1
diseaseUC	0.006227	0.00582695	1.06866	0.285231	Treg Act	NMF_0	1
diseaseAD	0.0101258	0.00952067	1.06356	0.28753	Tcm (Tfh)	NMF_1	1
diseasepSS	0.00908802	0.00855462	1.06235	0.288082	Treg Act	NMF_3	1
diseaseCeliac	0.0236976	0.0223769	1.05902	0.289591	Tem (Th1) pre	NMF_1	1
sexfemale	0.000743714	0.000702587	1.05854	0.289816	Treg Eff	NMF_11	1
diseaseKawasaki	0.0152559	0.0144163	1.05824	0.289958	Tem (Tph)	NMF_2	1
diseaseMG	0.00146366	0.00138327	1.05812	0.290005	Tem (Th1) pre	NMF_9	1
age	0.00062925	0.000595014	1.05754	0.29027	Tnaive MX1	NMF_2	1
diseaseUC	0.00843321	0.00798364	1.05631	0.290833	Treg Naive	NMF_7	1
diseaseSarcoidosis	0.0142452	0.0134946	1.05563	0.291146	Treg Naive	NMF_3	1
diseaseSarcoidosis	0.0153361	0.0145983	1.05054	0.293473	Temra (Th1)	NMF_1	1
diseaseNeurosarcoidosis	0.00823424	0.00784831	1.04917	0.294103	Tnaive MX1	NMF_5	1
diseaseNeurosarcoidosis	0.00207476	0.00197836	1.04873	0.294303	Tcm (Th0)	NMF_0	1
diseasePPP	0.00418892	0.00400341	1.04634	0.295406	Tcm (Th17)	NMF_4	1
diseaseCeliac	0.0182391	0.0174393	1.04586	0.295631	Treg Eff	NMF_2	1
diseaseSarcoidosis	0.00577987	0.00552774	1.04561	0.295741	Tnaive Act	NMF_1	1
diseaseT1D	0.00311934	0.00299184	1.04261	0.297139	Tem (Tph)	NMF_2	1
diseaseCD	0.0124536	0.0119794	1.03959	0.298538	Treg Naive	NMF_9	1
diseasePsoriasis	0.0012768	0.0012282	1.03957	0.298541	Tem (Th1) pre	NMF_9	1
diseaseAD	0.015871	0.0152868	1.03822	0.299175	Treg Act	NMF_8	1
diseaseFlu	0.0198015	0.0191718	1.03284	0.301688	Tem (Tph)	NMF_4	1
diseaseNeurosarcoidosis	0.00654322	0.0063545	1.0297	0.303157	Treg Act	NMF_11	1
diseaseKawasaki	0.00422532	0.00410584	1.0291	0.303433	Tnaive	NMF_10	1
age	0.000940927	0.000914956	1.02839	0.303778	Tem (Th1/17)	NMF_3	1
diseaseSarcoidosis	0.00305633	0.00297277	1.02811	0.3039	Tnaive Act	NMF_2	1
diseaseUC	0.00668125	0.00650206	1.02756	0.304169	Tem (Tph)	NMF_4	1
sexfemale	0.00388552	0.0037824	1.02726	0.304438	Tcm (Th0) Act	NMF_2	1
diseaseRA	0.00362825	0.00353643	1.02596	0.304912	Tem (Th1) pre	NMF_5	1
diseasepSS	0.0117921	0.0115007	1.02534	0.305216	Tem (Th1)	NMF_3	1
diseaseTuberculosis	0.0100424	0.00983029	1.02157	0.306988	Treg Act	NMF_3	1
diseasePPP	0.00458792	0.00449309	1.02111	0.307205	Tcm (Th0)	NMF_1	1
diseasepSS	0.0446513	0.0437869	1.01974	0.307993	Tcm (Th0) Act	NMF_8	1
diseaseCD	0.0136824	0.0134398	1.01805	0.30866	Tnaive SOX4	NMF_3	1
diseasePPP	0.0102223	0.01006	1.01613	0.309578	Tem (Tph)	NMF_2	1
diseaseTuberculosis	0.00785142	0.00773584	1.01494	0.310136	Tcm (Th17)	NMF_2	1
diseaseCD	0.0226872	0.0223632	1.01449	0.310359	Tem (Tph)	NMF_0	1
diseaseBD	0.0120655	0.0119029	1.01366	0.31075	Tcm (Tfh)	NMF_1	1
diseaseSarcoidosis	0.00170838	0.00168873	1.01164	0.311712	Tnaive	NMF_7	1
diseaseRA	0.00517966	0.00512541	1.01058	0.312221	Tnaive MX1	NMF_9	1
diseaseAD	0.00666247	0.00659411	1.01037	0.312325	Treg Act	NMF_9	1
sexfemale	0.0009387	0.000930817	1.00847	0.313234	Tnaive MX1	NMF_11	1
diseaseCD	0.018196	0.0180515	1.008	0.313459	Treg Naive	NMF_6	1
age	0.000384365	0.000382434	1.00505	0.314877	Tnaive SOX4	NMF_11	1
diseaseNeurosarcoidosis	0.00950384	0.00946631	1.00397	0.315401	Treg Act	NMF_6	1
sexfemale	0.00613157	0.00612778	1.00062	0.317284	TcmPHLDA3	NMF_4	1
diseasePPP	0.00888046	0.00887519	1.00059	0.317026	Temra (Th1)	NMF_2	1
diseaseSarcoidosis	0.0105187	0.0105414	0.997849	0.318355	Temra (Th1)	NMF_2	1
diseaseCeliac	0.0575022	0.0576653	0.997172	0.318695	Tem (Th1)	NMF_4	1
diseaseParkinsonDisease	0.0120639	0.0121153	0.995753	0.319384	Tem (Th1)	NMF_11	1
diseaseTuberculosis	0.11814	0.11877	0.994696	0.320155	TcmPHLDA3	NMF_11	1
diseaseFlu	0.0296836	0.0298434	0.994644	0.319912	Tcm (Tfh)	NMF_6	1
diseaseAD	0.0568545	0.0573429	0.991482	0.321588	Tcm (Th0) Act	NMF_4	1
diseaseCeliac	0.0370778	0.0374247	0.990729	0.321829	Tem (Tph)	NMF_7	1
diseaseAD	0.0115057	0.011698	0.983562	0.325335	Tnaive MX1	NMF_6	1
diseaseCeliac	0.0240509	0.0245257	0.980644	0.32677	Tem (Th1) pre	NMF_8	1
diseasePPP	0.0161505	0.0164694	0.980635	0.326786	Tem (Th1)	NMF_7	1
diseaseFlu	0.0165446	0.016891	0.97949	0.327343	Treg Act	NMF_0	1
diseaseAD	0.00787637	0.00804213	0.979389	0.327394	Treg Naive	NMF_4	1
diseaseBD	0.00992799	0.0101605	0.977121	0.328514	Treg Eff	NMF_7	1
diseaseTuberculosis	0.00467171	0.00480299	0.972667	0.330722	Tnaive SOX4	NMF_11	1
diseaseParkinsonDisease	0.00273967	0.00281783	0.972265	0.330924	Treg Act	NMF_9	1
diseaseFlu	0.0250388	0.0257547	0.972205	0.330952	Tnaive SOX4	NMF_6	1
diseaseSarcoidosis	0.0167337	0.0172172	0.971914	0.331096	Temra (Th1)	NMF_11	1
diseaseTuberculosis	0.00768685	0.00794193	0.967881	0.333109	Treg Act	NMF_11	1
diseaseTuberculosis	0.00744961	0.00774681	0.961636	0.336241	Tem (Th1/17)	NMF_3	1
diseaseFlu	0.0946107	0.0984078	0.961415	0.336352	Tem (Th1/17)	NMF_1	1
diseaseSarcoidosis	0.00840086	0.00878206	0.956594	0.338779	Treg Naive	NMF_11	1
age	0.00894815	0.00938949	0.952996	0.340851	TcmPHLDA3	NMF_8	1
diseaseRA	0.00627677	0.00658827	0.952718	0.340746	Tem (Th1)	NMF_4	1
diseasePPP	0.00468935	0.00493658	0.949918	0.342158	Tcm (Th2)	NMF_4	1
diseaseTuberculosis	0.0785448	0.0827847	0.948785	0.342988	TcmPHLDA3	NMF_4	1
diseaseParkinsonDisease	0.00308232	0.00326033	0.9454	0.344458	Tnaive SOX4	NMF_7	1
diseasepSS	0.00400669	0.00425359	0.941956	0.346218	Temra (Th1)	NMF_4	1
diseaseUC	0.00104093	0.00110635	0.940866	0.346774	Tnaive	NMF_0	1
diseaseCOVID-19	0.00113845	0.00121492	0.937062	0.34873	Tnaive SOX4	NMF_11	1
diseaseFlu	0.0177737	0.0189737	0.936753	0.348888	Tcm (Tfh)	NMF_5	1
diseaseSarcoidosis	0.00374686	0.0040003	0.936645	0.348942	Tcm (Th0)	NMF_2	1
diseaseAD	0.0201811	0.0215479	0.936567	0.348985	Tnaive MX1	NMF_7	1
diseaseNeurosarcoidosis	0.00735134	0.00785203	0.936234	0.349157	Tnaive MX1	NMF_4	1
diseaseParkinsonDisease	0.0043347	0.00464625	0.932946	0.350852	Tcm (Th2)	NMF_7	1
diseaseAD	0.0126987	0.0136349	0.931339	0.351683	Treg Act	NMF_6	1
diseaseMS	0.00052596	0.000565601	0.929914	0.352419	Tnaive SOX4	NMF_5	1
diseaseNeurosarcoidosis	0.014594	0.0157091	0.929014	0.352886	Tnaive MX1	NMF_1	1
diseaseBD	0.00460557	0.00497003	0.92667	0.3541	Tem (Th1) pre	NMF_0	1
diseaseAD	0.0124145	0.013413	0.925559	0.354679	Tcm (Th2)	NMF_8	1
diseaseCD	0.00838553	0.00910075	0.921411	0.356838	Tcm (Tfh)	NMF_3	1
diseasepSS	0.0055559	0.00603003	0.921371	0.35686	Tcm (Th2)	NMF_4	1
diseaseUC	0.00661366	0.00717889	0.921265	0.356917	Treg Act	NMF_2	1
diseaseSarcoidosis	0.0425725	0.0462113	0.921258	0.357043	Tcm (Th0) Act	NMF_2	1
diseaseMS	0.00124146	0.00135016	0.919493	0.35785	Tem (Th1)	NMF_9	1
diseaseSarcoidosis	0.00621408	0.00677005	0.917878	0.358685	Tem (Th1) pre	NMF_0	1
diseasePPP	0.0544986	0.059468	0.916436	0.359565	Tcm (Th0) Act	NMF_8	1
diseaseCeliac	0.00664611	0.00725945	0.915512	0.359927	Tnaive MX1	NMF_9	1
diseaseBD	0.00862832	0.00943116	0.914874	0.360259	Tcm (Th0)	NMF_10	1
diseaseCeliac	0.0172527	0.0188619	0.91469	0.360358	Tcm (Th2)	NMF_0	1
diseaseParkinsonDisease	0.00956294	0.0104794	0.912546	0.361491	Tem (Tph)	NMF_8	1
diseaseKawasaki	0.00796848	0.0087426	0.911454	0.362058	Tem (Th1) pre	NMF_5	1
diseaseCD	0.0219442	0.0241881	0.907229	0.364294	Tem (Th1/17)	NMF_10	1
diseaseCOVID-19	0.00925054	0.0102376	0.903587	0.366339	Tcm (Th0) Act	NMF_9	1
diseaseTuberculosis	0.0167602	0.0185721	0.902438	0.366837	Tem (Th1)	NMF_0	1
diseaseUC	0.0394407	0.0439707	0.896976	0.369855	Tcm (Th0) Act	NMF_9	1
sexfemale	0.000407015	0.000454087	0.896337	0.370074	Tcm (Th17)	NMF_5	1
diseaseMG	0.0145096	0.0162192	0.894593	0.371247	TcmPHLDA3	NMF_3	1
diseaseAD	0.0125252	0.0140213	0.8933	0.3717	Treg Eff	NMF_6	1
diseaseCeliac	0.0106619	0.011937	0.893184	0.371762	Tnaive SOX4	NMF_1	1
diseaseSarcoidosis	0.00964994	0.0108058	0.893031	0.37185	Tem (Tph)	NMF_9	1
diseaseFlu	0.0188791	0.0211496	0.892642	0.372054	Treg Act	NMF_11	1
diseaseCD	0.0220156	0.0247118	0.890895	0.37299	Treg Eff	NMF_5	1
age	0.00157212	0.00176669	0.889869	0.373546	Tem (Tph)	NMF_1	1
diseaseBD	0.00428457	0.00481759	0.88936	0.37381	Tnaive Act	NMF_3	1
age	0.000928048	0.00104361	0.889265	0.373863	Tem (Th1) pre	NMF_10	1
diseaseCeliac	0.0244211	0.0275941	0.885013	0.376153	Tcm (Th2)	NMF_2	1
diseaseRA	0.0483554	0.0547276	0.883565	0.37717	TcmPHLDA3	NMF_4	1
diseaseParkinsonDisease	0.0141611	0.0160532	0.882138	0.377824	Tcm (Th0) Act	NMF_9	1
diseasepSS	0.00958593	0.010886	0.880571	0.378554	Tnaive MX1	NMF_6	1
diseasePsoriasis	0.00169621	0.00192866	0.87948	0.379143	Tem (Th1) pre	NMF_7	1
diseaseParkinsonDisease	0.0411572	0.0469104	0.877358	0.380413	Tcm (Th0) Act	NMF_10	1
diseaseNeurosarcoidosis	0.007024	0.00801446	0.876417	0.380808	Treg Act	NMF_7	1
diseaseT1D	0.00823286	0.00939751	0.876068	0.381114	Tcm (Th0) Act	NMF_2	1
diseaseSarcoidosis	0.0502066	0.0574056	0.874594	0.381915	Tcm (Th0) Act	NMF_4	1
sexfemale	0.00994832	0.0114078	0.872064	0.383409	TcmPHLDA3	NMF_1	1
diseaseCeliac	0.00619279	0.00712182	0.869551	0.384546	Tcm (Th0)	NMF_7	1
diseaseMS	0.00288089	0.00331474	0.869115	0.384904	Tcm (Th0) Act	NMF_0	1
diseaseMG	0.0122404	0.0141076	0.867649	0.385706	Tcm (Th0) Act	NMF_1	1
diseaseUC	0.00425174	0.00491339	0.865336	0.386858	Treg Eff	NMF_9	1
diseaseFlu	0.0223949	0.0258871	0.865099	0.386988	Tnaive SOX4	NMF_7	1
diseaseAD	0.0951044	0.109997	0.864611	0.387371	Tcm (Th0) Act	NMF_10	1
diseaseAD	0.00506664	0.00586563	0.863784	0.387715	Tem (Th1/17)	NMF_9	1
diseaseFlu	0.0288641	0.0334175	0.863743	0.387741	Tem (Th1)	NMF_3	1
diseaseSLE	0.00114336	0.00132535	0.862681	0.388318	Treg Naive	NMF_6	1
diseaseCeliac	0.0135597	0.0157431	0.861312	0.389068	Tcm (Tfh)	NMF_2	1
diseasePPP	0.0211622	0.0246233	0.85944	0.390103	Treg Naive	NMF_1	1
diseaseCeliac	0.0167182	0.01947	0.858662	0.390528	Tcm (Th17)	NMF_4	1
diseasePsoriasis	0.000895281	0.00104353	0.857934	0.390929	Tnaive	NMF_1	1
diseaseFlu	0.0233602	0.0273015	0.855637	0.392204	Treg Act	NMF_5	1
diseasePsoriasis	0.00112921	0.00131987	0.855551	0.392247	Tcm (Th0)	NMF_7	1
diseaseAD	0.0100976	0.0118151	0.854641	0.392755	Treg Act	NMF_5	1
diseaseFlu	0.0441686	0.0518815	0.851337	0.394699	Tcm (Th0) Act	NMF_9	1
diseaseFlu	0.0377157	0.0443077	0.851222	0.394655	Tem (Tph)	NMF_5	1
diseasePsoriasis	0.00154937	0.00182067	0.850988	0.394779	Tnaive SOX4	NMF_0	1
diseasePPP	0.0158305	0.0186348	0.849514	0.395603	Tem (Th1/17)	NMF_8	1
diseaseUC	0.00641889	0.00756256	0.848773	0.396016	Tem (Th1/17)	NMF_5	1
diseaseCeliac	0.0123291	0.0145417	0.847843	0.396531	Treg Naive	NMF_2	1
diseaseFlu	0.00844063	0.00996644	0.846905	0.397049	Tnaive Act	NMF_9	1
diseaseT1D	0.0439815	0.0520096	0.845641	0.397981	TcmPHLDA3	NMF_10	1
diseasePPP	0.00115534	0.00136764	0.844767	0.398241	Tnaive	NMF_7	1
diseaseSarcoidosis	0.0176221	0.0209146	0.842575	0.399478	Tem (Th1)	NMF_3	1
diseaseTuberculosis	0.0053228	0.00631824	0.84245	0.399542	Treg Naive	NMF_5	1
sexfemale	0.00122226	0.00145239	0.84155	0.400043	Tnaive SOX4	NMF_10	1
diseaseCeliac	0.0261564	0.03109	0.841312	0.400175	Temra (Th1)	NMF_11	1
diseaseSarcoidosis	0.00721567	0.00858591	0.840408	0.400681	Tcm (Th17)	NMF_2	1
diseaseFlu	0.0464091	0.055245	0.840059	0.400991	Tcm (Th0) Act	NMF_7	1
diseasePPP	0.00653612	0.00778589	0.839483	0.401204	Treg Naive	NMF_4	1
diseaseFlu	0.00775095	0.00925532	0.837459	0.402335	Tnaive	NMF_6	1
diseaseParkinsonDisease	0.0035373	0.00423269	0.835709	0.403322	Tcm (Th2)	NMF_3	1
diseaseFlu	0.0167007	0.0200031	0.834903	0.403776	Tnaive MX1	NMF_9	1
diseaseAD	0.146152	0.175453	0.832998	0.405069	TcmPHLDA3	NMF_10	1
diseaseUC	0.00427591	0.00514118	0.831698	0.405582	Tcm (Th2)	NMF_4	1
diseaseParkinsonDisease	0.00852056	0.0102614	0.830353	0.406343	Tnaive MX1	NMF_1	1
diseaseParkinsonDisease	0.00251523	0.00302934	0.83029	0.406377	Tcm (Tfh)	NMF_3	1
diseaseFlu	0.0126406	0.0152372	0.829584	0.406778	Treg Act	NMF_9	1
diseaseAD	0.00477022	0.00578793	0.824168	0.409847	Tnaive SOX4	NMF_11	1
diseasePsoriasis	0.0384483	0.0467703	0.822065	0.41126	TcmPHLDA3	NMF_1	1
diseaseT1D	0.00130334	0.00159474	0.817272	0.413777	Tnaive MX1	NMF_0	1
diseaseKawasaki	0.00688308	0.00842205	0.817269	0.413778	Tcm (Th2)	NMF_0	1
diseasePPP	0.00905307	0.0110822	0.8169	0.413989	Tcm (Th2)	NMF_1	1
diseaseAD	0.00375005	0.00459867	0.815463	0.41481	Tcm (Tfh)	NMF_5	1
diseaseFlu	0.0316539	0.0388786	0.814173	0.415557	Tem (Th1)	NMF_6	1
diseasePPP	0.00598742	0.00735785	0.813746	0.415799	Tem (Tph)	NMF_4	1
diseaseRA	0.0540242	0.0663897	0.813745	0.416009	TcmPHLDA3	NMF_6	1
diseaseUC	0.00988106	0.0121872	0.810773	0.4175	Tnaive MX1	NMF_6	1
age	0.000519595	0.000640871	0.810764	0.417506	Treg Naive	NMF_7	1
diseaseRA	0.0033059	0.00408399	0.809478	0.418242	Tcm (Th17)	NMF_5	1
diseaseCeliac	0.0452495	0.0559938	0.808116	0.419029	Treg Naive	NMF_1	1
diseaseCD	0.0127334	0.0158081	0.8055	0.420542	Tem (Th1)	NMF_3	1
diseaseKawasaki	0.00628997	0.00781812	0.804537	0.42109	Tnaive SOX4	NMF_10	1
diseasePsoriasis	0.000519282	0.000645886	0.803983	0.421407	Tnaive	NMF_7	1
diseaseMS	0.00332731	0.00416171	0.799507	0.424007	Tem (Th1)	NMF_11	1
diseaseKawasaki	0.0189116	0.0237025	0.797871	0.424948	Tcm (Th2)	NMF_10	1
diseaseAD	0.0595305	0.0746801	0.79714	0.425583	TcmPHLDA3	NMF_4	1
diseaseNeurosarcoidosis	0.0132158	0.0165915	0.796538	0.425727	Tem (Th1/17)	NMF_11	1
diseaseCOVID-19	0.0177546	0.022333	0.794997	0.426828	TcmPHLDA3	NMF_11	1
diseasePsoriasis	0.00444069	0.00559599	0.793548	0.427466	Tem (Th1/17)	NMF_1	1
diseaseCOVID-19	0.0103446	0.0130746	0.791194	0.428939	Tcm (Th0) Act	NMF_6	1
diseaseSarcoidosis	0.0114298	0.0144515	0.790911	0.428998	Tcm (Tfh)	NMF_1	1
diseaseUC	0.00636077	0.00804463	0.790685	0.429131	Tcm (Th2)	NMF_11	1
diseaseMG	0.00115165	0.00145677	0.790553	0.429206	Tcm (Th17)	NMF_0	1
diseaseCD	0.0278647	0.0353017	0.78933	0.429928	Tem (Tph)	NMF_11	1
diseaseUC	0.0601809	0.0762785	0.788962	0.430344	TcmPHLDA3	NMF_7	1
diseaseMS	0.00371669	0.00471298	0.788608	0.430448	Tcm (Th0) Act	NMF_9	1
diseaseCD	0.0124364	0.015792	0.787516	0.430981	Tnaive Act	NMF_10	1
diseaseSLE	0.0174999	0.0223275	0.783779	0.433379	TcmPHLDA3	NMF_1	1
diseaseBD	0.00476785	0.00608974	0.782931	0.433675	Tem (Th1/17)	NMF_5	1
diseaseKawasaki	0.0147279	0.0189362	0.777764	0.436712	Tnaive MX1	NMF_10	1
diseaseFlu	0.0311483	0.0400952	0.776859	0.437347	Tcm (Th0) Act	NMF_5	1
diseaseNeurosarcoidosis	0.00391051	0.00503797	0.776207	0.437629	Tcm (Tfh)	NMF_7	1
diseaseParkinsonDisease	0.0072914	0.00943098	0.773134	0.439447	Treg Eff	NMF_10	1
diseaseCD	0.00264684	0.003431	0.771449	0.440442	Tcm (Th17)	NMF_9	1
diseaseAD	0.00468098	0.00607852	0.770084	0.441255	Treg Naive	NMF_9	1
diseaseKawasaki	0.00811538	0.010544	0.769667	0.441506	Tem (Tph)	NMF_4	1
diseaseKawasaki	0.0120168	0.0157188	0.764485	0.444588	Tem (Th1)	NMF_9	1
diseaseCeliac	0.0110322	0.0144703	0.762406	0.445819	Tcm (Th17)	NMF_0	1
diseaseCD	0.00872259	0.0114542	0.761518	0.446355	Tem (Th1/17)	NMF_6	1
diseaseAD	0.0142658	0.0187422	0.761161	0.446563	Temra (Th1)	NMF_0	1
diseaseFlu	0.0147012	0.0193159	0.761096	0.446608	Tem (Tph)	NMF_9	1
diseaseCeliac	0.0156914	0.0206529	0.759765	0.447397	Tcm (Tfh)	NMF_8	1
diseasepSS	0.0165266	0.0217795	0.758817	0.447972	Tem (Th1)	NMF_11	1
diseaseMG	0.00104618	0.00138292	0.756497	0.449353	Tcm (Tfh)	NMF_9	1
diseaseSarcoidosis	0.0297833	0.0393838	0.75623	0.449515	Treg Act	NMF_1	1
diseaseNeurosarcoidosis	0.00866229	0.0116066	0.746327	0.455478	Tem (Tph)	NMF_7	1
diseaseUC	0.00301448	0.00403962	0.746228	0.455532	Tcm (Tfh)	NMF_0	1
diseaseT1D	0.0016676	0.00223661	0.745591	0.455915	Tnaive Act	NMF_10	1
diseasePPP	0.00804311	0.0107943	0.745128	0.456196	Temra (Th1)	NMF_5	1
diseaseSarcoidosis	0.00453503	0.00609391	0.744189	0.456763	Tcm (Th17)	NMF_7	1
diseasePsoriasis	0.0169963	0.0228849	0.742686	0.457772	Tcm (Th0) Act	NMF_4	1
diseaseMG	0.00400548	0.00539698	0.742172	0.457986	Tcm (Th2)	NMF_1	1
diseaseUC	0.00576239	0.00777761	0.740894	0.458764	Tem (Th1/17)	NMF_4	1
diseaseTuberculosis	0.0160359	0.0216887	0.739363	0.459786	Tcm (Th0) Act	NMF_9	1
diseaseFlu	0.0230828	0.0312822	0.737888	0.460587	Treg Naive	NMF_9	1
diseaseT1D	0.00530289	0.0071894	0.737599	0.460766	Tem (Tph)	NMF_10	1
diseaseKawasaki	0.00687425	0.00933031	0.736765	0.461269	Treg Act	NMF_5	1
diseasePPP	0.0419088	0.056978	0.735526	0.462213	TcmPHLDA3	NMF_2	1
diseaseUC	0.00364587	0.00496301	0.734609	0.462578	Tnaive Act	NMF_1	1
diseaseCD	0.00511956	0.00696952	0.734565	0.462607	Tnaive SOX4	NMF_2	1
diseaseCD	0.00577806	0.00786606	0.734557	0.462611	Tem (Th1) pre	NMF_2	1
diseaseKawasaki	0.0254325	0.0346423	0.734144	0.462869	Tem (Tph)	NMF_10	1
sexfemale	0.00226035	0.00308231	0.733328	0.463551	TcmPHLDA3	NMF_9	1
diseasePsoriasis	0.00544716	0.00744884	0.731276	0.464614	Treg Eff	NMF_5	1
diseaseCD	0.00525034	0.0071811	0.731132	0.4647	Tem (Th1) pre	NMF_6	1
diseaseCeliac	0.0139974	0.0192728	0.726279	0.467672	Treg Act	NMF_2	1
diseaseTuberculosis	0.0070809	0.00975832	0.725627	0.468077	Tem (Th1)	NMF_4	1
diseaseNeurosarcoidosis	0.0296347	0.0408718	0.725065	0.468509	Tcm (Th0) Act	NMF_8	1
diseaseCeliac	0.00831114	0.0114644	0.724955	0.468481	Temra (Th1)	NMF_9	1
diseaseRA	0.00663466	0.00919248	0.721748	0.470454	Treg Naive	NMF_4	1
diseasePPP	0.0063014	0.00877687	0.717955	0.472787	Temra (Th1)	NMF_7	1
diseaseCOVID-19	0.00220342	0.00307154	0.717367	0.473151	Tcm (Th2)	NMF_5	1
diseaseParkinsonDisease	0.00310224	0.00435239	0.712765	0.475993	Tnaive SOX4	NMF_8	1
diseaseCOVID-19	0.0110405	0.0155665	0.709248	0.478356	TcmPHLDA3	NMF_4	1
diseaseBD	0.00837335	0.0118918	0.704128	0.481363	Tem (Th1)	NMF_3	1
diseaseFlu	0.0137204	0.0194989	0.703651	0.481653	Tcm (Th2)	NMF_2	1
diseaseCeliac	0.0224107	0.0318814	0.702941	0.482094	Tcm (Th17)	NMF_8	1
diseaseFlu	0.0556128	0.0791802	0.702357	0.482641	TcmPHLDA3	NMF_4	1
diseaseCD	0.0131665	0.018757	0.701951	0.482713	Tcm (Th2)	NMF_10	1
diseaseBD	0.0209523	0.0298655	0.701556	0.48305	Tcm (Th0) Act	NMF_0	1
diseaseTuberculosis	0.0288339	0.0411966	0.699911	0.484077	Tcm (Th0) Act	NMF_1	1
diseasePPP	0.00555255	0.00796225	0.697359	0.485582	Treg Act	NMF_4	1
diseaseRA	0.060133	0.0868563	0.692328	0.488824	Tcm (Th0) Act	NMF_10	1
diseaseCD	0.0137148	0.0198951	0.689357	0.490602	Treg Act	NMF_3	1
diseaseMS	0.00365481	0.00533742	0.684752	0.493679	TcmPHLDA3	NMF_9	1
diseaseFlu	0.015263	0.0223976	0.681457	0.495584	Tcm (Tfh)	NMF_2	1
age	0.00298704	0.00438408	0.681338	0.495835	TcmPHLDA3	NMF_0	1
diseasePsoriasis	0.000661657	0.000974239	0.679153	0.497042	Tcm (Th0)	NMF_0	1
diseaseBD	0.00793848	0.011694	0.678853	0.497235	Treg Act	NMF_6	1
diseasePsoriasis	0.0155266	0.0229943	0.675236	0.499701	TcmPHLDA3	NMF_5	1
diseaseKawasaki	0.00968078	0.014343	0.67495	0.499709	Tcm (Tfh)	NMF_10	1
diseaseCeliac	0.0118877	0.0176653	0.672937	0.500989	Tem (Th1) pre	NMF_6	1
diseaseCeliac	0.0587392	0.0873393	0.672539	0.501246	Tem (Th1/17)	NMF_6	1
diseaseParkinsonDisease	0.0204559	0.0304921	0.670858	0.5024	Tcm (Th0) Act	NMF_1	1
diseaseBD	0.00307659	0.00458898	0.670431	0.502584	Tcm (Th17)	NMF_7	1
diseaseBD	0.0260613	0.038921	0.669593	0.503206	Tcm (Th0) Act	NMF_11	1
diseasePPP	0.0299781	0.0448648	0.668189	0.504101	Tcm (Th0) Act	NMF_3	1
[truncated: 2,718 more rows]
