# Supplementary material for: Single-cell transcriptome landscape of circulating CD4+ T cell populations in autoimmune diseases
Source: Cell Genom. 2024 Jan 3;4(2):100473. doi: 10.1016/j.xgen.2023.100473 (PMC10879034; doi:10.1016/j.xgen.2023.100473)
Supplement: Table S10. GWAS list used for sc-linker analysis, related to Figure 4 [file mmc10.xlsx]

## Sheet: S10 GWAS list
Table S10. GWAS list used for sc-linker analysis, related to Figure 4
Trait	File	Blood	Autoimmune	Inflammatory	COVID	URL
ADHD	PASS_ADHD_Demontis2018.sumstats	0	0	0	0	https://alkesgroup.broadinstitute.org/LDSCORE/all_sumstats/
Adult Onset Asthma	PASS_AdultOnsetAsthma_Ferreira2019.sumstats	0	0	1	0	https://alkesgroup.broadinstitute.org/LDSCORE/all_sumstats/
Age First Birth	PASS_AgeFirstBirth.sumstats	0	0	0	0	https://alkesgroup.broadinstitute.org/LDSCORE/all_sumstats/
Age of Initiation	PASS_AgeOfInitiation_Liu2019.sumstats	0	0	0	0	https://alkesgroup.broadinstitute.org/LDSCORE/all_sumstats/
Alzheimer	PASS_Alzheimer.sumstats	0	0	0	0	https://alkesgroup.broadinstitute.org/LDSCORE/all_sumstats/
Alzheimer	PASS_AlzheimersMaternal_Marioni2018.sumstats	0	0	0	0	https://alkesgroup.broadinstitute.org/LDSCORE/all_sumstats/
Alzheimer	PASS_AlzheimersPaternal_Marioni2018.sumstats	0	0	0	0	https://alkesgroup.broadinstitute.org/LDSCORE/all_sumstats/
Alzheimer	PASS_AlzheimersProxy_Marioni2018.sumstats	0	0	0	0	https://alkesgroup.broadinstitute.org/LDSCORE/all_sumstats/
Alzheimer	PASS_Alzheimers_Jansen2019.sumstats	0	0	0	0	https://alkesgroup.broadinstitute.org/LDSCORE/all_sumstats/
Anorexia	PASS_Anorexia.sumstats	0	0	0	0	https://alkesgroup.broadinstitute.org/LDSCORE/all_sumstats/
Anorexia Nervosa	PASS_AnorexiaNervosa_Duncan_2017.sumstats	0	0	0	0	https://alkesgroup.broadinstitute.org/LDSCORE/all_sumstats/
Atrial Fibrillation	PASS_AtrialFibrillation_Nielsen2018.sumstats	0	0	0	0	https://alkesgroup.broadinstitute.org/LDSCORE/all_sumstats/
Autism	PASS_Autism.sumstats	0	0	0	0	https://alkesgroup.broadinstitute.org/LDSCORE/all_sumstats/
Autism	PASS_Autism_Grove2019.sumstats	0	0	0	0	https://alkesgroup.broadinstitute.org/LDSCORE/all_sumstats/
Bipolar Disorder Schizophrenia	PASS_BDSCZ_Ruderfer2018.sumstats	0	0	0	0	https://alkesgroup.broadinstitute.org/LDSCORE/all_sumstats/
Bipolar Disorder	PASS_BIP_Stahl2019.sumstats	0	0	0	0	https://alkesgroup.broadinstitute.org/LDSCORE/all_sumstats/
BMI	PASS_BMI1.sumstats	0	0	0	0	https://alkesgroup.broadinstitute.org/LDSCORE/all_sumstats/
Bipolar Disorder	PASS_BipolarDisorder_Ruderfer2018.sumstats	0	0	0	0	https://alkesgroup.broadinstitute.org/LDSCORE/all_sumstats/
Bipolar Disorder	PASS_Bipolar_Disorder.sumstats	0	0	0	0	https://alkesgroup.broadinstitute.org/LDSCORE/all_sumstats/
Bone Mineral Density	PASS_Bone_Mineral_Density_Kemp_2017.sumstats	0	0	0	0	https://alkesgroup.broadinstitute.org/LDSCORE/all_sumstats/
Breast Cancer	PASS_BreastCancer.sumstats	0	0	0	0	https://alkesgroup.broadinstitute.org/LDSCORE/all_sumstats/
Crohns Disease	PASS_CD_deLange2017.sumstats	0	1	0	0	https://alkesgroup.broadinstitute.org/LDSCORE/all_sumstats/
Cardioembolic Stroke	PASS_CardioembolicStroke_Malik2018.sumstats	0	0	0	0	https://alkesgroup.broadinstitute.org/LDSCORE/all_sumstats/
Celiac	PASS_Celiac.sumstats	0	1	0	0	https://alkesgroup.broadinstitute.org/LDSCORE/all_sumstats/
Child Onset Asthma	PASS_ChildOnsetAsthma_Ferreira2019.sumstats	0	0	1	0	https://alkesgroup.broadinstitute.org/LDSCORE/all_sumstats/
Cigarettes Per Day	PASS_CigarettesPerDay_Liu2019.sumstats	0	0	0	0	https://alkesgroup.broadinstitute.org/LDSCORE/all_sumstats/
Coronary Artery Disease	PASS_Coronary_Artery_Disease.sumstats	0	0	0	0	https://alkesgroup.broadinstitute.org/LDSCORE/all_sumstats/
Coronary Artery Disease	PASS_Coronary_Artery_Disease_Howson_2017.sumstats	0	0	0	0	https://alkesgroup.broadinstitute.org/LDSCORE/all_sumstats/
Crohns Disease	PASS_Crohns_Disease.sumstats	0	1	0	0	https://alkesgroup.broadinstitute.org/LDSCORE/all_sumstats/
Depressive symptoms	PASS_DS.sumstats	0	0	0	0	https://alkesgroup.broadinstitute.org/LDSCORE/all_sumstats/
Depressed Affect	PASS_DepressedAffect_Nagel2018.sumstats	0	0	0	0	https://alkesgroup.broadinstitute.org/LDSCORE/all_sumstats/
Depression	PASS_Depression_Nagel2018.sumstats	0	0	0	0	https://alkesgroup.broadinstitute.org/LDSCORE/all_sumstats/
Drinks Per Week	PASS_DrinksPerWeek_Liu2019.sumstats	0	0	0	0	https://alkesgroup.broadinstitute.org/LDSCORE/all_sumstats/
Mean Putamen	PASS_ENIGMA2_MeanPutamen.sumstats	0	0	0	0	https://alkesgroup.broadinstitute.org/LDSCORE/all_sumstats/
Epilepsy	PASS_Epilepsy_Anney_2014.sumstats	0	0	0	0	https://alkesgroup.broadinstitute.org/LDSCORE/all_sumstats/
Ever Smoked	PASS_Ever_Smoked.sumstats	0	0	0	0	https://alkesgroup.broadinstitute.org/LDSCORE/all_sumstats/
Fasting Glucose	PASS_FastingGlucose_Manning.sumstats	0	0	0	0	https://alkesgroup.broadinstitute.org/LDSCORE/all_sumstats/
Fetal Birth Weight	PASS_FetalBirthWeight_Warrington2019.sumstats	0	0	0	0	https://alkesgroup.broadinstitute.org/LDSCORE/all_sumstats/
General Risk Tolerance	PASS_GeneralRiskTolerance_KarlssonLinner2019.sumstats	0	0	0	0	https://alkesgroup.broadinstitute.org/LDSCORE/all_sumstats/
HDL	PASS_HDL.sumstats	0	0	0	0	https://alkesgroup.broadinstitute.org/LDSCORE/all_sumstats/
HbA1C	PASS_HbA1C.sumstats	0	0	0	0	https://alkesgroup.broadinstitute.org/LDSCORE/all_sumstats/
Height	PASS_Height1.sumstats	0	0	0	0	https://alkesgroup.broadinstitute.org/LDSCORE/all_sumstats/
Inflammatory Bowel Disease	PASS_IBD.sumstats	0	1	0	0	https://alkesgroup.broadinstitute.org/LDSCORE/all_sumstats/
Inflammatory Bowel Disease	PASS_IBD_deLange2017.sumstats	0	1	0	0	https://alkesgroup.broadinstitute.org/LDSCORE/all_sumstats/
Insomnia	PASS_Insomnia_Jansen2019.sumstats	0	0	0	0	https://alkesgroup.broadinstitute.org/LDSCORE/all_sumstats/
Intelligence	PASS_Intelligence_SavageJansen2018.sumstats	0	0	0	0	https://alkesgroup.broadinstitute.org/LDSCORE/all_sumstats/
Ischemic Stroke	PASS_IschemicStroke_Malik2018.sumstats	0	0	0	0	https://alkesgroup.broadinstitute.org/LDSCORE/all_sumstats/
LDL	PASS_LDL.sumstats	0	0	0	0	https://alkesgroup.broadinstitute.org/LDSCORE/all_sumstats/
Large Artery Stroke	PASS_LargeArteryStroke_Malik2018.sumstats	0	0	0	0	https://alkesgroup.broadinstitute.org/LDSCORE/all_sumstats/
Lean Body Mass	PASS_Lean_Body_Mass_Zillikens_2017.sumstats	0	0	0	0	https://alkesgroup.broadinstitute.org/LDSCORE/all_sumstats/
Long Sleep Duration	PASS_LongSleepDuration_Dashti2019.sumstats	0	0	0	0	https://alkesgroup.broadinstitute.org/LDSCORE/all_sumstats/
Lupus	PASS_Lupus.sumstats	0	1	0	0	https://alkesgroup.broadinstitute.org/LDSCORE/all_sumstats/
Major depressive disorder	PASS_MDD_Howard2019.sumstats	0	0	0	0	https://alkesgroup.broadinstitute.org/LDSCORE/all_sumstats/
Major depressive disorder	PASS_MDD_Wray2018.sumstats	0	0	0	0	https://alkesgroup.broadinstitute.org/LDSCORE/all_sumstats/
Maternal Birth Weight	PASS_MaternalBirthWeight_Warrington2019.sumstats	0	0	0	0	https://alkesgroup.broadinstitute.org/LDSCORE/all_sumstats/
Medication Use	PASS_MedicationUse_Wu2019.sumstats	0	0	0	0	https://alkesgroup.broadinstitute.org/LDSCORE/all_sumstats/
Menarche	PASS_Menarche2017.sumstats	0	0	0	0	https://alkesgroup.broadinstitute.org/LDSCORE/all_sumstats/
Multiple Sclerosis	PASS_Multiple_sclerosis.sumstats	0	1	0	0	https://alkesgroup.broadinstitute.org/LDSCORE/all_sumstats/
Neuroticism	PASS_Neuroticism.sumstats	0	0	0	0	https://alkesgroup.broadinstitute.org/LDSCORE/all_sumstats/
Neuroticism	PASS_Neuroticism_Nagel2018.sumstats	0	0	0	0	https://alkesgroup.broadinstitute.org/LDSCORE/all_sumstats/
Number Children Ever Born	PASS_NumberChildrenEverBorn.sumstats	0	0	0	0	https://alkesgroup.broadinstitute.org/LDSCORE/all_sumstats/
Ovarian Cancer	PASS_OvarianCancer.sumstats	0	0	0	0	https://alkesgroup.broadinstitute.org/LDSCORE/all_sumstats/
Parkinsons	PASS_Parkinsons_23andMe_Corces2020.sumstats	0	0	0	0	https://alkesgroup.broadinstitute.org/LDSCORE/all_sumstats/
Primary Biliary Cirrhosis	PASS_Primary_biliary_cirrhosis.sumstats	0	1	0	0	https://alkesgroup.broadinstitute.org/LDSCORE/all_sumstats/
Prostate Cancer	PASS_ProstateCancer.sumstats	0	0	0	0	https://alkesgroup.broadinstitute.org/LDSCORE/all_sumstats/
Reaction Time	PASS_ReactionTime_Davies2018.sumstats	0	0	0	0	https://alkesgroup.broadinstitute.org/LDSCORE/all_sumstats/
Rheumatoid Arthritis	PASS_Rheumatoid_Arthritis.sumstats	0	1	0	0	https://alkesgroup.broadinstitute.org/LDSCORE/all_sumstats/
Schizophrenia vs Bipolar Disorder	PASS_SCZvsBD_Ruderfer2018.sumstats	0	0	0	0	https://alkesgroup.broadinstitute.org/LDSCORE/all_sumstats/
Subjective well-being	PASS_SWB.sumstats	0	0	0	0	https://alkesgroup.broadinstitute.org/LDSCORE/all_sumstats/
Schizophrenia	PASS_Schizophrenia.sumstats	0	0	0	0	https://alkesgroup.broadinstitute.org/LDSCORE/all_sumstats/
Schizophrenia	PASS_Schizophrenia_Pardinas2018.sumstats	0	0	0	0	https://alkesgroup.broadinstitute.org/LDSCORE/all_sumstats/
Schizophrenia	PASS_Schizophrenia_Ruderfer2018.sumstats	0	0	0	0	https://alkesgroup.broadinstitute.org/LDSCORE/all_sumstats/
Short Sleep Duration	PASS_ShortSleepDuration_Dashti2019.sumstats	0	0	0	0	https://alkesgroup.broadinstitute.org/LDSCORE/all_sumstats/
Sleep Duration	PASS_SleepDuration_Dashti2019.sumstats	0	0	0	0	https://alkesgroup.broadinstitute.org/LDSCORE/all_sumstats/
Small Vessel Stroke	PASS_SmallVesselStroke_Malik2018.sumstats	0	0	0	0	https://alkesgroup.broadinstitute.org/LDSCORE/all_sumstats/
Smoking Cessation	PASS_SmokingCessation_Liu2019.sumstats	0	0	0	0	https://alkesgroup.broadinstitute.org/LDSCORE/all_sumstats/
Smoking Initiation	PASS_SmokingInitiation_Liu2019.sumstats	0	0	0	0	https://alkesgroup.broadinstitute.org/LDSCORE/all_sumstats/
Stroke	PASS_Stroke_Malik2018.sumstats	0	0	0	0	https://alkesgroup.broadinstitute.org/LDSCORE/all_sumstats/
Triglycerides	PASS_Triglycerides.sumstats	0	0	0	0	https://alkesgroup.broadinstitute.org/LDSCORE/all_sumstats/
Type 1 Diabetes	PASS_Type_1_Diabetes.sumstats	0	1	0	0	https://alkesgroup.broadinstitute.org/LDSCORE/all_sumstats/
Type 2 Diabetes	PASS_Type_2_Diabetes.sumstats	0	0	0	0	https://alkesgroup.broadinstitute.org/LDSCORE/all_sumstats/
Ulcerative Colitis	PASS_UC_deLange2017.sumstats	0	1	0	0	https://alkesgroup.broadinstitute.org/LDSCORE/all_sumstats/
Ulcerative Colitis	PASS_Ulcerative_Colitis.sumstats	0	1	0	0	https://alkesgroup.broadinstitute.org/LDSCORE/all_sumstats/
Verbal Numeric Reasoning	PASS_VerbalNumericReasoning_Davies2018.sumstats	0	0	0	0	https://alkesgroup.broadinstitute.org/LDSCORE/all_sumstats/
Worry	PASS_Worry_Nagel2018.sumstats	0	0	0	0	https://alkesgroup.broadinstitute.org/LDSCORE/all_sumstats/
Years of Education	PASS_Years_of_Education1.sumstats	0	0	0	0	https://alkesgroup.broadinstitute.org/LDSCORE/all_sumstats/
Years of Education	PASS_Years_of_Education2.sumstats	0	0	0	0	https://alkesgroup.broadinstitute.org/LDSCORE/all_sumstats/
Alanine Aminotransferase	UKB_460K.biochemistry_AlanineAminotransferase.sumstats	0	0	0	0	https://alkesgroup.broadinstitute.org/LDSCORE/all_sumstats/
Albumin	UKB_460K.biochemistry_Albumin.sumstats	0	0	0	0	https://alkesgroup.broadinstitute.org/LDSCORE/all_sumstats/
Alkaline Phosphatase	UKB_460K.biochemistry_AlkalinePhosphatase.sumstats	0	0	0	0	https://alkesgroup.broadinstitute.org/LDSCORE/all_sumstats/
ApolipoproteinA	UKB_460K.biochemistry_ApolipoproteinA.sumstats	0	0	0	0	https://alkesgroup.broadinstitute.org/LDSCORE/all_sumstats/
ApolipoproteinB	UKB_460K.biochemistry_ApolipoproteinB.sumstats	0	0	0	0	https://alkesgroup.broadinstitute.org/LDSCORE/all_sumstats/
Aspartate Aminotransferase	UKB_460K.biochemistry_AspartateAminotransferase.sumstats	0	0	0	0	https://alkesgroup.broadinstitute.org/LDSCORE/all_sumstats/
Calcium	UKB_460K.biochemistry_Calcium.sumstats	0	0	0	0	https://alkesgroup.broadinstitute.org/LDSCORE/all_sumstats/
Cholesterol	UKB_460K.biochemistry_Cholesterol.sumstats	0	0	0	0	https://alkesgroup.broadinstitute.org/LDSCORE/all_sumstats/
C Reactive Protein	UKB_460K.biochemistry_CreactiveProtein.sumstats	0	0	0	0	https://alkesgroup.broadinstitute.org/LDSCORE/all_sumstats/
Creatinine	UKB_460K.biochemistry_Creatinine.sumstats	0	0	0	0	https://alkesgroup.broadinstitute.org/LDSCORE/all_sumstats/
Cystatin C	UKB_460K.biochemistry_CystatinC.sumstats	0	0	0	0	https://alkesgroup.broadinstitute.org/LDSCORE/all_sumstats/
Direct Bilirubin	UKB_460K.biochemistry_DirectBilirubin.sumstats	0	0	0	0	https://alkesgroup.broadinstitute.org/LDSCORE/all_sumstats/
Gamma Glutamyltransferase	UKB_460K.biochemistry_GammaGlutamyltransferase.sumstats	0	0	0	0	https://alkesgroup.broadinstitute.org/LDSCORE/all_sumstats/
Glucose	UKB_460K.biochemistry_Glucose.sumstats	0	0	0	0	https://alkesgroup.broadinstitute.org/LDSCORE/all_sumstats/
HDL cholesterol	UKB_460K.biochemistry_HDLcholesterol.sumstats	0	0	0	0	https://alkesgroup.broadinstitute.org/LDSCORE/all_sumstats/
HbA1c	UKB_460K.biochemistry_HbA1c.sumstats	0	0	0	0	https://alkesgroup.broadinstitute.org/LDSCORE/all_sumstats/
IGF1	UKB_460K.biochemistry_IGF1.sumstats	0	0	0	0	https://alkesgroup.broadinstitute.org/LDSCORE/all_sumstats/
LDL direct	UKB_460K.biochemistry_LDLdirect.sumstats	0	0	0	0	https://alkesgroup.broadinstitute.org/LDSCORE/all_sumstats/
Lipoprotein A	UKB_460K.biochemistry_LipoproteinA.sumstats	0	0	0	0	https://alkesgroup.broadinstitute.org/LDSCORE/all_sumstats/
Phosphate	UKB_460K.biochemistry_Phosphate.sumstats	0	0	0	0	https://alkesgroup.broadinstitute.org/LDSCORE/all_sumstats/
SHBG	UKB_460K.biochemistry_SHBG.sumstats	0	0	0	0	https://alkesgroup.broadinstitute.org/LDSCORE/all_sumstats/
Testosterone Male	UKB_460K.biochemistry_Testosterone_Male.sumstats	0	0	0	0	https://alkesgroup.broadinstitute.org/LDSCORE/all_sumstats/
Total Bilirubin	UKB_460K.biochemistry_TotalBilirubin.sumstats	0	0	0	0	https://alkesgroup.broadinstitute.org/LDSCORE/all_sumstats/
Total Protein	UKB_460K.biochemistry_TotalProtein.sumstats	0	0	0	0	https://alkesgroup.broadinstitute.org/LDSCORE/all_sumstats/
Triglycerides	UKB_460K.biochemistry_Triglycerides.sumstats	0	0	0	0	https://alkesgroup.broadinstitute.org/LDSCORE/all_sumstats/
Urate	UKB_460K.biochemistry_Urate.sumstats	0	0	0	0	https://alkesgroup.broadinstitute.org/LDSCORE/all_sumstats/
Urea	UKB_460K.biochemistry_Urea.sumstats	0	0	0	0	https://alkesgroup.broadinstitute.org/LDSCORE/all_sumstats/
VitaminD	UKB_460K.biochemistry_VitaminD.sumstats	0	0	0	0	https://alkesgroup.broadinstitute.org/LDSCORE/all_sumstats/
Eosinophil	UKB_460K.blood_EOSINOPHIL_COUNT.sumstats	1	0	0	0	https://alkesgroup.broadinstitute.org/LDSCORE/all_sumstats/
High Light Scatter Reticulocyte	UKB_460K.blood_HIGH_LIGHT_SCATTER_RETICULOCYTE_COUNT.sumstats	1	0	0	0	https://alkesgroup.broadinstitute.org/LDSCORE/all_sumstats/
Lymphocyte	UKB_460K.blood_LYMPHOCYTE_COUNT.sumstats	1	0	0	0	https://alkesgroup.broadinstitute.org/LDSCORE/all_sumstats/
Mean Corpuscular Hemoglobin	UKB_460K.blood_MEAN_CORPUSCULAR_HEMOGLOBIN.sumstats	1	0	0	0	https://alkesgroup.broadinstitute.org/LDSCORE/all_sumstats/
Mean Platelet Vol	UKB_460K.blood_MEAN_PLATELET_VOL.sumstats	1	0	0	0	https://alkesgroup.broadinstitute.org/LDSCORE/all_sumstats/
Mean Sphered Cell Vol	UKB_460K.blood_MEAN_SPHERED_CELL_VOL.sumstats	1	0	0	0	https://alkesgroup.broadinstitute.org/LDSCORE/all_sumstats/
Monocyte	UKB_460K.blood_MONOCYTE_COUNT.sumstats	1	0	0	0	https://alkesgroup.broadinstitute.org/LDSCORE/all_sumstats/
Platelet	UKB_460K.blood_PLATELET_COUNT.sumstats	1	0	0	0	https://alkesgroup.broadinstitute.org/LDSCORE/all_sumstats/
Platelet Distrib Width	UKB_460K.blood_PLATELET_DISTRIB_WIDTH.sumstats	1	0	0	0	https://alkesgroup.broadinstitute.org/LDSCORE/all_sumstats/
RBC Distrib Width	UKB_460K.blood_RBC_DISTRIB_WIDTH.sumstats	1	0	0	0	https://alkesgroup.broadinstitute.org/LDSCORE/all_sumstats/
RBC	UKB_460K.blood_RED_COUNT.sumstats	1	0	0	0	https://alkesgroup.broadinstitute.org/LDSCORE/all_sumstats/
White Blood Cell	UKB_460K.blood_WHITE_COUNT.sumstats	1	0	0	0	https://alkesgroup.broadinstitute.org/LDSCORE/all_sumstats/
Heel Tscore	UKB_460K.bmd_HEEL_TSCOREz.sumstats	0	0	0	0	https://alkesgroup.broadinstitute.org/LDSCORE/all_sumstats/
Balding	UKB_460K.body_BALDING1.sumstats	0	0	0	0	https://alkesgroup.broadinstitute.org/LDSCORE/all_sumstats/
Balding	UKB_460K.body_BALDING4.sumstats	0	0	0	0	https://alkesgroup.broadinstitute.org/LDSCORE/all_sumstats/
BMI	UKB_460K.body_BMIz.sumstats	0	0	0	0	https://alkesgroup.broadinstitute.org/LDSCORE/all_sumstats/
Height	UKB_460K.body_HEIGHTz.sumstats	0	0	0	0	https://alkesgroup.broadinstitute.org/LDSCORE/all_sumstats/
Left Handed	UKB_460K.body_LEFT_HANDED.sumstats	0	0	0	0	https://alkesgroup.broadinstitute.org/LDSCORE/all_sumstats/
waist-to-hip ratio adjusted for body mass index	UKB_460K.body_WHRadjBMIz.sumstats	0	0	0	0	https://alkesgroup.broadinstitute.org/LDSCORE/all_sumstats/
Diastolic Blood Pressure	UKB_460K.bp_DIASTOLICadjMEDz.sumstats	0	0	0	0	https://alkesgroup.broadinstitute.org/LDSCORE/all_sumstats/
Systolic Blood Pressure	UKB_460K.bp_SYSTOLICadjMEDz.sumstats	0	0	0	0	https://alkesgroup.broadinstitute.org/LDSCORE/all_sumstats/
Cancer ALL	UKB_460K.cancer_ALL.sumstats	0	0	0	0	https://alkesgroup.broadinstitute.org/LDSCORE/all_sumstats/
Cancer Breast	UKB_460K.cancer_BREAST.sumstats	0	0	0	0	https://alkesgroup.broadinstitute.org/LDSCORE/all_sumstats/
Cancer Melanoma	UKB_460K.cancer_MELANOMA.sumstats	0	0	0	0	https://alkesgroup.broadinstitute.org/LDSCORE/all_sumstats/
Cancer Prostate	UKB_460K.cancer_PROSTATE.sumstats	0	0	0	0	https://alkesgroup.broadinstitute.org/LDSCORE/all_sumstats/
College	UKB_460K.cov_EDU_COLLEGE.sumstats	0	0	0	0	https://alkesgroup.broadinstitute.org/LDSCORE/all_sumstats/
Years of Education	UKB_460K.cov_EDU_YEARS.sumstats	0	0	0	0	https://alkesgroup.broadinstitute.org/LDSCORE/all_sumstats/
Smoking	UKB_460K.cov_SMOKING_STATUS.sumstats	0	0	0	0	https://alkesgroup.broadinstitute.org/LDSCORE/all_sumstats/
Autoimmune disease ALL	UKB_460K.disease_AID_ALL.sumstats	0	1	0	0	https://alkesgroup.broadinstitute.org/LDSCORE/all_sumstats/
Autoimmune disease SURE	UKB_460K.disease_AID_SURE.sumstats	0	1	0	0	https://alkesgroup.broadinstitute.org/LDSCORE/all_sumstats/
Allergy Eczema	UKB_460K.disease_ALLERGY_ECZEMA_DIAGNOSED.sumstats	0	0	1	0	https://alkesgroup.broadinstitute.org/LDSCORE/all_sumstats/
Asthma	UKB_460K.disease_ASTHMA_DIAGNOSED.sumstats	0	0	1	0	https://alkesgroup.broadinstitute.org/LDSCORE/all_sumstats/
Cardiovascular	UKB_460K.disease_CARDIOVASCULAR.sumstats	0	0	0	0	https://alkesgroup.broadinstitute.org/LDSCORE/all_sumstats/
Dermatology	UKB_460K.disease_DERMATOLOGY.sumstats	0	0	0	0	https://alkesgroup.broadinstitute.org/LDSCORE/all_sumstats/
Diabetes	UKB_460K.disease_DIABETES_ANY_DIAGNOSED.sumstats	0	0	0	0	https://alkesgroup.broadinstitute.org/LDSCORE/all_sumstats/
Diabetes	UKB_460K.disease_ENDOCRINE_DIABETES.sumstats	0	0	0	0	https://alkesgroup.broadinstitute.org/LDSCORE/all_sumstats/
High cholesterol	UKB_460K.disease_HI_CHOL_SELF_REP.sumstats	0	0	0	0	https://alkesgroup.broadinstitute.org/LDSCORE/all_sumstats/
Hypertension	UKB_460K.disease_HYPERTENSION_DIAGNOSED.sumstats	0	0	0	0	https://alkesgroup.broadinstitute.org/LDSCORE/all_sumstats/
Hypothyroidism	UKB_460K.disease_HYPOTHYROIDISM_SELF_REP.sumstats	0	1	0	0	https://alkesgroup.broadinstitute.org/LDSCORE/all_sumstats/
Psoriasis	UKB_460K.disease_PSORIASIS.sumstats	0	1	0	0	https://alkesgroup.broadinstitute.org/LDSCORE/all_sumstats/
Respiratory ENT	UKB_460K.disease_RESPIRATORY_ENT.sumstats	0	0	0	0	https://alkesgroup.broadinstitute.org/LDSCORE/all_sumstats/
Type 2 Diabetes	UKB_460K.disease_T2D.sumstats	0	0	0	0	https://alkesgroup.broadinstitute.org/LDSCORE/all_sumstats/
Thyroid	UKB_460K.disease_THYROID_ANY_SELF_REP.sumstats	0	0	0	0	https://alkesgroup.broadinstitute.org/LDSCORE/all_sumstats/
Basal Metabolic Rate	UKB_460K.impedance_BASAL_METABOLIC_RATEz.sumstats	0	0	0	0	https://alkesgroup.broadinstitute.org/LDSCORE/all_sumstats/
FEV1FVC	UKB_460K.lung_FEV1FVCzSMOKE.sumstats	0	0	0	0	https://alkesgroup.broadinstitute.org/LDSCORE/all_sumstats/
FVC	UKB_460K.lung_FVCzSMOKE.sumstats	0	0	0	0	https://alkesgroup.broadinstitute.org/LDSCORE/all_sumstats/
Neuroticism	UKB_460K.mental_NEUROTICISM.sumstats	0	0	0	0	https://alkesgroup.broadinstitute.org/LDSCORE/all_sumstats/
Morning Person	UKB_460K.other_MORNINGPERSON.sumstats	0	0	0	0	https://alkesgroup.broadinstitute.org/LDSCORE/all_sumstats/
Pigment Hair	UKB_460K.pigment_HAIR.sumstats	0	0	0	0	https://alkesgroup.broadinstitute.org/LDSCORE/all_sumstats/
Pigment Hair Blackmale	UKB_460K.pigment_HAIR_blackmale.sumstats	0	0	0	0	https://alkesgroup.broadinstitute.org/LDSCORE/all_sumstats/
Pigment Hair Blonde	UKB_460K.pigment_HAIR_blonde.sumstats	0	0	0	0	https://alkesgroup.broadinstitute.org/LDSCORE/all_sumstats/
Pigment Hair Darkbrown	UKB_460K.pigment_HAIR_darkbrown.sumstats	0	0	0	0	https://alkesgroup.broadinstitute.org/LDSCORE/all_sumstats/
Pigment Skin	UKB_460K.pigment_SKIN.sumstats	0	0	0	0	https://alkesgroup.broadinstitute.org/LDSCORE/all_sumstats/
Pigment Sunburn	UKB_460K.pigment_SUNBURN.sumstats	0	0	0	0	https://alkesgroup.broadinstitute.org/LDSCORE/all_sumstats/
Pigment Tanning	UKB_460K.pigment_TANNING.sumstats	0	0	0	0	https://alkesgroup.broadinstitute.org/LDSCORE/all_sumstats/
Age First Birth Female	UKB_460K.repro_AgeFirstBirth_Female.sumstats	0	0	0	0	https://alkesgroup.broadinstitute.org/LDSCORE/all_sumstats/
Menarche Age	UKB_460K.repro_MENARCHE_AGE.sumstats	0	0	0	0	https://alkesgroup.broadinstitute.org/LDSCORE/all_sumstats/
Menopause Age	UKB_460K.repro_MENOPAUSE_AGE.sumstats	0	0	0	0	https://alkesgroup.broadinstitute.org/LDSCORE/all_sumstats/
Number Children Ever Born Female	UKB_460K.repro_NumberChildrenEverBorn_Female.sumstats	0	0	0	0	https://alkesgroup.broadinstitute.org/LDSCORE/all_sumstats/
Number Children Ever Born Male	UKB_460K.repro_NumberChildrenEverBorn_Male.sumstats	0	0	0	0	https://alkesgroup.broadinstitute.org/LDSCORE/all_sumstats/
COVID19-A (Very severe respiratory confirmed covid)	COVID19_HGI_A2_ALL_eur_leave23andme_20220403.sumstats	0	0	0	1	https://www.covid19hg.org/results/r7/
COVID19-B (Hospitalized covid)	COVID19_HGI_B2_ALL_eur_leave23andme_20220403.sumstats	0	0	0	1	https://www.covid19hg.org/results/r7/
COVID19-C (Covid)	COVID19_HGI_C2_ALL_eur_leave23andme_20220403.sumstats	0	0	0	1	https://www.covid19hg.org/results/r7/
ALS	GCST90027164_buildGRCh37.sumstats	0	0	0	0	https://www.ebi.ac.uk/gwas/studies/GCST90027164
Myasthenia Gravis	GCST90093061_buildLifoverhg19.sumstats	0	1	0	0	https://www.ebi.ac.uk/gwas/studies/GCST90093061
