# Supplementary material for: Single-cell transcriptome landscape of circulating CD4+ T cell populations in autoimmune diseases
Source: Cell Genom. 2024 Jan 3;4(2):100473. doi: 10.1016/j.xgen.2023.100473 (PMC10879034; doi:10.1016/j.xgen.2023.100473)
Supplement: Table S11. The detailed results of sc-linker for NMF features, related to Figure 4 [file mmc11.xlsx]

## Sheet: S11 sclinker NMF
Table S11. The detailed results of sc-linker for NMF features, related to Figure 4
NMF	Trait	Escore	pEscore	qEscore
NMF0	PASS_ADHD_Demontis2018	0	1	1
NMF1	PASS_ADHD_Demontis2018	1.56641	0.171585	0.618739
NMF2	PASS_ADHD_Demontis2018	0.776852	0.34574	0.946513
NMF3	PASS_ADHD_Demontis2018	0.822451	0.264589	0.807242
NMF4	PASS_ADHD_Demontis2018	2.3372	0.108233	0.479062
NMF5	PASS_ADHD_Demontis2018	0	1	1
NMF6	PASS_ADHD_Demontis2018	0.915088	0.259237	0.801375
NMF7	PASS_ADHD_Demontis2018	2.5019	0.210879	0.710693
NMF8	PASS_ADHD_Demontis2018	0	1	1
NMF9	PASS_ADHD_Demontis2018	0.857659	0.364824	0.982222
NMF10	PASS_ADHD_Demontis2018	0	1	1
NMF11	PASS_ADHD_Demontis2018	0	1	1
NMF0	PASS_AdultOnsetAsthma_Ferreira2019	0	1	1
NMF1	PASS_AdultOnsetAsthma_Ferreira2019	0.813687	0.0010572	0.0116507
NMF2	PASS_AdultOnsetAsthma_Ferreira2019	0	1	1
NMF3	PASS_AdultOnsetAsthma_Ferreira2019	3.46507	0.00643079	0.0557852
NMF4	PASS_AdultOnsetAsthma_Ferreira2019	3.1399	0.00057508	0.0069785
NMF5	PASS_AdultOnsetAsthma_Ferreira2019	3.30507	0.188309	0.658998
NMF6	PASS_AdultOnsetAsthma_Ferreira2019	3.07525	0.00295303	0.0288622
NMF7	PASS_AdultOnsetAsthma_Ferreira2019	0	1	1
NMF8	PASS_AdultOnsetAsthma_Ferreira2019	2.77356	0.013578	0.10044
NMF9	PASS_AdultOnsetAsthma_Ferreira2019	1.70145	0.0495696	0.276668
NMF10	PASS_AdultOnsetAsthma_Ferreira2019	2.01495	0.00848941	0.0694588
NMF11	PASS_AdultOnsetAsthma_Ferreira2019	1.85715	0.00517688	0.0463986
NMF0	PASS_AgeFirstBirth	1.45418	0.14033	0.556974
NMF1	PASS_AgeFirstBirth	0.350213	0.356868	0.967171
NMF2	PASS_AgeFirstBirth	0.0354332	0.40161	1
NMF3	PASS_AgeFirstBirth	0.248376	0.333565	0.933658
NMF4	PASS_AgeFirstBirth	1.07167	0.195986	0.672422
NMF5	PASS_AgeFirstBirth	2.15712	0.223007	0.737664
NMF6	PASS_AgeFirstBirth	0.591126	0.297247	0.872354
NMF7	PASS_AgeFirstBirth	0	1	1
NMF8	PASS_AgeFirstBirth	0.063926	0.366877	0.985641
NMF9	PASS_AgeFirstBirth	0	1	1
NMF10	PASS_AgeFirstBirth	0	1	1
NMF11	PASS_AgeFirstBirth	0.599505	0.257253	0.797225
NMF0	PASS_AgeOfInitiation_Liu2019	0	1	1
NMF1	PASS_AgeOfInitiation_Liu2019	0	1	1
NMF2	PASS_AgeOfInitiation_Liu2019	0	1	1
NMF3	PASS_AgeOfInitiation_Liu2019	2.01017	0.252395	0.787311
NMF4	PASS_AgeOfInitiation_Liu2019	0	1	1
NMF5	PASS_AgeOfInitiation_Liu2019	0.370737	0.91352	1
NMF6	PASS_AgeOfInitiation_Liu2019	0	1	1
NMF7	PASS_AgeOfInitiation_Liu2019	3.11987	0.436623	1
NMF8	PASS_AgeOfInitiation_Liu2019	0	1	1
NMF9	PASS_AgeOfInitiation_Liu2019	5.55319	0.0325389	0.202548
NMF10	PASS_AgeOfInitiation_Liu2019	0.741576	0.782861	1
NMF11	PASS_AgeOfInitiation_Liu2019	0	1	1
NMF0	PASS_Alzheimer	0.762617	0.0425403	0.245687
NMF1	PASS_Alzheimer	0	1	1
NMF2	PASS_Alzheimer	0	1	1
NMF3	PASS_Alzheimer	0	1	1
NMF4	PASS_Alzheimer	2.32647	0.0739809	0.367353
NMF5	PASS_Alzheimer	0	1	1
NMF6	PASS_Alzheimer	0	1	1
NMF7	PASS_Alzheimer	0	1	1
NMF8	PASS_Alzheimer	0	1	1
NMF9	PASS_Alzheimer	3.23821	0.0585104	0.314384
NMF10	PASS_Alzheimer	4.48861	0.157793	0.599002
NMF11	PASS_Alzheimer	0	1	1
NMF0	PASS_AlzheimersMaternal_Marioni2018	3.14772	0.070121	0.353057
NMF1	PASS_AlzheimersMaternal_Marioni2018	0	1	1
NMF2	PASS_AlzheimersMaternal_Marioni2018	0	1	1
NMF3	PASS_AlzheimersMaternal_Marioni2018	0	1	1
NMF4	PASS_AlzheimersMaternal_Marioni2018	6.59145	0.285151	0.848382
NMF5	PASS_AlzheimersMaternal_Marioni2018	23.9825	0.0764199	0.377054
NMF6	PASS_AlzheimersMaternal_Marioni2018	0	1	1
NMF7	PASS_AlzheimersMaternal_Marioni2018	0	1	1
NMF8	PASS_AlzheimersMaternal_Marioni2018	3.8516	0.187568	0.658776
NMF9	PASS_AlzheimersMaternal_Marioni2018	1.81948	0.0930944	0.437863
NMF10	PASS_AlzheimersMaternal_Marioni2018	13.5782	0.298523	0.87491
NMF11	PASS_AlzheimersMaternal_Marioni2018	1.7463	0.0774006	0.379967
NMF0	PASS_AlzheimersPaternal_Marioni2018	8.15659	0.0999376	0.461251
NMF1	PASS_AlzheimersPaternal_Marioni2018	0	1	1
NMF2	PASS_AlzheimersPaternal_Marioni2018	5.43427	0.264038	0.807242
NMF3	PASS_AlzheimersPaternal_Marioni2018	0	1	1
NMF4	PASS_AlzheimersPaternal_Marioni2018	3.94372	0.46322	1
NMF5	PASS_AlzheimersPaternal_Marioni2018	5.70006	0.455514	1
NMF6	PASS_AlzheimersPaternal_Marioni2018	1.5876	0.503913	1
NMF7	PASS_AlzheimersPaternal_Marioni2018	1.22239	0.628272	1
NMF8	PASS_AlzheimersPaternal_Marioni2018	5.22347	0.274409	0.824373
NMF9	PASS_AlzheimersPaternal_Marioni2018	5.45746	0.399486	1
NMF10	PASS_AlzheimersPaternal_Marioni2018	26.5251	0.0225136	0.152396
NMF11	PASS_AlzheimersPaternal_Marioni2018	2.81733	0.358978	0.970453
NMF0	PASS_AlzheimersProxy_Marioni2018	2.34741	0.0358014	0.216008
NMF1	PASS_AlzheimersProxy_Marioni2018	0	1	1
NMF2	PASS_AlzheimersProxy_Marioni2018	0	1	1
NMF3	PASS_AlzheimersProxy_Marioni2018	0	1	1
NMF4	PASS_AlzheimersProxy_Marioni2018	2.54415	0.212747	0.71356
NMF5	PASS_AlzheimersProxy_Marioni2018	0	1	1
NMF6	PASS_AlzheimersProxy_Marioni2018	0	1	1
NMF7	PASS_AlzheimersProxy_Marioni2018	0	1	1
NMF8	PASS_AlzheimersProxy_Marioni2018	0	1	1
NMF9	PASS_AlzheimersProxy_Marioni2018	0.388818	0.0679874	0.347992
NMF10	PASS_AlzheimersProxy_Marioni2018	8.10566	0.199596	0.681087
NMF11	PASS_AlzheimersProxy_Marioni2018	0	1	1
NMF0	PASS_Alzheimers_Jansen2019	5.33637	0.00415072	0.0386446
NMF1	PASS_Alzheimers_Jansen2019	0	1	1
NMF2	PASS_Alzheimers_Jansen2019	0.576118	0.0577106	0.31103
NMF3	PASS_Alzheimers_Jansen2019	0	1	1
NMF4	PASS_Alzheimers_Jansen2019	0.685848	0.0851265	0.408607
NMF5	PASS_Alzheimers_Jansen2019	0.137079	0.174407	0.623708
NMF6	PASS_Alzheimers_Jansen2019	0	1	1
NMF7	PASS_Alzheimers_Jansen2019	0.325839	0.113444	0.497035
NMF8	PASS_Alzheimers_Jansen2019	0	1	1
NMF9	PASS_Alzheimers_Jansen2019	3.33184	0.00671706	0.0580354
NMF10	PASS_Alzheimers_Jansen2019	5.16416	0.11965	0.508776
NMF11	PASS_Alzheimers_Jansen2019	0.000700794	0.0162971	0.117456
NMF0	PASS_Anorexia	0.723214	0.573648	1
NMF1	PASS_Anorexia	0	1	1
NMF2	PASS_Anorexia	1.54818	0.281344	0.84053
NMF3	PASS_Anorexia	0.513979	0.460931	1
NMF4	PASS_Anorexia	1.07703	0.400124	1
NMF5	PASS_Anorexia	7.27747	0.153996	0.588729
NMF6	PASS_Anorexia	0	1	1
NMF7	PASS_Anorexia	0	1	1
NMF8	PASS_Anorexia	0	1	1
NMF9	PASS_Anorexia	3.68018	0.0748624	0.370878
NMF10	PASS_Anorexia	0	1	1
NMF11	PASS_Anorexia	1.09332	0.324325	0.918143
NMF0	PASS_AnorexiaNervosa_Duncan_2017	0	1	1
NMF1	PASS_AnorexiaNervosa_Duncan_2017	3.1421	0.226402	0.745468
NMF2	PASS_AnorexiaNervosa_Duncan_2017	0	1	1
NMF3	PASS_AnorexiaNervosa_Duncan_2017	2.53277	0.260358	0.801375
NMF4	PASS_AnorexiaNervosa_Duncan_2017	0	1	1
NMF5	PASS_AnorexiaNervosa_Duncan_2017	1.24583	0.747445	1
NMF6	PASS_AnorexiaNervosa_Duncan_2017	0.749017	0.521666	1
NMF7	PASS_AnorexiaNervosa_Duncan_2017	0	1	1
NMF8	PASS_AnorexiaNervosa_Duncan_2017	0	1	1
NMF9	PASS_AnorexiaNervosa_Duncan_2017	5.4467	0.166951	0.611036
NMF10	PASS_AnorexiaNervosa_Duncan_2017	0	1	1
NMF11	PASS_AnorexiaNervosa_Duncan_2017	0	1	1
NMF0	PASS_AtrialFibrillation_Nielsen2018	0	1	1
NMF1	PASS_AtrialFibrillation_Nielsen2018	0	1	1
NMF2	PASS_AtrialFibrillation_Nielsen2018	0	1	1
NMF3	PASS_AtrialFibrillation_Nielsen2018	0	1	1
NMF4	PASS_AtrialFibrillation_Nielsen2018	1.979	0.00685795	0.0590167
NMF5	PASS_AtrialFibrillation_Nielsen2018	0.506036	0.256455	0.79704
NMF6	PASS_AtrialFibrillation_Nielsen2018	0	1	1
NMF7	PASS_AtrialFibrillation_Nielsen2018	3.32121	0.117182	0.505695
NMF8	PASS_AtrialFibrillation_Nielsen2018	0	1	1
NMF9	PASS_AtrialFibrillation_Nielsen2018	0	1	1
NMF10	PASS_AtrialFibrillation_Nielsen2018	0	1	1
NMF11	PASS_AtrialFibrillation_Nielsen2018	0	1	1
NMF0	PASS_Autism	0.819167	0.966294	1
NMF1	PASS_Autism	1.42488	0.783206	1
NMF2	PASS_Autism	0.0144385	0.58206	1
NMF3	PASS_Autism	0	1	1
NMF4	PASS_Autism	0	1	1
NMF5	PASS_Autism	2.13323	0.793919	1
NMF6	PASS_Autism	0.634262	0.859632	1
NMF7	PASS_Autism	1.60326	0.81631	1
NMF8	PASS_Autism	0	1	1
NMF9	PASS_Autism	0.28868	0.761622	1
NMF10	PASS_Autism	0	1	1
NMF11	PASS_Autism	0	1	1
NMF0	PASS_Autism_Grove2019	0.381374	0.742242	1
NMF1	PASS_Autism_Grove2019	0.0268825	0.620084	1
NMF2	PASS_Autism_Grove2019	0.352427	0.646915	1
NMF3	PASS_Autism_Grove2019	0	1	1
NMF4	PASS_Autism_Grove2019	0.429177	0.764176	1
NMF5	PASS_Autism_Grove2019	1.14614	0.985352	1
NMF6	PASS_Autism_Grove2019	1.64227	0.751938	1
NMF7	PASS_Autism_Grove2019	1.52638	0.870608	1
NMF8	PASS_Autism_Grove2019	0	1	1
NMF9	PASS_Autism_Grove2019	1.63396	0.795863	1
NMF10	PASS_Autism_Grove2019	0	1	1
NMF11	PASS_Autism_Grove2019	0.734927	0.853959	1
NMF0	PASS_BDSCZ_Ruderfer2018	0	1	1
NMF1	PASS_BDSCZ_Ruderfer2018	0.0593964	0.733726	1
NMF2	PASS_BDSCZ_Ruderfer2018	0	1	1
NMF3	PASS_BDSCZ_Ruderfer2018	0.998598	0.451424	1
NMF4	PASS_BDSCZ_Ruderfer2018	0	1	1
NMF5	PASS_BDSCZ_Ruderfer2018	0	1	1
NMF6	PASS_BDSCZ_Ruderfer2018	0.0365421	0.668663	1
NMF7	PASS_BDSCZ_Ruderfer2018	0.398727	0.60009	1
NMF8	PASS_BDSCZ_Ruderfer2018	0	1	1
NMF9	PASS_BDSCZ_Ruderfer2018	0.497394	0.548466	1
NMF10	PASS_BDSCZ_Ruderfer2018	0	1	1
NMF11	PASS_BDSCZ_Ruderfer2018	0	1	1
NMF0	PASS_BIP_Stahl2019	0	1	1
NMF1	PASS_BIP_Stahl2019	0	1	1
NMF2	PASS_BIP_Stahl2019	0	1	1
NMF3	PASS_BIP_Stahl2019	1.78985	0.126508	0.524486
NMF4	PASS_BIP_Stahl2019	0	1	1
NMF5	PASS_BIP_Stahl2019	0	1	1
NMF6	PASS_BIP_Stahl2019	0.283994	0.245635	0.780962
NMF7	PASS_BIP_Stahl2019	0.447034	0.538432	1
NMF8	PASS_BIP_Stahl2019	0	1	1
NMF9	PASS_BIP_Stahl2019	1.73567	0.101939	0.464037
NMF10	PASS_BIP_Stahl2019	0	1	1
NMF11	PASS_BIP_Stahl2019	0	1	1
NMF0	PASS_BMI1	0	1	1
NMF1	PASS_BMI1	0	1	1
NMF2	PASS_BMI1	0	1	1
NMF3	PASS_BMI1	0.91628	0.394879	1
NMF4	PASS_BMI1	0	1	1
NMF5	PASS_BMI1	0	1	1
NMF6	PASS_BMI1	0.0660275	0.984567	1
NMF7	PASS_BMI1	0.291885	0.846434	1
NMF8	PASS_BMI1	0	1	1
NMF9	PASS_BMI1	0	1	1
NMF10	PASS_BMI1	0.506641	0.798884	1
NMF11	PASS_BMI1	0	1	1
NMF0	PASS_BipolarDisorder_Ruderfer2018	0	1	1
NMF1	PASS_BipolarDisorder_Ruderfer2018	0	1	1
NMF2	PASS_BipolarDisorder_Ruderfer2018	0	1	1
NMF3	PASS_BipolarDisorder_Ruderfer2018	1.43936	0.157508	0.598974
NMF4	PASS_BipolarDisorder_Ruderfer2018	0	1	1
NMF5	PASS_BipolarDisorder_Ruderfer2018	0	1	1
NMF6	PASS_BipolarDisorder_Ruderfer2018	0	1	1
NMF7	PASS_BipolarDisorder_Ruderfer2018	0	1	1
NMF8	PASS_BipolarDisorder_Ruderfer2018	0	1	1
NMF9	PASS_BipolarDisorder_Ruderfer2018	1.1156	0.212688	0.71356
NMF10	PASS_BipolarDisorder_Ruderfer2018	0	1	1
NMF11	PASS_BipolarDisorder_Ruderfer2018	0	1	1
NMF0	PASS_Bipolar_Disorder	0	1	1
NMF1	PASS_Bipolar_Disorder	0	1	1
NMF2	PASS_Bipolar_Disorder	0	1	1
NMF3	PASS_Bipolar_Disorder	3.02181	0.155815	0.594628
NMF4	PASS_Bipolar_Disorder	1.01996	0.554908	1
NMF5	PASS_Bipolar_Disorder	0	1	1
NMF6	PASS_Bipolar_Disorder	0.328115	0.682342	1
NMF7	PASS_Bipolar_Disorder	4.6457	0.309237	0.889417
NMF8	PASS_Bipolar_Disorder	0	1	1
NMF9	PASS_Bipolar_Disorder	1.66235	0.462209	1
NMF10	PASS_Bipolar_Disorder	0	1	1
NMF11	PASS_Bipolar_Disorder	0	1	1
NMF0	PASS_Bone_Mineral_Density_Kemp_2017	0	1	1
NMF1	PASS_Bone_Mineral_Density_Kemp_2017	0	1	1
NMF2	PASS_Bone_Mineral_Density_Kemp_2017	1.11553	0.138452	0.555371
NMF3	PASS_Bone_Mineral_Density_Kemp_2017	0.202893	0.246851	0.780962
NMF4	PASS_Bone_Mineral_Density_Kemp_2017	1.36443	0.105322	0.471003
NMF5	PASS_Bone_Mineral_Density_Kemp_2017	0	1	1
NMF6	PASS_Bone_Mineral_Density_Kemp_2017	0.449027	0.22617	0.745468
NMF7	PASS_Bone_Mineral_Density_Kemp_2017	0	1	1
NMF8	PASS_Bone_Mineral_Density_Kemp_2017	0	1	1
NMF9	PASS_Bone_Mineral_Density_Kemp_2017	0	1	1
NMF10	PASS_Bone_Mineral_Density_Kemp_2017	0.564909	0.387937	1
NMF11	PASS_Bone_Mineral_Density_Kemp_2017	0	1	1
NMF0	PASS_BreastCancer	1.07546	0.0725553	0.361939
NMF1	PASS_BreastCancer	0.960712	0.350029	0.953278
NMF2	PASS_BreastCancer	0	1	1
NMF3	PASS_BreastCancer	1.39281	0.059375	0.316667
NMF4	PASS_BreastCancer	3.49936	0.034554	0.210838
NMF5	PASS_BreastCancer	3.13688	0.179165	0.636507
NMF6	PASS_BreastCancer	0.15565	0.313891	0.896832
NMF7	PASS_BreastCancer	0	1	1
NMF8	PASS_BreastCancer	0	1	1
NMF9	PASS_BreastCancer	0.454835	0.394502	1
NMF10	PASS_BreastCancer	0	1	1
NMF11	PASS_BreastCancer	1.45293	0.0820662	0.395886
NMF0	PASS_CD_deLange2017	0.193702	6.28e-07	4.24e-05
NMF1	PASS_CD_deLange2017	4.09145	3.6e-08	4.89e-06
NMF2	PASS_CD_deLange2017	6.72606	0.000804256	0.0091915
NMF3	PASS_CD_deLange2017	0	1	1
NMF4	PASS_CD_deLange2017	1.4865	4.91e-07	3.65e-05
NMF5	PASS_CD_deLange2017	2.48682	0.0119201	0.0903418
NMF6	PASS_CD_deLange2017	0	1	1
NMF7	PASS_CD_deLange2017	0	1	1
NMF8	PASS_CD_deLange2017	0	1	1
NMF9	PASS_CD_deLange2017	0.653458	1.79e-05	0.000530317
NMF10	PASS_CD_deLange2017	4.65344	0.000109946	0.00188479
NMF11	PASS_CD_deLange2017	3.9686	1.95e-07	1.79e-05
NMF0	PASS_CardioembolicStroke_Malik2018	1.79071	0.717761	1
NMF1	PASS_CardioembolicStroke_Malik2018	0	1	1
NMF2	PASS_CardioembolicStroke_Malik2018	1.1264	0.660621	1
NMF3	PASS_CardioembolicStroke_Malik2018	2.76945	0.488423	1
NMF4	PASS_CardioembolicStroke_Malik2018	5.55504	0.424934	1
NMF5	PASS_CardioembolicStroke_Malik2018	22.3946	0.384358	1
NMF6	PASS_CardioembolicStroke_Malik2018	0	1	1
NMF7	PASS_CardioembolicStroke_Malik2018	0	1	1
NMF8	PASS_CardioembolicStroke_Malik2018	1.48106	0.655755	1
NMF9	PASS_CardioembolicStroke_Malik2018	16.2724	0.119943	0.508776
NMF10	PASS_CardioembolicStroke_Malik2018	0	1	1
NMF11	PASS_CardioembolicStroke_Malik2018	11.7847	0.21239	0.71356
NMF0	PASS_Celiac	0.0756747	0.000167066	0.00257758
NMF1	PASS_Celiac	4.64195	6.1e-05	0.00126706
NMF2	PASS_Celiac	0	1	1
NMF3	PASS_Celiac	0	1	1
NMF4	PASS_Celiac	5.56681	0.00073891	0.00867416
NMF5	PASS_Celiac	23.231	0.00340598	0.0324094
NMF6	PASS_Celiac	0	1	1
NMF7	PASS_Celiac	0	1	1
NMF8	PASS_Celiac	0	1	1
NMF9	PASS_Celiac	2.36389	0.00451719	0.0413826
NMF10	PASS_Celiac	5.36099	0.000240584	0.00348766
NMF11	PASS_Celiac	11.274	2.95e-05	0.000724616
NMF0	PASS_ChildOnsetAsthma_Ferreira2019	0	1	1
NMF1	PASS_ChildOnsetAsthma_Ferreira2019	1.37287	2.04e-05	0.000588103
NMF2	PASS_ChildOnsetAsthma_Ferreira2019	1.18459	1.21e-06	6.73e-05
NMF3	PASS_ChildOnsetAsthma_Ferreira2019	3.69625	6.04e-05	0.00126593
NMF4	PASS_ChildOnsetAsthma_Ferreira2019	2.09255	0.000238291	0.00347776
NMF5	PASS_ChildOnsetAsthma_Ferreira2019	4.65753	0.119424	0.508776
NMF6	PASS_ChildOnsetAsthma_Ferreira2019	4.31721	5.5e-06	0.000208474
NMF7	PASS_ChildOnsetAsthma_Ferreira2019	0	1	1
NMF8	PASS_ChildOnsetAsthma_Ferreira2019	5.50042	0.000135773	0.00217237
NMF9	PASS_ChildOnsetAsthma_Ferreira2019	7.51233	0.00173921	0.0182364
NMF10	PASS_ChildOnsetAsthma_Ferreira2019	5.50647	0.000112124	0.00190699
NMF11	PASS_ChildOnsetAsthma_Ferreira2019	0	1	1
NMF0	PASS_CigarettesPerDay_Liu2019	0	1	1
NMF1	PASS_CigarettesPerDay_Liu2019	0	1	1
NMF2	PASS_CigarettesPerDay_Liu2019	0.783173	0.834506	1
NMF3	PASS_CigarettesPerDay_Liu2019	0.0125091	0.801	1
NMF4	PASS_CigarettesPerDay_Liu2019	0.214606	0.938321	1
NMF5	PASS_CigarettesPerDay_Liu2019	0	1	1
NMF6	PASS_CigarettesPerDay_Liu2019	0	1	1
NMF7	PASS_CigarettesPerDay_Liu2019	4.54892	0.164427	0.609577
NMF8	PASS_CigarettesPerDay_Liu2019	0.688724	0.83837	1
NMF9	PASS_CigarettesPerDay_Liu2019	0	1	1
NMF10	PASS_CigarettesPerDay_Liu2019	0.512065	0.948834	1
NMF11	PASS_CigarettesPerDay_Liu2019	0	1	1
NMF0	PASS_Coronary_Artery_Disease	1.24928	0.542369	1
NMF1	PASS_Coronary_Artery_Disease	6.31724	0.0780162	0.381734
NMF2	PASS_Coronary_Artery_Disease	7.81209	0.127929	0.527342
NMF3	PASS_Coronary_Artery_Disease	0	1	1
NMF4	PASS_Coronary_Artery_Disease	2.94685	0.21919	0.729184
NMF5	PASS_Coronary_Artery_Disease	0	1	1
NMF6	PASS_Coronary_Artery_Disease	1.72497	0.303794	0.884359
NMF7	PASS_Coronary_Artery_Disease	5.71359	0.340146	0.938334
NMF8	PASS_Coronary_Artery_Disease	3.43773	0.135058	0.54939
NMF9	PASS_Coronary_Artery_Disease	1.57329	0.460049	1
NMF10	PASS_Coronary_Artery_Disease	4.76898	0.159958	0.601966
NMF11	PASS_Coronary_Artery_Disease	0	1	1
NMF0	PASS_Coronary_Artery_Disease_Howson_2017	0	1	1
NMF1	PASS_Coronary_Artery_Disease_Howson_2017	0	1	1
NMF2	PASS_Coronary_Artery_Disease_Howson_2017	3.55713	0.0781141	0.381734
NMF3	PASS_Coronary_Artery_Disease_Howson_2017	0	1	1
NMF4	PASS_Coronary_Artery_Disease_Howson_2017	0	1	1
NMF5	PASS_Coronary_Artery_Disease_Howson_2017	0	1	1
NMF6	PASS_Coronary_Artery_Disease_Howson_2017	0	1	1
NMF7	PASS_Coronary_Artery_Disease_Howson_2017	2.49741	0.259528	0.801375
NMF8	PASS_Coronary_Artery_Disease_Howson_2017	0	1	1
NMF9	PASS_Coronary_Artery_Disease_Howson_2017	0	1	1
NMF10	PASS_Coronary_Artery_Disease_Howson_2017	0	1	1
NMF11	PASS_Coronary_Artery_Disease_Howson_2017	0	1	1
NMF0	PASS_Crohns_Disease	0.187924	0.00033614	0.00450971
NMF1	PASS_Crohns_Disease	2.7697	1.01e-05	0.000334213
NMF2	PASS_Crohns_Disease	6.99489	0.0498954	0.277054
NMF3	PASS_Crohns_Disease	0	1	1
NMF4	PASS_Crohns_Disease	1.16253	0.000227159	0.00338389
NMF5	PASS_Crohns_Disease	2.32014	0.0238093	0.15922
NMF6	PASS_Crohns_Disease	0.523227	4.46e-05	0.000998716
NMF7	PASS_Crohns_Disease	2.73642	0.0577422	0.31103
NMF8	PASS_Crohns_Disease	0	1	1
NMF9	PASS_Crohns_Disease	0	1	1
NMF10	PASS_Crohns_Disease	7.76458	5.69e-05	0.00120401
NMF11	PASS_Crohns_Disease	4.1122	4.27e-05	0.000970172
NMF0	PASS_DS	0	1	1
NMF1	PASS_DS	3.36229	0.56773	1
NMF2	PASS_DS	0.100074	0.520298	1
NMF3	PASS_DS	0	1	1
NMF4	PASS_DS	0	1	1
NMF5	PASS_DS	0	1	1
NMF6	PASS_DS	1.32523	0.952656	1
NMF7	PASS_DS	0	1	1
NMF8	PASS_DS	1.56662	0.952943	1
NMF9	PASS_DS	0.558591	0.746339	1
NMF10	PASS_DS	3.06544	0.610582	1
NMF11	PASS_DS	0	1	1
NMF0	PASS_DepressedAffect_Nagel2018	0.32852	0.809208	1
NMF1	PASS_DepressedAffect_Nagel2018	0.356166	0.794845	1
NMF2	PASS_DepressedAffect_Nagel2018	0	1	1
NMF3	PASS_DepressedAffect_Nagel2018	0	1	1
NMF4	PASS_DepressedAffect_Nagel2018	0.417516	0.864566	1
NMF5	PASS_DepressedAffect_Nagel2018	0	1	1
NMF6	PASS_DepressedAffect_Nagel2018	0.0686656	0.373869	0.994529
NMF7	PASS_DepressedAffect_Nagel2018	0.541674	0.997911	1
NMF8	PASS_DepressedAffect_Nagel2018	0.0280715	0.48937	1
NMF9	PASS_DepressedAffect_Nagel2018	0	1	1
NMF10	PASS_DepressedAffect_Nagel2018	0	1	1
NMF11	PASS_DepressedAffect_Nagel2018	0	1	1
NMF0	PASS_Depression_Nagel2018	1.03925	0.649407	1
NMF1	PASS_Depression_Nagel2018	0	1	1
NMF2	PASS_Depression_Nagel2018	0	1	1
NMF3	PASS_Depression_Nagel2018	0	1	1
NMF4	PASS_Depression_Nagel2018	0.437972	0.980373	1
NMF5	PASS_Depression_Nagel2018	0.739682	0.886934	1
NMF6	PASS_Depression_Nagel2018	0	1	1
NMF7	PASS_Depression_Nagel2018	0	1	1
NMF8	PASS_Depression_Nagel2018	0	1	1
NMF9	PASS_Depression_Nagel2018	0	1	1
NMF10	PASS_Depression_Nagel2018	2.16296	0.247805	0.780962
NMF11	PASS_Depression_Nagel2018	0.436006	0.978297	1
NMF0	PASS_DrinksPerWeek_Liu2019	0	1	1
NMF1	PASS_DrinksPerWeek_Liu2019	0	1	1
NMF2	PASS_DrinksPerWeek_Liu2019	0.762467	0.463401	1
NMF3	PASS_DrinksPerWeek_Liu2019	0.268352	0.684727	1
NMF4	PASS_DrinksPerWeek_Liu2019	0.648638	0.604658	1
NMF5	PASS_DrinksPerWeek_Liu2019	0	1	1
NMF6	PASS_DrinksPerWeek_Liu2019	0.310354	0.630375	1
NMF7	PASS_DrinksPerWeek_Liu2019	0	1	1
NMF8	PASS_DrinksPerWeek_Liu2019	0	1	1
NMF9	PASS_DrinksPerWeek_Liu2019	0	1	1
NMF10	PASS_DrinksPerWeek_Liu2019	0	1	1
NMF11	PASS_DrinksPerWeek_Liu2019	0.145388	0.827853	1
NMF0	PASS_ENIGMA2_MeanPutamen	2.89421	0.228317	0.746239
NMF1	PASS_ENIGMA2_MeanPutamen	0	1	1
NMF2	PASS_ENIGMA2_MeanPutamen	4.50371	0.0794631	0.38745
NMF3	PASS_ENIGMA2_MeanPutamen	0	1	1
NMF4	PASS_ENIGMA2_MeanPutamen	1.29386	0.429539	1
NMF5	PASS_ENIGMA2_MeanPutamen	12.4981	0.015666	0.113552
NMF6	PASS_ENIGMA2_MeanPutamen	0	1	1
NMF7	PASS_ENIGMA2_MeanPutamen	0	1	1
NMF8	PASS_ENIGMA2_MeanPutamen	0	1	1
NMF9	PASS_ENIGMA2_MeanPutamen	0	1	1
NMF10	PASS_ENIGMA2_MeanPutamen	0	1	1
NMF11	PASS_ENIGMA2_MeanPutamen	2.70563	0.266588	0.808751
NMF0	PASS_Epilepsy_Anney_2014	1.74319	0.196123	0.672422
NMF1	PASS_Epilepsy_Anney_2014	0	1	1
NMF2	PASS_Epilepsy_Anney_2014	0.560853	0.164515	0.609577
NMF3	PASS_Epilepsy_Anney_2014	2.39675	0.0406909	0.238318
NMF4	PASS_Epilepsy_Anney_2014	0	1	1
NMF5	PASS_Epilepsy_Anney_2014	2.34287	0.468159	1
NMF6	PASS_Epilepsy_Anney_2014	0	1	1
NMF7	PASS_Epilepsy_Anney_2014	6.57994	0.082293	0.395886
NMF8	PASS_Epilepsy_Anney_2014	0	1	1
NMF9	PASS_Epilepsy_Anney_2014	4.60559	0.0676074	0.347984
NMF10	PASS_Epilepsy_Anney_2014	2.26965	0.271185	0.820392
NMF11	PASS_Epilepsy_Anney_2014	0.887767	0.125915	0.523367
NMF0	PASS_Ever_Smoked	1.07197	0.334979	0.933658
NMF1	PASS_Ever_Smoked	0	1	1
NMF2	PASS_Ever_Smoked	0.787135	0.0981096	0.453783
NMF3	PASS_Ever_Smoked	0.458481	0.179159	0.636507
NMF4	PASS_Ever_Smoked	2.00334	0.0510619	0.281362
NMF5	PASS_Ever_Smoked	0	1	1
NMF6	PASS_Ever_Smoked	0.115639	0.241391	0.772451
NMF7	PASS_Ever_Smoked	5.00577	0.0407754	0.238318
NMF8	PASS_Ever_Smoked	0.511994	0.159967	0.601966
NMF9	PASS_Ever_Smoked	0	1	1
NMF10	PASS_Ever_Smoked	0.772287	0.3395	0.93775
NMF11	PASS_Ever_Smoked	1.93935	0.254281	0.791421
NMF0	PASS_FastingGlucose_Manning	1.19215	0.777029	1
NMF1	PASS_FastingGlucose_Manning	0	1	1
NMF2	PASS_FastingGlucose_Manning	0	1	1
NMF3	PASS_FastingGlucose_Manning	0	1	1
NMF4	PASS_FastingGlucose_Manning	0	1	1
NMF5	PASS_FastingGlucose_Manning	13.1611	0.0691445	0.349771
NMF6	PASS_FastingGlucose_Manning	0	1	1
NMF7	PASS_FastingGlucose_Manning	0	1	1
NMF8	PASS_FastingGlucose_Manning	0.191831	0.957696	1
NMF9	PASS_FastingGlucose_Manning	0	1	1
NMF10	PASS_FastingGlucose_Manning	0	1	1
NMF11	PASS_FastingGlucose_Manning	0.727072	0.90108	1
NMF0	PASS_FetalBirthWeight_Warrington2019	0	1	1
NMF1	PASS_FetalBirthWeight_Warrington2019	0	1	1
NMF2	PASS_FetalBirthWeight_Warrington2019	0.40682	0.558901	1
NMF3	PASS_FetalBirthWeight_Warrington2019	0.578016	0.363496	0.980215
NMF4	PASS_FetalBirthWeight_Warrington2019	2.10488	0.102472	0.464037
NMF5	PASS_FetalBirthWeight_Warrington2019	0	1	1
NMF6	PASS_FetalBirthWeight_Warrington2019	1.45637	0.100296	0.461916
NMF7	PASS_FetalBirthWeight_Warrington2019	2.05047	0.188547	0.658998
NMF8	PASS_FetalBirthWeight_Warrington2019	0	1	1
NMF9	PASS_FetalBirthWeight_Warrington2019	0	1	1
NMF10	PASS_FetalBirthWeight_Warrington2019	0	1	1
NMF11	PASS_FetalBirthWeight_Warrington2019	0.267297	0.675983	1
NMF0	PASS_GeneralRiskTolerance_KarlssonLinner2019	0	1	1
NMF1	PASS_GeneralRiskTolerance_KarlssonLinner2019	0.0125921	0.150582	0.578749
NMF2	PASS_GeneralRiskTolerance_KarlssonLinner2019	0.22517	0.227902	0.746239
NMF3	PASS_GeneralRiskTolerance_KarlssonLinner2019	0.404257	0.288417	0.85499
NMF4	PASS_GeneralRiskTolerance_KarlssonLinner2019	0.0618609	0.216905	0.723017
NMF5	PASS_GeneralRiskTolerance_KarlssonLinner2019	0.0035565	0.403055	1
NMF6	PASS_GeneralRiskTolerance_KarlssonLinner2019	0	1	1
NMF7	PASS_GeneralRiskTolerance_KarlssonLinner2019	0	1	1
NMF8	PASS_GeneralRiskTolerance_KarlssonLinner2019	0.289697	0.282099	0.841411
NMF9	PASS_GeneralRiskTolerance_KarlssonLinner2019	0.37177	0.426533	1
NMF10	PASS_GeneralRiskTolerance_KarlssonLinner2019	0.925986	0.860993	1
NMF11	PASS_GeneralRiskTolerance_KarlssonLinner2019	0	1	1
NMF0	PASS_HDL	6.7673	0.440283	1
NMF1	PASS_HDL	0	1	1
NMF2	PASS_HDL	0.109432	0.269778	0.81728
NMF3	PASS_HDL	1.27879	0.103968	0.468832
NMF4	PASS_HDL	1.2187	0.170598	0.618445
NMF5	PASS_HDL	8.25295	0.513332	1
NMF6	PASS_HDL	0	1	1
NMF7	PASS_HDL	10.2008	0.421424	1
NMF8	PASS_HDL	3.67304	0.220061	0.730157
NMF9	PASS_HDL	0	1	1
NMF10	PASS_HDL	1.00895	0.306468	0.886173
NMF11	PASS_HDL	0	1	1
NMF0	PASS_HbA1C	0	1	1
NMF1	PASS_HbA1C	0	1	1
NMF2	PASS_HbA1C	0	1	1
NMF3	PASS_HbA1C	0	1	1
NMF4	PASS_HbA1C	0	1	1
NMF5	PASS_HbA1C	0	1	1
NMF6	PASS_HbA1C	0	1	1
NMF7	PASS_HbA1C	6.76897	0.176099	0.627678
NMF8	PASS_HbA1C	0	1	1
NMF9	PASS_HbA1C	0	1	1
NMF10	PASS_HbA1C	0	1	1
NMF11	PASS_HbA1C	0	1	1
NMF0	PASS_Height1	0	1	1
NMF1	PASS_Height1	0	1	1
NMF2	PASS_Height1	0.339107	0.142996	0.559548
NMF3	PASS_Height1	0.751425	0.0112111	0.085866
NMF4	PASS_Height1	5.17745	0.117413	0.505695
NMF5	PASS_Height1	0	1	1
NMF6	PASS_Height1	0.71312	0.0226477	0.152396
NMF7	PASS_Height1	0	1	1
NMF8	PASS_Height1	0.34753	0.0725159	0.361939
NMF9	PASS_Height1	0.560605	0.0507236	0.280212
NMF10	PASS_Height1	0	1	1
NMF11	PASS_Height1	0	1	1
NMF0	PASS_IBD	0	1	1
NMF1	PASS_IBD	2.81909	9.26e-05	0.0017098
NMF2	PASS_IBD	6.91675	0.000924369	0.0103991
NMF3	PASS_IBD	0	1	1
NMF4	PASS_IBD	1.01411	2.08e-05	0.000589807
NMF5	PASS_IBD	0	1	1
NMF6	PASS_IBD	2.03791	1.47e-07	1.59e-05
NMF7	PASS_IBD	5.43282	0.0354322	0.21438
NMF8	PASS_IBD	0	1	1
NMF9	PASS_IBD	0	1	1
NMF10	PASS_IBD	4.43037	0.000359468	0.00479291
NMF11	PASS_IBD	3.76659	2.81e-05	0.000715076
NMF0	PASS_IBD_deLange2017	0	1	1
NMF1	PASS_IBD_deLange2017	2.72132	6.47e-07	4.24e-05
NMF2	PASS_IBD_deLange2017	7.53213	0.000491001	0.00620212
NMF3	PASS_IBD_deLange2017	0	1	1
NMF4	PASS_IBD_deLange2017	1.22648	7.76e-08	9.86e-06
NMF5	PASS_IBD_deLange2017	0	1	1
NMF6	PASS_IBD_deLange2017	1.45694	1.33e-09	8.53e-07
NMF7	PASS_IBD_deLange2017	1.4064	0.01125	0.085866
NMF8	PASS_IBD_deLange2017	0	1	1
NMF9	PASS_IBD_deLange2017	0.861295	1.33e-06	7.16e-05
NMF10	PASS_IBD_deLange2017	3.07637	4.96e-05	0.00108322
NMF11	PASS_IBD_deLange2017	3.28719	3.62e-08	4.89e-06
NMF0	PASS_Insomnia_Jansen2019	0	1	1
NMF1	PASS_Insomnia_Jansen2019	0	1	1
NMF2	PASS_Insomnia_Jansen2019	0	1	1
NMF3	PASS_Insomnia_Jansen2019	0	1	1
NMF4	PASS_Insomnia_Jansen2019	0	1	1
NMF5	PASS_Insomnia_Jansen2019	2.96299	0.125017	0.521305
NMF6	PASS_Insomnia_Jansen2019	0	1	1
NMF7	PASS_Insomnia_Jansen2019	0	1	1
NMF8	PASS_Insomnia_Jansen2019	0	1	1
NMF9	PASS_Insomnia_Jansen2019	0	1	1
NMF10	PASS_Insomnia_Jansen2019	0.285512	0.546256	1
NMF11	PASS_Insomnia_Jansen2019	0	1	1
NMF0	PASS_Intelligence_SavageJansen2018	0	1	1
NMF1	PASS_Intelligence_SavageJansen2018	0.134993	0.334974	0.933658
NMF2	PASS_Intelligence_SavageJansen2018	0.866276	0.797367	1
NMF3	PASS_Intelligence_SavageJansen2018	0	1	1
NMF4	PASS_Intelligence_SavageJansen2018	0.398164	0.636724	1
NMF5	PASS_Intelligence_SavageJansen2018	0	1	1
NMF6	PASS_Intelligence_SavageJansen2018	0.427503	0.630785	1
NMF7	PASS_Intelligence_SavageJansen2018	0	1	1
NMF8	PASS_Intelligence_SavageJansen2018	0	1	1
NMF9	PASS_Intelligence_SavageJansen2018	0.677631	0.995511	1
NMF10	PASS_Intelligence_SavageJansen2018	0.755293	0.956117	1
NMF11	PASS_Intelligence_SavageJansen2018	0	1	1
NMF0	PASS_IschemicStroke_Malik2018	0	1	1
NMF1	PASS_IschemicStroke_Malik2018	0	1	1
NMF2	PASS_IschemicStroke_Malik2018	0	1	1
NMF3	PASS_IschemicStroke_Malik2018	0	1	1
NMF4	PASS_IschemicStroke_Malik2018	1.04761	0.388938	1
NMF5	PASS_IschemicStroke_Malik2018	4.98913	0.159735	0.601966
NMF6	PASS_IschemicStroke_Malik2018	0	1	1
NMF7	PASS_IschemicStroke_Malik2018	0	1	1
NMF8	PASS_IschemicStroke_Malik2018	0	1	1
NMF9	PASS_IschemicStroke_Malik2018	0.286592	0.51704	1
NMF10	PASS_IschemicStroke_Malik2018	0	1	1
NMF11	PASS_IschemicStroke_Malik2018	1.29468	0.33702	0.933658
NMF0	PASS_LDL	0.712141	0.261481	0.80227
NMF1	PASS_LDL	0.981773	0.265081	0.807242
NMF2	PASS_LDL	0	1	1
NMF3	PASS_LDL	0	1	1
NMF4	PASS_LDL	0	1	1
NMF5	PASS_LDL	0	1	1
NMF6	PASS_LDL	0	1	1
NMF7	PASS_LDL	5.14709	0.285757	0.849018
NMF8	PASS_LDL	0	1	1
NMF9	PASS_LDL	0	1	1
NMF10	PASS_LDL	0.301168	0.52877	1
NMF11	PASS_LDL	0	1	1
NMF0	PASS_LargeArteryStroke_Malik2018	1.95835	0.871446	1
NMF1	PASS_LargeArteryStroke_Malik2018	0	1	1
NMF2	PASS_LargeArteryStroke_Malik2018	1.90801	0.860142	1
NMF3	PASS_LargeArteryStroke_Malik2018	0	1	1
NMF4	PASS_LargeArteryStroke_Malik2018	0	1	1
NMF5	PASS_LargeArteryStroke_Malik2018	5.819	0.557488	1
NMF6	PASS_LargeArteryStroke_Malik2018	0	1	1
NMF7	PASS_LargeArteryStroke_Malik2018	0	1	1
NMF8	PASS_LargeArteryStroke_Malik2018	1.39624	0.953898	1
NMF9	PASS_LargeArteryStroke_Malik2018	0.668205	0.928344	1
NMF10	PASS_LargeArteryStroke_Malik2018	0	1	1
NMF11	PASS_LargeArteryStroke_Malik2018	0.582867	0.911804	1
NMF0	PASS_Lean_Body_Mass_Zillikens_2017	0	1	1
NMF1	PASS_Lean_Body_Mass_Zillikens_2017	2.2507	0.577362	1
NMF2	PASS_Lean_Body_Mass_Zillikens_2017	0.29864	0.990816	1
NMF3	PASS_Lean_Body_Mass_Zillikens_2017	0.523928	0.917824	1
NMF4	PASS_Lean_Body_Mass_Zillikens_2017	0	1	1
NMF5	PASS_Lean_Body_Mass_Zillikens_2017	0	1	1
NMF6	PASS_Lean_Body_Mass_Zillikens_2017	0	1	1
NMF7	PASS_Lean_Body_Mass_Zillikens_2017	3.07295	0.436122	1
NMF8	PASS_Lean_Body_Mass_Zillikens_2017	2.772	0.409927	1
NMF9	PASS_Lean_Body_Mass_Zillikens_2017	0	1	1
NMF10	PASS_Lean_Body_Mass_Zillikens_2017	0.122644	0.972739	1
NMF11	PASS_Lean_Body_Mass_Zillikens_2017	0	1	1
NMF0	PASS_LongSleepDuration_Dashti2019	0.872435	0.552655	1
NMF1	PASS_LongSleepDuration_Dashti2019	0	1	1
NMF2	PASS_LongSleepDuration_Dashti2019	0	1	1
NMF3	PASS_LongSleepDuration_Dashti2019	0.835847	0.472497	1
NMF4	PASS_LongSleepDuration_Dashti2019	0.464396	0.779134	1
NMF5	PASS_LongSleepDuration_Dashti2019	1.86808	0.492967	1
NMF6	PASS_LongSleepDuration_Dashti2019	0.432233	0.746701	1
NMF7	PASS_LongSleepDuration_Dashti2019	0.571599	0.810143	1
NMF8	PASS_LongSleepDuration_Dashti2019	0	1	1
NMF9	PASS_LongSleepDuration_Dashti2019	2.01638	0.141964	0.556974
NMF10	PASS_LongSleepDuration_Dashti2019	0	1	1
NMF11	PASS_LongSleepDuration_Dashti2019	1.87541	0.115946	0.5029
NMF0	PASS_Lupus	0.0334344	0.0152732	0.111078
NMF1	PASS_Lupus	7.5305	0.0014153	0.0151339
NMF2	PASS_Lupus	2.63884	0.00820549	0.0681687
NMF3	PASS_Lupus	2.1228	0.000629239	0.00759305
NMF4	PASS_Lupus	0.593685	0.00736889	0.0626646
NMF5	PASS_Lupus	0.898043	0.210752	0.710693
NMF6	PASS_Lupus	0.940662	0.00456135	0.0415718
NMF7	PASS_Lupus	15.1233	0.0390749	0.231873
NMF8	PASS_Lupus	0	1	1
NMF9	PASS_Lupus	5.51436	0.0021893	0.0219949
NMF10	PASS_Lupus	8.12615	0.0606514	0.3192
NMF11	PASS_Lupus	1.31695	0.00320678	0.0307851
NMF0	PASS_MDD_Howard2019	0.604117	0.718669	1
NMF1	PASS_MDD_Howard2019	0.345905	0.911899	1
NMF2	PASS_MDD_Howard2019	0.125977	0.80098	1
NMF3	PASS_MDD_Howard2019	0.333535	0.923844	1
NMF4	PASS_MDD_Howard2019	0.361487	0.896931	1
NMF5	PASS_MDD_Howard2019	0.512099	0.837248	1
NMF6	PASS_MDD_Howard2019	0.340339	0.907721	1
NMF7	PASS_MDD_Howard2019	0.0858826	0.841896	1
NMF8	PASS_MDD_Howard2019	0	1	1
NMF9	PASS_MDD_Howard2019	1.23188	0.136603	0.55313
NMF10	PASS_MDD_Howard2019	0.503134	0.781786	1
NMF11	PASS_MDD_Howard2019	0.0566738	0.683082	1
NMF0	PASS_MDD_Wray2018	0	1	1
NMF1	PASS_MDD_Wray2018	0.017733	0.369695	0.990091
NMF2	PASS_MDD_Wray2018	0	1	1
NMF3	PASS_MDD_Wray2018	0.398759	0.215141	0.718245
NMF4	PASS_MDD_Wray2018	1.17889	0.165589	0.609577
NMF5	PASS_MDD_Wray2018	0	1	1
NMF6	PASS_MDD_Wray2018	0.611954	0.141297	0.556974
NMF7	PASS_MDD_Wray2018	2.45211	0.135793	0.551338
NMF8	PASS_MDD_Wray2018	0	1	1
NMF9	PASS_MDD_Wray2018	0.464481	0.310809	0.892748
NMF10	PASS_MDD_Wray2018	0.400683	0.527509	1
NMF11	PASS_MDD_Wray2018	0	1	1
NMF0	PASS_MaternalBirthWeight_Warrington2019	0	1	1
NMF1	PASS_MaternalBirthWeight_Warrington2019	1.30339	0.168265	0.612904
NMF2	PASS_MaternalBirthWeight_Warrington2019	0	1	1
NMF3	PASS_MaternalBirthWeight_Warrington2019	1.36781	0.0686762	0.34931
NMF4	PASS_MaternalBirthWeight_Warrington2019	2.05636	0.0605998	0.3192
NMF5	PASS_MaternalBirthWeight_Warrington2019	0	1	1
NMF6	PASS_MaternalBirthWeight_Warrington2019	1.03368	0.230862	0.752129
NMF7	PASS_MaternalBirthWeight_Warrington2019	0	1	1
NMF8	PASS_MaternalBirthWeight_Warrington2019	0	1	1
NMF9	PASS_MaternalBirthWeight_Warrington2019	1.38163	0.20227	0.688036
NMF10	PASS_MaternalBirthWeight_Warrington2019	3.47971	0.317471	0.902285
NMF11	PASS_MaternalBirthWeight_Warrington2019	0	1	1
NMF0	PASS_MedicationUse_Wu2019	0.530893	0.450472	1
NMF1	PASS_MedicationUse_Wu2019	0	1	1
NMF2	PASS_MedicationUse_Wu2019	0.552735	0.195332	0.672422
NMF3	PASS_MedicationUse_Wu2019	0.360562	0.198722	0.679176
NMF4	PASS_MedicationUse_Wu2019	0	1	1
NMF5	PASS_MedicationUse_Wu2019	3.14477	0.249643	0.782624
NMF6	PASS_MedicationUse_Wu2019	0	1	1
NMF7	PASS_MedicationUse_Wu2019	0.612165	0.639151	1
NMF8	PASS_MedicationUse_Wu2019	0	1	1
NMF9	PASS_MedicationUse_Wu2019	0.371223	0.308437	0.889242
NMF10	PASS_MedicationUse_Wu2019	0	1	1
NMF11	PASS_MedicationUse_Wu2019	0	1	1
NMF0	PASS_Menarche2017	0	1	1
NMF1	PASS_Menarche2017	0	1	1
NMF2	PASS_Menarche2017	0	1	1
NMF3	PASS_Menarche2017	1.03519	0.0105221	0.0820492
NMF4	PASS_Menarche2017	0.756547	0.0577151	0.31103
NMF5	PASS_Menarche2017	0	1	1
NMF6	PASS_Menarche2017	0.677098	0.0402572	0.238234
NMF7	PASS_Menarche2017	0	1	1
NMF8	PASS_Menarche2017	0.15796	0.164238	0.609577
NMF9	PASS_Menarche2017	1.79864	0.0354045	0.21438
NMF10	PASS_Menarche2017	1.99681	0.00967206	0.0770909
NMF11	PASS_Menarche2017	0	1	1
NMF0	PASS_Multiple_sclerosis	11.8763	2.69e-06	0.00011838
NMF1	PASS_Multiple_sclerosis	35.2873	5.42e-05	0.00115834
NMF2	PASS_Multiple_sclerosis	9.96931	1.99e-07	1.79e-05
NMF3	PASS_Multiple_sclerosis	0.895974	3.09e-08	4.89e-06
NMF4	PASS_Multiple_sclerosis	11.1267	6.16e-05	0.00126819
NMF5	PASS_Multiple_sclerosis	39.0884	0.000704136	0.00834139
NMF6	PASS_Multiple_sclerosis	0	1	1
NMF7	PASS_Multiple_sclerosis	10.7902	0.000380416	0.00501036
NMF8	PASS_Multiple_sclerosis	5.88295	2.36e-08	4.64e-06
NMF9	PASS_Multiple_sclerosis	13.1923	2.23e-05	0.000624951
NMF10	PASS_Multiple_sclerosis	56.2773	0.00025146	0.00359705
NMF11	PASS_Multiple_sclerosis	29.5315	1.29e-08	3.1e-06
NMF0	PASS_Neuroticism	0	1	1
NMF1	PASS_Neuroticism	0	1	1
NMF2	PASS_Neuroticism	0	1	1
NMF3	PASS_Neuroticism	0.165991	0.594088	1
NMF4	PASS_Neuroticism	0.399496	0.637709	1
NMF5	PASS_Neuroticism	0	1	1
NMF6	PASS_Neuroticism	0	1	1
NMF7	PASS_Neuroticism	2.78031	0.234094	0.75582
NMF8	PASS_Neuroticism	1.11782	0.192773	0.66915
NMF9	PASS_Neuroticism	1.06726	0.423377	1
NMF10	PASS_Neuroticism	0	1	1
NMF11	PASS_Neuroticism	0	1	1
NMF0	PASS_Neuroticism_Nagel2018	0.43738	0.691103	1
NMF1	PASS_Neuroticism_Nagel2018	0.331585	0.7944	1
NMF2	PASS_Neuroticism_Nagel2018	0.271571	0.920233	1
NMF3	PASS_Neuroticism_Nagel2018	0	1	1
NMF4	PASS_Neuroticism_Nagel2018	0.203047	0.966639	1
NMF5	PASS_Neuroticism_Nagel2018	0	1	1
NMF6	PASS_Neuroticism_Nagel2018	0.0832191	0.847985	1
NMF7	PASS_Neuroticism_Nagel2018	0.50984	0.705264	1
NMF8	PASS_Neuroticism_Nagel2018	0.3762	0.737088	1
NMF9	PASS_Neuroticism_Nagel2018	0	1	1
NMF10	PASS_Neuroticism_Nagel2018	0	1	1
NMF11	PASS_Neuroticism_Nagel2018	0	1	1
NMF0	PASS_NumberChildrenEverBorn	0	1	1
NMF1	PASS_NumberChildrenEverBorn	0.293551	0.809162	1
NMF2	PASS_NumberChildrenEverBorn	1.84606	0.395701	1
NMF3	PASS_NumberChildrenEverBorn	0	1	1
NMF4	PASS_NumberChildrenEverBorn	0.268361	0.82921	1
NMF5	PASS_NumberChildrenEverBorn	0	1	1
NMF6	PASS_NumberChildrenEverBorn	0	1	1
NMF7	PASS_NumberChildrenEverBorn	0.0240102	0.964354	1
NMF8	PASS_NumberChildrenEverBorn	0	1	1
NMF9	PASS_NumberChildrenEverBorn	0	1	1
NMF10	PASS_NumberChildrenEverBorn	2.30217	0.302815	0.883894
NMF11	PASS_NumberChildrenEverBorn	0	1	1
NMF0	PASS_OvarianCancer	0	1	1
NMF1	PASS_OvarianCancer	0	1	1
NMF2	PASS_OvarianCancer	0	1	1
NMF3	PASS_OvarianCancer	6.26035	0.00195093	0.0198774
NMF4	PASS_OvarianCancer	2.61451	0.0670175	0.347141
NMF5	PASS_OvarianCancer	0	1	1
NMF6	PASS_OvarianCancer	1.81941	0.0343224	0.210838
NMF7	PASS_OvarianCancer	3.73985	0.184799	0.652232
NMF8	PASS_OvarianCancer	1.83842	0.0322315	0.201214
NMF9	PASS_OvarianCancer	0	1	1
NMF10	PASS_OvarianCancer	0	1	1
NMF11	PASS_OvarianCancer	0	1	1
NMF0	PASS_Parkinsons_23andMe_Corces2020	2.12941	0.542193	1
NMF1	PASS_Parkinsons_23andMe_Corces2020	1.41571	0.52235	1
NMF2	PASS_Parkinsons_23andMe_Corces2020	4.82248	0.307453	0.887831
NMF3	PASS_Parkinsons_23andMe_Corces2020	0.38681	0.636679	1
NMF4	PASS_Parkinsons_23andMe_Corces2020	10.7283	0.248751	0.780962
NMF5	PASS_Parkinsons_23andMe_Corces2020	0	1	1
NMF6	PASS_Parkinsons_23andMe_Corces2020	0	1	1
NMF7	PASS_Parkinsons_23andMe_Corces2020	11.5472	0.282418	0.841411
NMF8	PASS_Parkinsons_23andMe_Corces2020	0	1	1
NMF9	PASS_Parkinsons_23andMe_Corces2020	4.87551	0.240041	0.770413
NMF10	PASS_Parkinsons_23andMe_Corces2020	0	1	1
NMF11	PASS_Parkinsons_23andMe_Corces2020	4.16396	0.272036	0.820573
NMF0	PASS_Primary_biliary_cirrhosis	0.28006	0.00179393	0.0187192
NMF1	PASS_Primary_biliary_cirrhosis	3.32657	1.73e-05	0.000525439
NMF2	PASS_Primary_biliary_cirrhosis	6.28175	0.00056767	0.0069275
NMF3	PASS_Primary_biliary_cirrhosis	0	1	1
NMF4	PASS_Primary_biliary_cirrhosis	5.38593	0.0109886	0.0850729
NMF5	PASS_Primary_biliary_cirrhosis	10.5354	0.0556673	0.304805
NMF6	PASS_Primary_biliary_cirrhosis	1.2333	7.99e-05	0.00158813
NMF7	PASS_Primary_biliary_cirrhosis	15.1618	0.000758518	0.00885621
NMF8	PASS_Primary_biliary_cirrhosis	0	1	1
NMF9	PASS_Primary_biliary_cirrhosis	0	1	1
NMF10	PASS_Primary_biliary_cirrhosis	15.1531	0.0204792	0.142235
NMF11	PASS_Primary_biliary_cirrhosis	0	1	1
NMF0	PASS_ProstateCancer	2.46114	0.132179	0.541757
NMF1	PASS_ProstateCancer	1.35418	0.101977	0.464037
NMF2	PASS_ProstateCancer	0	1	1
NMF3	PASS_ProstateCancer	2.02829	0.117187	0.505695
NMF4	PASS_ProstateCancer	2.8283	0.138013	0.555371
NMF5	PASS_ProstateCancer	7.8513	0.350341	0.953278
NMF6	PASS_ProstateCancer	1.16781	0.15131	0.580513
NMF7	PASS_ProstateCancer	4.31938	0.12169	0.5094
NMF8	PASS_ProstateCancer	0	1	1
NMF9	PASS_ProstateCancer	1.12201	0.127286	0.525693
NMF10	PASS_ProstateCancer	0	1	1
NMF11	PASS_ProstateCancer	0	1	1
NMF0	PASS_ReactionTime_Davies2018	0	1	1
NMF1	PASS_ReactionTime_Davies2018	0.18983	0.816207	1
NMF2	PASS_ReactionTime_Davies2018	1.03909	0.485048	1
NMF3	PASS_ReactionTime_Davies2018	0.115133	0.674675	1
NMF4	PASS_ReactionTime_Davies2018	0.812478	0.631636	1
NMF5	PASS_ReactionTime_Davies2018	0	1	1
NMF6	PASS_ReactionTime_Davies2018	0.849217	0.556149	1
NMF7	PASS_ReactionTime_Davies2018	2.09871	0.214505	0.717229
NMF8	PASS_ReactionTime_Davies2018	0.621345	0.748916	1
NMF9	PASS_ReactionTime_Davies2018	0.251602	0.88826	1
NMF10	PASS_ReactionTime_Davies2018	0.59739	0.866715	1
NMF11	PASS_ReactionTime_Davies2018	0	1	1
NMF0	PASS_Rheumatoid_Arthritis	0	1	1
NMF1	PASS_Rheumatoid_Arthritis	14.9475	0.00397181	0.037139
NMF2	PASS_Rheumatoid_Arthritis	6.06309	0.00217448	0.021948
NMF3	PASS_Rheumatoid_Arthritis	0	1	1
NMF4	PASS_Rheumatoid_Arthritis	0.496029	0.00384362	0.0360966
NMF5	PASS_Rheumatoid_Arthritis	7.31358	0.041758	0.24302
NMF6	PASS_Rheumatoid_Arthritis	3.0589	0.000196375	0.00294563
NMF7	PASS_Rheumatoid_Arthritis	9.52826	0.0207718	0.143712
NMF8	PASS_Rheumatoid_Arthritis	0	1	1
NMF9	PASS_Rheumatoid_Arthritis	0	1	1
NMF10	PASS_Rheumatoid_Arthritis	2.72911	0.0941762	0.44126
NMF11	PASS_Rheumatoid_Arthritis	0	1	1
NMF0	PASS_SCZvsBD_Ruderfer2018	0	1	1
NMF1	PASS_SCZvsBD_Ruderfer2018	1.8618	0.0270865	0.175542
NMF2	PASS_SCZvsBD_Ruderfer2018	0	1	1
NMF3	PASS_SCZvsBD_Ruderfer2018	1.08856	0.0799121	0.388761
NMF4	PASS_SCZvsBD_Ruderfer2018	1.16274	0.188167	0.658998
NMF5	PASS_SCZvsBD_Ruderfer2018	3.98314	0.369909	0.990091
NMF6	PASS_SCZvsBD_Ruderfer2018	1.84533	0.0403867	0.238318
NMF7	PASS_SCZvsBD_Ruderfer2018	0.614329	0.478011	1
NMF8	PASS_SCZvsBD_Ruderfer2018	1.09448	0.228363	0.746239
NMF9	PASS_SCZvsBD_Ruderfer2018	0.644864	0.337154	0.933658
NMF10	PASS_SCZvsBD_Ruderfer2018	1.09355	0.326961	0.923185
NMF11	PASS_SCZvsBD_Ruderfer2018	0	1	1
NMF0	PASS_SWB	0	1	1
NMF1	PASS_SWB	0	1	1
NMF2	PASS_SWB	0	1	1
NMF3	PASS_SWB	0	1	1
NMF4	PASS_SWB	0.147273	0.560977	1
NMF5	PASS_SWB	4.75118	0.213469	0.714873
NMF6	PASS_SWB	0	1	1
NMF7	PASS_SWB	0	1	1
NMF8	PASS_SWB	0.95803	0.34117	0.939319
NMF9	PASS_SWB	2.74382	0.247857	0.780962
NMF10	PASS_SWB	0	1	1
NMF11	PASS_SWB	0	1	1
NMF0	PASS_Schizophrenia	0	1	1
NMF1	PASS_Schizophrenia	0.402334	0.898249	1
NMF2	PASS_Schizophrenia	0	1	1
NMF3	PASS_Schizophrenia	0.999613	0.499123	1
NMF4	PASS_Schizophrenia	0	1	1
NMF5	PASS_Schizophrenia	0	1	1
NMF6	PASS_Schizophrenia	0	1	1
NMF7	PASS_Schizophrenia	0.539231	0.853918	1
NMF8	PASS_Schizophrenia	0.312757	0.959198	1
NMF9	PASS_Schizophrenia	0.523289	0.824873	1
NMF10	PASS_Schizophrenia	0	1	1
NMF11	PASS_Schizophrenia	0	1	1
NMF0	PASS_Schizophrenia_Pardinas2018	0	1	1
NMF1	PASS_Schizophrenia_Pardinas2018	0	1	1
NMF2	PASS_Schizophrenia_Pardinas2018	0	1	1
NMF3	PASS_Schizophrenia_Pardinas2018	0.976399	0.492086	1
NMF4	PASS_Schizophrenia_Pardinas2018	0	1	1
NMF5	PASS_Schizophrenia_Pardinas2018	0	1	1
NMF6	PASS_Schizophrenia_Pardinas2018	0	1	1
NMF7	PASS_Schizophrenia_Pardinas2018	1.01692	0.591097	1
NMF8	PASS_Schizophrenia_Pardinas2018	0	1	1
NMF9	PASS_Schizophrenia_Pardinas2018	0.665889	0.611577	1
NMF10	PASS_Schizophrenia_Pardinas2018	0	1	1
NMF11	PASS_Schizophrenia_Pardinas2018	0	1	1
NMF0	PASS_Schizophrenia_Ruderfer2018	0	1	1
NMF1	PASS_Schizophrenia_Ruderfer2018	0.145389	0.778142	1
NMF2	PASS_Schizophrenia_Ruderfer2018	0	1	1
NMF3	PASS_Schizophrenia_Ruderfer2018	0.688727	0.565834	1
NMF4	PASS_Schizophrenia_Ruderfer2018	0	1	1
NMF5	PASS_Schizophrenia_Ruderfer2018	0	1	1
NMF6	PASS_Schizophrenia_Ruderfer2018	0	1	1
NMF7	PASS_Schizophrenia_Ruderfer2018	0.622366	0.583821	1
NMF8	PASS_Schizophrenia_Ruderfer2018	0	1	1
NMF9	PASS_Schizophrenia_Ruderfer2018	0.362373	0.687434	1
NMF10	PASS_Schizophrenia_Ruderfer2018	0	1	1
NMF11	PASS_Schizophrenia_Ruderfer2018	0	1	1
NMF0	PASS_ShortSleepDuration_Dashti2019	2.58985	0.000667067	0.00796057
NMF1	PASS_ShortSleepDuration_Dashti2019	0	1	1
NMF2	PASS_ShortSleepDuration_Dashti2019	1.3799	0.010817	0.0840457
NMF3	PASS_ShortSleepDuration_Dashti2019	0	1	1
NMF4	PASS_ShortSleepDuration_Dashti2019	0	1	1
NMF5	PASS_ShortSleepDuration_Dashti2019	0.486115	0.395803	1
NMF6	PASS_ShortSleepDuration_Dashti2019	0	1	1
NMF7	PASS_ShortSleepDuration_Dashti2019	0	1	1
NMF8	PASS_ShortSleepDuration_Dashti2019	1.05507	0.00783394	0.0660366
NMF9	PASS_ShortSleepDuration_Dashti2019	0	1	1
NMF10	PASS_ShortSleepDuration_Dashti2019	0.999014	0.117995	0.505695
NMF11	PASS_ShortSleepDuration_Dashti2019	0.558433	0.0822024	0.395886
NMF0	PASS_SleepDuration_Dashti2019	0.768614	0.0897123	0.425902
NMF1	PASS_SleepDuration_Dashti2019	0.0331213	0.349169	0.953278
NMF2	PASS_SleepDuration_Dashti2019	0	1	1
NMF3	PASS_SleepDuration_Dashti2019	0	1	1
NMF4	PASS_SleepDuration_Dashti2019	0	1	1
NMF5	PASS_SleepDuration_Dashti2019	0	1	1
NMF6	PASS_SleepDuration_Dashti2019	0.457437	0.161846	0.606924
NMF7	PASS_SleepDuration_Dashti2019	0.0182221	0.661666	1
NMF8	PASS_SleepDuration_Dashti2019	0.390957	0.248571	0.780962
NMF9	PASS_SleepDuration_Dashti2019	0	1	1
NMF10	PASS_SleepDuration_Dashti2019	0.585705	0.226831	0.745746
NMF11	PASS_SleepDuration_Dashti2019	0.640735	0.0913037	0.430603
NMF0	PASS_SmallVesselStroke_Malik2018	8.20045	0.914553	1
NMF1	PASS_SmallVesselStroke_Malik2018	5.53517	0.9355	1
NMF2	PASS_SmallVesselStroke_Malik2018	9.23297	0.80892	1
NMF3	PASS_SmallVesselStroke_Malik2018	0	1	1
NMF4	PASS_SmallVesselStroke_Malik2018	1.11288	0.716048	1
NMF5	PASS_SmallVesselStroke_Malik2018	0	1	1
NMF6	PASS_SmallVesselStroke_Malik2018	8.41257	0.866193	1
NMF7	PASS_SmallVesselStroke_Malik2018	0	1	1
NMF8	PASS_SmallVesselStroke_Malik2018	0	1	1
NMF9	PASS_SmallVesselStroke_Malik2018	2.14542	0.718768	1
NMF10	PASS_SmallVesselStroke_Malik2018	0	1	1
NMF11	PASS_SmallVesselStroke_Malik2018	4.11548	0.841258	1
NMF0	PASS_SmokingCessation_Liu2019	0	1	1
NMF1	PASS_SmokingCessation_Liu2019	2.51311	0.231358	0.752612
NMF2	PASS_SmokingCessation_Liu2019	0.493777	0.847193	1
NMF3	PASS_SmokingCessation_Liu2019	1.71646	0.353774	0.959991
NMF4	PASS_SmokingCessation_Liu2019	3.11653	0.130026	0.533949
NMF5	PASS_SmokingCessation_Liu2019	0	1	1
NMF6	PASS_SmokingCessation_Liu2019	2.15535	0.303283	0.884065
NMF7	PASS_SmokingCessation_Liu2019	6.9368	0.239281	0.769118
NMF8	PASS_SmokingCessation_Liu2019	1.92567	0.371793	0.991809
NMF9	PASS_SmokingCessation_Liu2019	0.641729	0.821312	1
NMF10	PASS_SmokingCessation_Liu2019	0.136777	0.970959	1
NMF11	PASS_SmokingCessation_Liu2019	0	1	1
NMF0	PASS_SmokingInitiation_Liu2019	0	1	1
NMF1	PASS_SmokingInitiation_Liu2019	0	1	1
NMF2	PASS_SmokingInitiation_Liu2019	0	1	1
NMF3	PASS_SmokingInitiation_Liu2019	1.02662	0.0662057	0.34376
NMF4	PASS_SmokingInitiation_Liu2019	0.681746	0.195452	0.672422
NMF5	PASS_SmokingInitiation_Liu2019	0.778537	0.454255	1
NMF6	PASS_SmokingInitiation_Liu2019	0	1	1
NMF7	PASS_SmokingInitiation_Liu2019	1.06045	0.165065	0.609577
NMF8	PASS_SmokingInitiation_Liu2019	0.888591	0.0866268	0.413969
NMF9	PASS_SmokingInitiation_Liu2019	1.19096	0.0297373	0.187814
NMF10	PASS_SmokingInitiation_Liu2019	0	1	1
NMF11	PASS_SmokingInitiation_Liu2019	0	1	1
NMF0	PASS_Stroke_Malik2018	8.20045	0.914553	1
NMF1	PASS_Stroke_Malik2018	5.53517	0.9355	1
NMF2	PASS_Stroke_Malik2018	9.23297	0.80892	1
NMF3	PASS_Stroke_Malik2018	0	1	1
NMF4	PASS_Stroke_Malik2018	1.11288	0.716048	1
NMF5	PASS_Stroke_Malik2018	0	1	1
NMF6	PASS_Stroke_Malik2018	8.41257	0.866193	1
NMF7	PASS_Stroke_Malik2018	0	1	1
NMF8	PASS_Stroke_Malik2018	0	1	1
NMF9	PASS_Stroke_Malik2018	2.14542	0.718768	1
NMF10	PASS_Stroke_Malik2018	0	1	1
NMF11	PASS_Stroke_Malik2018	4.11548	0.841258	1
NMF0	PASS_Triglycerides	0	1	1
NMF1	PASS_Triglycerides	0.993631	0.262183	0.803285
NMF2	PASS_Triglycerides	1.6258	0.233677	0.755601
NMF3	PASS_Triglycerides	0	1	1
NMF4	PASS_Triglycerides	2.64711	0.0975412	0.452661
NMF5	PASS_Triglycerides	2.03269	0.550502	1
NMF6	PASS_Triglycerides	0	1	1
NMF7	PASS_Triglycerides	0	1	1
NMF8	PASS_Triglycerides	0.838334	0.338629	0.936542
NMF9	PASS_Triglycerides	0.337963	0.37138	0.991809
NMF10	PASS_Triglycerides	0	1	1
NMF11	PASS_Triglycerides	0	1	1
NMF0	PASS_Type_1_Diabetes	0	1	1
NMF1	PASS_Type_1_Diabetes	26.6167	0.00184485	0.0190664
NMF2	PASS_Type_1_Diabetes	4.37666	0.00421251	0.0390516
NMF3	PASS_Type_1_Diabetes	0.218531	0.00045603	0.00586324
NMF4	PASS_Type_1_Diabetes	12.3107	4.64e-05	0.00102322
NMF5	PASS_Type_1_Diabetes	30.534	0.0080247	0.0669242
NMF6	PASS_Type_1_Diabetes	0	1	1
NMF7	PASS_Type_1_Diabetes	17.9095	0.0263574	0.172
NMF8	PASS_Type_1_Diabetes	0	1	1
NMF9	PASS_Type_1_Diabetes	10.3797	0.00031039	0.00429771
NMF10	PASS_Type_1_Diabetes	20.001	0.00136809	0.0147019
NMF11	PASS_Type_1_Diabetes	0	1	1
NMF0	PASS_Type_2_Diabetes	0	1	1
NMF1	PASS_Type_2_Diabetes	0	1	1
NMF2	PASS_Type_2_Diabetes	0.50091	0.548319	1
NMF3	PASS_Type_2_Diabetes	0	1	1
NMF4	PASS_Type_2_Diabetes	0	1	1
NMF5	PASS_Type_2_Diabetes	3.66336	0.371928	0.991809
NMF6	PASS_Type_2_Diabetes	0.488653	0.480994	1
NMF7	PASS_Type_2_Diabetes	0	1	1
NMF8	PASS_Type_2_Diabetes	0	1	1
NMF9	PASS_Type_2_Diabetes	3.47717	0.22409	0.740114
NMF10	PASS_Type_2_Diabetes	1.0435	0.507869	1
NMF11	PASS_Type_2_Diabetes	0.0741959	0.522482	1
NMF0	PASS_UC_deLange2017	0	1	1
NMF1	PASS_UC_deLange2017	4.61734	2.5e-06	0.000113658
NMF2	PASS_UC_deLange2017	3.91687	1.11e-06	6.31e-05
NMF3	PASS_UC_deLange2017	0.221804	1.37e-06	7.22e-05
NMF4	PASS_UC_deLange2017	1.01261	7.82e-07	4.74e-05
NMF5	PASS_UC_deLange2017	0	1	1
NMF6	PASS_UC_deLange2017	4.02651	7.25e-09	2.35e-06
NMF7	PASS_UC_deLange2017	4.37743	0.00276422	0.0272636
NMF8	PASS_UC_deLange2017	0	1	1
NMF9	PASS_UC_deLange2017	2.25023	2.01e-06	9.63e-05
NMF10	PASS_UC_deLange2017	3.40333	1.99e-05	0.000581303
NMF11	PASS_UC_deLange2017	1.78513	8.5e-08	1.02e-05
NMF0	PASS_Ulcerative_Colitis	0	1	1
NMF1	PASS_Ulcerative_Colitis	6.73677	9.64e-06	0.000325208
NMF2	PASS_Ulcerative_Colitis	6.6488	1.64e-06	8.24e-05
NMF3	PASS_Ulcerative_Colitis	0.264521	7.44e-06	0.000263411
NMF4	PASS_Ulcerative_Colitis	2.26424	2.53e-06	0.000113658
NMF5	PASS_Ulcerative_Colitis	0	1	1
NMF6	PASS_Ulcerative_Colitis	4.79262	4.51e-09	1.95e-06
NMF7	PASS_Ulcerative_Colitis	6.75002	0.028455	0.181306
NMF8	PASS_Ulcerative_Colitis	0	1	1
NMF9	PASS_Ulcerative_Colitis	1.19489	5.4e-05	0.00115834
NMF10	PASS_Ulcerative_Colitis	6.09352	0.000146478	0.00230943
NMF11	PASS_Ulcerative_Colitis	1.64175	7.9e-05	0.00158813
NMF0	PASS_VerbalNumericReasoning_Davies2018	0	1	1
NMF1	PASS_VerbalNumericReasoning_Davies2018	0.0872436	0.153233	0.586852
NMF2	PASS_VerbalNumericReasoning_Davies2018	0.0760097	0.193493	0.669648
NMF3	PASS_VerbalNumericReasoning_Davies2018	0.152817	0.138731	0.555371
NMF4	PASS_VerbalNumericReasoning_Davies2018	0.166	0.229009	0.74722
NMF5	PASS_VerbalNumericReasoning_Davies2018	0	1	1
NMF6	PASS_VerbalNumericReasoning_Davies2018	0	1	1
NMF7	PASS_VerbalNumericReasoning_Davies2018	0	1	1
NMF8	PASS_VerbalNumericReasoning_Davies2018	0	1	1
NMF9	PASS_VerbalNumericReasoning_Davies2018	0.351876	0.376502	1
NMF10	PASS_VerbalNumericReasoning_Davies2018	0.305247	0.571576	1
NMF11	PASS_VerbalNumericReasoning_Davies2018	0	1	1
NMF0	PASS_Worry_Nagel2018	0.381534	0.58048	1
NMF1	PASS_Worry_Nagel2018	0.440481	0.539688	1
NMF2	PASS_Worry_Nagel2018	0.593299	0.668983	1
NMF3	PASS_Worry_Nagel2018	0	1	1
NMF4	PASS_Worry_Nagel2018	0	1	1
NMF5	PASS_Worry_Nagel2018	0	1	1
NMF6	PASS_Worry_Nagel2018	0.139356	0.793326	1
NMF7	PASS_Worry_Nagel2018	0.290125	0.760496	1
NMF8	PASS_Worry_Nagel2018	0.256543	0.666133	1
NMF9	PASS_Worry_Nagel2018	0.306458	0.707428	1
NMF10	PASS_Worry_Nagel2018	0.527332	0.599972	1
NMF11	PASS_Worry_Nagel2018	0	1	1
NMF0	PASS_Years_of_Education1	0	1	1
NMF1	PASS_Years_of_Education1	0.791065	0.629569	1
NMF2	PASS_Years_of_Education1	1.98347	0.843577	1
NMF3	PASS_Years_of_Education1	1.21649	0.8115	1
NMF4	PASS_Years_of_Education1	0.589534	0.630634	1
NMF5	PASS_Years_of_Education1	0	1	1
NMF6	PASS_Years_of_Education1	0.694317	0.503496	1
NMF7	PASS_Years_of_Education1	0	1	1
NMF8	PASS_Years_of_Education1	0.761749	0.663626	1
NMF9	PASS_Years_of_Education1	2.1221	0.731689	1
NMF10	PASS_Years_of_Education1	0	1	1
NMF11	PASS_Years_of_Education1	0.405435	0.473154	1
NMF0	PASS_Years_of_Education2	0.119886	0.59425	1
NMF1	PASS_Years_of_Education2	0.142109	0.632183	1
NMF2	PASS_Years_of_Education2	1.1624	0.425997	1
NMF3	PASS_Years_of_Education2	0.358499	0.826988	1
NMF4	PASS_Years_of_Education2	0.613859	0.834616	1
NMF5	PASS_Years_of_Education2	0	1	1
NMF6	PASS_Years_of_Education2	0.912733	0.472048	1
NMF7	PASS_Years_of_Education2	0.693093	0.830021	1
NMF8	PASS_Years_of_Education2	0.297729	0.782469	1
NMF9	PASS_Years_of_Education2	0.407005	0.921449	1
NMF10	PASS_Years_of_Education2	0.784582	0.765254	1
NMF11	PASS_Years_of_Education2	0.187456	0.62349	1
NMF0	UKB_460K.biochemistry_AlanineAminotransferase	0	1	1
NMF1	UKB_460K.biochemistry_AlanineAminotransferase	2.40512	0.16598	0.609577
NMF2	UKB_460K.biochemistry_AlanineAminotransferase	0	1	1
NMF3	UKB_460K.biochemistry_AlanineAminotransferase	0.207798	0.0856538	0.410226
NMF4	UKB_460K.biochemistry_AlanineAminotransferase	4.00135	0.0247356	0.164396
NMF5	UKB_460K.biochemistry_AlanineAminotransferase	0	1	1
NMF6	UKB_460K.biochemistry_AlanineAminotransferase	0	1	1
NMF7	UKB_460K.biochemistry_AlanineAminotransferase	1.38061	0.0814446	0.39444
NMF8	UKB_460K.biochemistry_AlanineAminotransferase	0.538128	0.126889	0.525058
NMF9	UKB_460K.biochemistry_AlanineAminotransferase	0	1	1
NMF10	UKB_460K.biochemistry_AlanineAminotransferase	1.01746	0.117769	0.505695
NMF11	UKB_460K.biochemistry_AlanineAminotransferase	1.09621	0.147111	0.568443
NMF0	UKB_460K.biochemistry_Albumin	0	1	1
NMF1	UKB_460K.biochemistry_Albumin	0.244744	0.000299057	0.00419457
NMF2	UKB_460K.biochemistry_Albumin	0	1	1
NMF3	UKB_460K.biochemistry_Albumin	0.673373	0.00117923	0.0128643
NMF4	UKB_460K.biochemistry_Albumin	1.18675	0.000460007	0.00587938
NMF5	UKB_460K.biochemistry_Albumin	0	1	1
NMF6	UKB_460K.biochemistry_Albumin	0	1	1
NMF7	UKB_460K.biochemistry_Albumin	0	1	1
NMF8	UKB_460K.biochemistry_Albumin	1.02508	0.000706701	0.00834139
NMF9	UKB_460K.biochemistry_Albumin	3.05871	0.0441336	0.252353
NMF10	UKB_460K.biochemistry_Albumin	0	1	1
NMF11	UKB_460K.biochemistry_Albumin	0.15819	0.0343898	0.210838
NMF0	UKB_460K.biochemistry_AlkalinePhosphatase	0	1	1
NMF1	UKB_460K.biochemistry_AlkalinePhosphatase	0.302049	0.232486	0.754007
NMF2	UKB_460K.biochemistry_AlkalinePhosphatase	0.403504	0.424575	1
NMF3	UKB_460K.biochemistry_AlkalinePhosphatase	0.57432	0.392218	1
NMF4	UKB_460K.biochemistry_AlkalinePhosphatase	1.13064	0.1653	0.609577
NMF5	UKB_460K.biochemistry_AlkalinePhosphatase	0	1	1
NMF6	UKB_460K.biochemistry_AlkalinePhosphatase	0.279331	0.170931	0.618445
NMF7	UKB_460K.biochemistry_AlkalinePhosphatase	6.64502	0.351924	0.95617
NMF8	UKB_460K.biochemistry_AlkalinePhosphatase	2.37071	0.452098	1
NMF9	UKB_460K.biochemistry_AlkalinePhosphatase	0.755828	0.361576	0.976254
NMF10	UKB_460K.biochemistry_AlkalinePhosphatase	4.72708	0.139576	0.556243
NMF11	UKB_460K.biochemistry_AlkalinePhosphatase	0	1	1
NMF0	UKB_460K.biochemistry_ApolipoproteinA	10.1521	0.300745	0.880229
NMF1	UKB_460K.biochemistry_ApolipoproteinA	0	1	1
NMF2	UKB_460K.biochemistry_ApolipoproteinA	0	1	1
NMF3	UKB_460K.biochemistry_ApolipoproteinA	0.903005	0.0603352	0.3192
NMF4	UKB_460K.biochemistry_ApolipoproteinA	0	1	1
NMF5	UKB_460K.biochemistry_ApolipoproteinA	14.9924	0.341536	0.939319
NMF6	UKB_460K.biochemistry_ApolipoproteinA	0	1	1
NMF7	UKB_460K.biochemistry_ApolipoproteinA	9.98158	0.336973	0.933658
NMF8	UKB_460K.biochemistry_ApolipoproteinA	3.71313	0.141932	0.556974
NMF9	UKB_460K.biochemistry_ApolipoproteinA	0.0483563	0.0897154	0.425902
NMF10	UKB_460K.biochemistry_ApolipoproteinA	1.81097	0.110549	0.486327
NMF11	UKB_460K.biochemistry_ApolipoproteinA	0.2478	0.301916	0.882462
NMF0	UKB_460K.biochemistry_ApolipoproteinB	2.20369	0.265343	0.807242
NMF1	UKB_460K.biochemistry_ApolipoproteinB	0.318121	0.166223	0.609577
NMF2	UKB_460K.biochemistry_ApolipoproteinB	0	1	1
NMF3	UKB_460K.biochemistry_ApolipoproteinB	0	1	1
NMF4	UKB_460K.biochemistry_ApolipoproteinB	0	1	1
NMF5	UKB_460K.biochemistry_ApolipoproteinB	8.55932	0.172868	0.61923
NMF6	UKB_460K.biochemistry_ApolipoproteinB	0	1	1
NMF7	UKB_460K.biochemistry_ApolipoproteinB	0.262631	0.480033	1
NMF8	UKB_460K.biochemistry_ApolipoproteinB	0	1	1
NMF9	UKB_460K.biochemistry_ApolipoproteinB	0	1	1
NMF10	UKB_460K.biochemistry_ApolipoproteinB	2.04307	0.259846	0.801375
NMF11	UKB_460K.biochemistry_ApolipoproteinB	0	1	1
NMF0	UKB_460K.biochemistry_AspartateAminotransferase	0.539753	0.0195078	0.136127
NMF1	UKB_460K.biochemistry_AspartateAminotransferase	7.78638	0.134715	0.54939
NMF2	UKB_460K.biochemistry_AspartateAminotransferase	0	1	1
NMF3	UKB_460K.biochemistry_AspartateAminotransferase	0	1	1
NMF4	UKB_460K.biochemistry_AspartateAminotransferase	0.471939	3.26e-05	0.000790787
NMF5	UKB_460K.biochemistry_AspartateAminotransferase	11.6083	0.0810375	0.39335
NMF6	UKB_460K.biochemistry_AspartateAminotransferase	0	1	1
NMF7	UKB_460K.biochemistry_AspartateAminotransferase	0	1	1
NMF8	UKB_460K.biochemistry_AspartateAminotransferase	0	1	1
NMF9	UKB_460K.biochemistry_AspartateAminotransferase	0	1	1
NMF10	UKB_460K.biochemistry_AspartateAminotransferase	0	1	1
NMF11	UKB_460K.biochemistry_AspartateAminotransferase	0	1	1
NMF0	UKB_460K.biochemistry_Calcium	0	1	1
NMF1	UKB_460K.biochemistry_Calcium	0	1	1
NMF2	UKB_460K.biochemistry_Calcium	0	1	1
NMF3	UKB_460K.biochemistry_Calcium	0.67315	0.00142603	0.0151735
NMF4	UKB_460K.biochemistry_Calcium	0.702915	0.00731534	0.062455
NMF5	UKB_460K.biochemistry_Calcium	0	1	1
NMF6	UKB_460K.biochemistry_Calcium	0.0598596	0.00452143	0.0413826
NMF7	UKB_460K.biochemistry_Calcium	2.27985	0.181149	0.642497
NMF8	UKB_460K.biochemistry_Calcium	3.47245	0.000499042	0.00626704
NMF9	UKB_460K.biochemistry_Calcium	0.372476	0.00557936	0.0493911
NMF10	UKB_460K.biochemistry_Calcium	1.02657	0.0467091	0.263425
NMF11	UKB_460K.biochemistry_Calcium	0	1	1
NMF0	UKB_460K.biochemistry_Cholesterol	0	1	1
NMF1	UKB_460K.biochemistry_Cholesterol	0	1	1
NMF2	UKB_460K.biochemistry_Cholesterol	0	1	1
NMF3	UKB_460K.biochemistry_Cholesterol	0	1	1
NMF4	UKB_460K.biochemistry_Cholesterol	0	1	1
NMF5	UKB_460K.biochemistry_Cholesterol	4.22911	0.242302	0.77422
NMF6	UKB_460K.biochemistry_Cholesterol	0	1	1
NMF7	UKB_460K.biochemistry_Cholesterol	0	1	1
NMF8	UKB_460K.biochemistry_Cholesterol	0	1	1
NMF9	UKB_460K.biochemistry_Cholesterol	0	1	1
NMF10	UKB_460K.biochemistry_Cholesterol	1.62958	0.102436	0.464037
NMF11	UKB_460K.biochemistry_Cholesterol	0	1	1
NMF0	UKB_460K.biochemistry_CreactiveProtein	0.36425	0.159788	0.601966
NMF1	UKB_460K.biochemistry_CreactiveProtein	0	1	1
NMF2	UKB_460K.biochemistry_CreactiveProtein	0	1	1
NMF3	UKB_460K.biochemistry_CreactiveProtein	0	1	1
NMF4	UKB_460K.biochemistry_CreactiveProtein	0.805325	0.146038	0.567097
NMF5	UKB_460K.biochemistry_CreactiveProtein	2.64027	0.146238	0.567097
NMF6	UKB_460K.biochemistry_CreactiveProtein	0.371585	0.106899	0.475107
NMF7	UKB_460K.biochemistry_CreactiveProtein	5.28203	0.103579	0.468057
NMF8	UKB_460K.biochemistry_CreactiveProtein	0.662773	0.128318	0.527937
NMF9	UKB_460K.biochemistry_CreactiveProtein	0	1	1
NMF10	UKB_460K.biochemistry_CreactiveProtein	4.60232	0.0340383	0.210065
NMF11	UKB_460K.biochemistry_CreactiveProtein	0.413792	0.0637392	0.333357
NMF0	UKB_460K.biochemistry_Creatinine	0	1	1
NMF1	UKB_460K.biochemistry_Creatinine	0	1	1
NMF2	UKB_460K.biochemistry_Creatinine	0	1	1
NMF3	UKB_460K.biochemistry_Creatinine	0.256413	0.0262521	0.171832
NMF4	UKB_460K.biochemistry_Creatinine	0.198554	0.195767	0.672422
NMF5	UKB_460K.biochemistry_Creatinine	0	1	1
NMF6	UKB_460K.biochemistry_Creatinine	0	1	1
NMF7	UKB_460K.biochemistry_Creatinine	0	1	1
NMF8	UKB_460K.biochemistry_Creatinine	0	1	1
NMF9	UKB_460K.biochemistry_Creatinine	0	1	1
NMF10	UKB_460K.biochemistry_Creatinine	0.324669	0.170878	0.618445
NMF11	UKB_460K.biochemistry_Creatinine	0	1	1
NMF0	UKB_460K.biochemistry_CystatinC	0.810828	0.117582	0.505695
NMF1	UKB_460K.biochemistry_CystatinC	0.0664144	0.00854063	0.0696142
NMF2	UKB_460K.biochemistry_CystatinC	0	1	1
NMF3	UKB_460K.biochemistry_CystatinC	0	1	1
NMF4	UKB_460K.biochemistry_CystatinC	0	1	1
NMF5	UKB_460K.biochemistry_CystatinC	3.15708	0.138843	0.555371
NMF6	UKB_460K.biochemistry_CystatinC	0	1	1
NMF7	UKB_460K.biochemistry_CystatinC	0	1	1
NMF8	UKB_460K.biochemistry_CystatinC	0	1	1
NMF9	UKB_460K.biochemistry_CystatinC	0	1	1
NMF10	UKB_460K.biochemistry_CystatinC	0	1	1
NMF11	UKB_460K.biochemistry_CystatinC	0.684499	0.118646	0.507474
NMF0	UKB_460K.biochemistry_DirectBilirubin	0.691902	0.272117	0.820573
NMF1	UKB_460K.biochemistry_DirectBilirubin	2.34848	0.042284	0.244862
NMF2	UKB_460K.biochemistry_DirectBilirubin	2.43646	0.121235	0.5094
NMF3	UKB_460K.biochemistry_DirectBilirubin	1.84862	0.183965	0.65035
NMF4	UKB_460K.biochemistry_DirectBilirubin	3.58586	0.0644472	0.336246
NMF5	UKB_460K.biochemistry_DirectBilirubin	3.98644	0.313042	0.896185
NMF6	UKB_460K.biochemistry_DirectBilirubin	0	1	1
NMF7	UKB_460K.biochemistry_DirectBilirubin	1.41242	0.0345317	0.210838
NMF8	UKB_460K.biochemistry_DirectBilirubin	0	1	1
NMF9	UKB_460K.biochemistry_DirectBilirubin	0.156848	0.181928	0.644205
NMF10	UKB_460K.biochemistry_DirectBilirubin	8.55683	0.114069	0.498016
NMF11	UKB_460K.biochemistry_DirectBilirubin	1.85121	0.288955	0.85499
NMF0	UKB_460K.biochemistry_GammaGlutamyltransferase	0.695186	0.145457	0.567097
NMF1	UKB_460K.biochemistry_GammaGlutamyltransferase	0	1	1
NMF2	UKB_460K.biochemistry_GammaGlutamyltransferase	0	1	1
NMF3	UKB_460K.biochemistry_GammaGlutamyltransferase	0	1	1
NMF4	UKB_460K.biochemistry_GammaGlutamyltransferase	0	1	1
NMF5	UKB_460K.biochemistry_GammaGlutamyltransferase	2.88209	0.14208	0.556974
NMF6	UKB_460K.biochemistry_GammaGlutamyltransferase	0	1	1
NMF7	UKB_460K.biochemistry_GammaGlutamyltransferase	2.19393	0.146007	0.567097
NMF8	UKB_460K.biochemistry_GammaGlutamyltransferase	0.995923	0.141423	0.556974
NMF9	UKB_460K.biochemistry_GammaGlutamyltransferase	0.731992	0.0932487	0.437863
NMF10	UKB_460K.biochemistry_GammaGlutamyltransferase	0.148949	0.350418	0.953278
NMF11	UKB_460K.biochemistry_GammaGlutamyltransferase	0	1	1
NMF0	UKB_460K.biochemistry_Glucose	0	1	1
NMF1	UKB_460K.biochemistry_Glucose	0	1	1
NMF2	UKB_460K.biochemistry_Glucose	0	1	1
NMF3	UKB_460K.biochemistry_Glucose	0.219451	0.536714	1
NMF4	UKB_460K.biochemistry_Glucose	0	1	1
NMF5	UKB_460K.biochemistry_Glucose	0	1	1
NMF6	UKB_460K.biochemistry_Glucose	0	1	1
NMF7	UKB_460K.biochemistry_Glucose	0	1	1
NMF8	UKB_460K.biochemistry_Glucose	0	1	1
NMF9	UKB_460K.biochemistry_Glucose	1.14939	0.373547	0.994529
NMF10	UKB_460K.biochemistry_Glucose	0	1	1
NMF11	UKB_460K.biochemistry_Glucose	0	1	1
NMF0	UKB_460K.biochemistry_HDLcholesterol	11.9104	0.288673	0.85499
NMF1	UKB_460K.biochemistry_HDLcholesterol	0	1	1
NMF2	UKB_460K.biochemistry_HDLcholesterol	0	1	1
NMF3	UKB_460K.biochemistry_HDLcholesterol	1.03278	0.0552334	0.303573
NMF4	UKB_460K.biochemistry_HDLcholesterol	0	1	1
NMF5	UKB_460K.biochemistry_HDLcholesterol	18.6046	0.308764	0.889242
NMF6	UKB_460K.biochemistry_HDLcholesterol	0	1	1
NMF7	UKB_460K.biochemistry_HDLcholesterol	10.9077	0.332575	0.933658
NMF8	UKB_460K.biochemistry_HDLcholesterol	4.03148	0.140361	0.556974
NMF9	UKB_460K.biochemistry_HDLcholesterol	0	1	1
NMF10	UKB_460K.biochemistry_HDLcholesterol	0.331881	0.171539	0.618739
NMF11	UKB_460K.biochemistry_HDLcholesterol	0.748459	0.260818	0.801375
NMF0	UKB_460K.biochemistry_HbA1c	0	1	1
NMF1	UKB_460K.biochemistry_HbA1c	0	1	1
NMF2	UKB_460K.biochemistry_HbA1c	0.522494	0.00337352	0.0322425
NMF3	UKB_460K.biochemistry_HbA1c	0	1	1
NMF4	UKB_460K.biochemistry_HbA1c	2.45743	0.000166755	0.00257758
NMF5	UKB_460K.biochemistry_HbA1c	0	1	1
NMF6	UKB_460K.biochemistry_HbA1c	0	1	1
NMF7	UKB_460K.biochemistry_HbA1c	0.274371	0.0418535	0.24302
NMF8	UKB_460K.biochemistry_HbA1c	0	1	1
NMF9	UKB_460K.biochemistry_HbA1c	0	1	1
NMF10	UKB_460K.biochemistry_HbA1c	2.18109	0.00542413	0.0482145
NMF11	UKB_460K.biochemistry_HbA1c	0	1	1
NMF0	UKB_460K.biochemistry_IGF1	0	1	1
NMF1	UKB_460K.biochemistry_IGF1	0	1	1
NMF2	UKB_460K.biochemistry_IGF1	0.313178	0.577867	1
NMF3	UKB_460K.biochemistry_IGF1	0.437266	0.316125	0.900831
NMF4	UKB_460K.biochemistry_IGF1	1.47041	0.104558	0.469569
NMF5	UKB_460K.biochemistry_IGF1	0	1	1
NMF6	UKB_460K.biochemistry_IGF1	0	1	1
NMF7	UKB_460K.biochemistry_IGF1	0.824415	0.49399	1
NMF8	UKB_460K.biochemistry_IGF1	0.456768	0.596617	1
NMF9	UKB_460K.biochemistry_IGF1	1.52474	0.163595	0.609577
NMF10	UKB_460K.biochemistry_IGF1	0	1	1
NMF11	UKB_460K.biochemistry_IGF1	0.448332	0.329763	0.929046
NMF0	UKB_460K.biochemistry_LDLdirect	0.49484	0.192336	0.66915
NMF1	UKB_460K.biochemistry_LDLdirect	0.0232686	0.120599	0.508776
NMF2	UKB_460K.biochemistry_LDLdirect	0	1	1
NMF3	UKB_460K.biochemistry_LDLdirect	0	1	1
NMF4	UKB_460K.biochemistry_LDLdirect	0	1	1
NMF5	UKB_460K.biochemistry_LDLdirect	5.30404	0.139411	0.556243
NMF6	UKB_460K.biochemistry_LDLdirect	0	1	1
NMF7	UKB_460K.biochemistry_LDLdirect	0	1	1
NMF8	UKB_460K.biochemistry_LDLdirect	0	1	1
NMF9	UKB_460K.biochemistry_LDLdirect	0	1	1
NMF10	UKB_460K.biochemistry_LDLdirect	2.29038	0.202781	0.688691
NMF11	UKB_460K.biochemistry_LDLdirect	0	1	1
NMF0	UKB_460K.biochemistry_LipoproteinA	10.8942	0.236692	0.763066
NMF1	UKB_460K.biochemistry_LipoproteinA	0	1	1
NMF2	UKB_460K.biochemistry_LipoproteinA	12.8257	0.306374	0.886173
NMF3	UKB_460K.biochemistry_LipoproteinA	0	1	1
NMF4	UKB_460K.biochemistry_LipoproteinA	0	1	1
NMF5	UKB_460K.biochemistry_LipoproteinA	0	1	1
NMF6	UKB_460K.biochemistry_LipoproteinA	0	1	1
NMF7	UKB_460K.biochemistry_LipoproteinA	0	1	1
NMF8	UKB_460K.biochemistry_LipoproteinA	0	1	1
NMF9	UKB_460K.biochemistry_LipoproteinA	0	1	1
NMF10	UKB_460K.biochemistry_LipoproteinA	0	1	1
NMF11	UKB_460K.biochemistry_LipoproteinA	0	1	1
NMF0	UKB_460K.biochemistry_Phosphate	0	1	1
NMF1	UKB_460K.biochemistry_Phosphate	0.665127	0.0179942	0.126604
NMF2	UKB_460K.biochemistry_Phosphate	0.551614	0.022628	0.152396
NMF3	UKB_460K.biochemistry_Phosphate	0.56096	0.00573823	0.0505901
NMF4	UKB_460K.biochemistry_Phosphate	2.1281	0.0216285	0.14784
NMF5	UKB_460K.biochemistry_Phosphate	0	1	1
NMF6	UKB_460K.biochemistry_Phosphate	0.475345	0.0101763	0.0799303
NMF7	UKB_460K.biochemistry_Phosphate	3.07705	0.0677883	0.347984
NMF8	UKB_460K.biochemistry_Phosphate	0.711361	0.0558949	0.304881
NMF9	UKB_460K.biochemistry_Phosphate	0.512286	0.0567875	0.30897
NMF10	UKB_460K.biochemistry_Phosphate	0	1	1
NMF11	UKB_460K.biochemistry_Phosphate	0	1	1
NMF0	UKB_460K.biochemistry_SHBG	0	1	1
NMF1	UKB_460K.biochemistry_SHBG	1.17076	0.0215895	0.14784
NMF2	UKB_460K.biochemistry_SHBG	0.271719	0.114803	0.499947
NMF3	UKB_460K.biochemistry_SHBG	0.231863	0.0174046	0.123664
NMF4	UKB_460K.biochemistry_SHBG	3.36348	0.000524068	0.0065198
NMF5	UKB_460K.biochemistry_SHBG	0	1	1
NMF6	UKB_460K.biochemistry_SHBG	0.311467	0.045149	0.256636
NMF7	UKB_460K.biochemistry_SHBG	1.48456	0.0603919	0.3192
NMF8	UKB_460K.biochemistry_SHBG	0	1	1
NMF9	UKB_460K.biochemistry_SHBG	0	1	1
NMF10	UKB_460K.biochemistry_SHBG	3.53213	0.106596	0.474735
NMF11	UKB_460K.biochemistry_SHBG	0	1	1
NMF0	UKB_460K.biochemistry_Testosterone_Male	0	1	1
NMF1	UKB_460K.biochemistry_Testosterone_Male	1.49414	0.167233	0.611036
NMF2	UKB_460K.biochemistry_Testosterone_Male	0.0383127	0.785024	1
NMF3	UKB_460K.biochemistry_Testosterone_Male	0.434294	0.483553	1
NMF4	UKB_460K.biochemistry_Testosterone_Male	1.17044	0.313156	0.896185
NMF5	UKB_460K.biochemistry_Testosterone_Male	0	1	1
NMF6	UKB_460K.biochemistry_Testosterone_Male	0	1	1
NMF7	UKB_460K.biochemistry_Testosterone_Male	0.465904	0.69926	1
NMF8	UKB_460K.biochemistry_Testosterone_Male	0	1	1
NMF9	UKB_460K.biochemistry_Testosterone_Male	0.838729	0.431337	1
NMF10	UKB_460K.biochemistry_Testosterone_Male	0	1	1
NMF11	UKB_460K.biochemistry_Testosterone_Male	0	1	1
NMF0	UKB_460K.biochemistry_TotalBilirubin	1.48034	0.252596	0.787311
NMF1	UKB_460K.biochemistry_TotalBilirubin	2.21284	0.072481	0.361939
NMF2	UKB_460K.biochemistry_TotalBilirubin	2.60479	0.148487	0.572736
NMF3	UKB_460K.biochemistry_TotalBilirubin	2.32351	0.227186	0.745777
NMF4	UKB_460K.biochemistry_TotalBilirubin	2.81329	0.121523	0.5094
NMF5	UKB_460K.biochemistry_TotalBilirubin	4.55039	0.31325	0.896185
NMF6	UKB_460K.biochemistry_TotalBilirubin	0	1	1
NMF7	UKB_460K.biochemistry_TotalBilirubin	0.546909	0.0590723	0.315832
NMF8	UKB_460K.biochemistry_TotalBilirubin	0	1	1
NMF9	UKB_460K.biochemistry_TotalBilirubin	0.214464	0.244138	0.778933
NMF10	UKB_460K.biochemistry_TotalBilirubin	8.76537	0.138528	0.555371
NMF11	UKB_460K.biochemistry_TotalBilirubin	3.1524	0.273183	0.821832
NMF0	UKB_460K.biochemistry_TotalProtein	0	1	1
NMF1	UKB_460K.biochemistry_TotalProtein	3.12342	8.72e-09	2.35e-06
NMF2	UKB_460K.biochemistry_TotalProtein	0.398771	4.64e-07	3.58e-05
NMF3	UKB_460K.biochemistry_TotalProtein	1.58047	2.69e-05	0.000695241
NMF4	UKB_460K.biochemistry_TotalProtein	5.95683	0.000229663	0.00339776
NMF5	UKB_460K.biochemistry_TotalProtein	0	1	1
NMF6	UKB_460K.biochemistry_TotalProtein	0.0429714	3.36e-08	4.89e-06
NMF7	UKB_460K.biochemistry_TotalProtein	0	1	1
NMF8	UKB_460K.biochemistry_TotalProtein	1.66755	7.16e-06	0.000257582
NMF9	UKB_460K.biochemistry_TotalProtein	2.66366	0.00846061	0.0694588
NMF10	UKB_460K.biochemistry_TotalProtein	0	1	1
NMF11	UKB_460K.biochemistry_TotalProtein	0	1	1
NMF0	UKB_460K.biochemistry_Triglycerides	0	1	1
NMF1	UKB_460K.biochemistry_Triglycerides	0.118431	0.141046	0.556974
NMF2	UKB_460K.biochemistry_Triglycerides	0	1	1
NMF3	UKB_460K.biochemistry_Triglycerides	0.617292	0.0880362	0.419775
NMF4	UKB_460K.biochemistry_Triglycerides	0.823499	0.0570069	0.309384
NMF5	UKB_460K.biochemistry_Triglycerides	5.04151	0.257245	0.797225
NMF6	UKB_460K.biochemistry_Triglycerides	0	1	1
NMF7	UKB_460K.biochemistry_Triglycerides	0	1	1
NMF8	UKB_460K.biochemistry_Triglycerides	0.771195	0.0505612	0.280031
NMF9	UKB_460K.biochemistry_Triglycerides	0	1	1
NMF10	UKB_460K.biochemistry_Triglycerides	0	1	1
NMF11	UKB_460K.biochemistry_Triglycerides	0	1	1
NMF0	UKB_460K.biochemistry_Urate	0	1	1
NMF1	UKB_460K.biochemistry_Urate	1.37129	0.38298	1
NMF2	UKB_460K.biochemistry_Urate	2.53813	0.369294	0.990091
NMF3	UKB_460K.biochemistry_Urate	0.266398	0.952288	1
NMF4	UKB_460K.biochemistry_Urate	4.3965	0.294689	0.867203
NMF5	UKB_460K.biochemistry_Urate	0	1	1
NMF6	UKB_460K.biochemistry_Urate	1.31556	0.276038	0.828114
NMF7	UKB_460K.biochemistry_Urate	3.12749	0.417778	1
NMF8	UKB_460K.biochemistry_Urate	0	1	1
NMF9	UKB_460K.biochemistry_Urate	0	1	1
NMF10	UKB_460K.biochemistry_Urate	0.437949	0.837883	1
NMF11	UKB_460K.biochemistry_Urate	0	1	1
NMF0	UKB_460K.biochemistry_Urea	0	1	1
NMF1	UKB_460K.biochemistry_Urea	0.560476	0.0951012	0.444629
NMF2	UKB_460K.biochemistry_Urea	0	1	1
NMF3	UKB_460K.biochemistry_Urea	0.0638533	0.136746	0.55313
NMF4	UKB_460K.biochemistry_Urea	0.138885	0.251903	0.787311
NMF5	UKB_460K.biochemistry_Urea	0.573903	0.574362	1
NMF6	UKB_460K.biochemistry_Urea	0	1	1
NMF7	UKB_460K.biochemistry_Urea	0	1	1
NMF8	UKB_460K.biochemistry_Urea	0.258186	0.232315	0.754007
NMF9	UKB_460K.biochemistry_Urea	0	1	1
NMF10	UKB_460K.biochemistry_Urea	2.10488	0.0905262	0.427939
NMF11	UKB_460K.biochemistry_Urea	0.754649	0.248212	0.780962
NMF0	UKB_460K.biochemistry_VitaminD	0	1	1
NMF1	UKB_460K.biochemistry_VitaminD	2.00818	0.36515	0.982222
NMF2	UKB_460K.biochemistry_VitaminD	1.35775	0.266567	0.808751
NMF3	UKB_460K.biochemistry_VitaminD	3.72039	0.345718	0.946513
NMF4	UKB_460K.biochemistry_VitaminD	3.67749	0.277225	0.830521
NMF5	UKB_460K.biochemistry_VitaminD	0	1	1
NMF6	UKB_460K.biochemistry_VitaminD	0	1	1
NMF7	UKB_460K.biochemistry_VitaminD	0	1	1
NMF8	UKB_460K.biochemistry_VitaminD	0	1	1
NMF9	UKB_460K.biochemistry_VitaminD	0	1	1
NMF10	UKB_460K.biochemistry_VitaminD	2.44058	0.247571	0.780962
NMF11	UKB_460K.biochemistry_VitaminD	0	1	1
NMF0	UKB_460K.blood_EOSINOPHIL_COUNT	0	1	1
NMF1	UKB_460K.blood_EOSINOPHIL_COUNT	6.22481	2.85e-06	0.000123033
NMF2	UKB_460K.blood_EOSINOPHIL_COUNT	0	1	1
NMF3	UKB_460K.blood_EOSINOPHIL_COUNT	1.83911	1.99e-07	1.79e-05
NMF4	UKB_460K.blood_EOSINOPHIL_COUNT	11.1903	8.93e-07	5.21e-05
NMF5	UKB_460K.blood_EOSINOPHIL_COUNT	0	1	1
NMF6	UKB_460K.blood_EOSINOPHIL_COUNT	0.277973	6.33e-10	6.84e-07
NMF7	UKB_460K.blood_EOSINOPHIL_COUNT	2.69221	3.47e-05	0.000814421
NMF8	UKB_460K.blood_EOSINOPHIL_COUNT	0	1	1
NMF9	UKB_460K.blood_EOSINOPHIL_COUNT	3.66469	4.13e-06	0.00017146
NMF10	UKB_460K.blood_EOSINOPHIL_COUNT	5.68985	2.86e-08	4.89e-06
NMF11	UKB_460K.blood_EOSINOPHIL_COUNT	0	1	1
NMF0	UKB_460K.blood_HIGH_LIGHT_SCATTER_RETICULOCYTE_COUNT	0.284131	0.0209396	0.144043
NMF1	UKB_460K.blood_HIGH_LIGHT_SCATTER_RETICULOCYTE_COUNT	0	1	1
NMF2	UKB_460K.blood_HIGH_LIGHT_SCATTER_RETICULOCYTE_COUNT	1.24018	0.00304155	0.0294608
NMF3	UKB_460K.blood_HIGH_LIGHT_SCATTER_RETICULOCYTE_COUNT	0	1	1
NMF4	UKB_460K.blood_HIGH_LIGHT_SCATTER_RETICULOCYTE_COUNT	3.09565	0.000543641	0.00667195
NMF5	UKB_460K.blood_HIGH_LIGHT_SCATTER_RETICULOCYTE_COUNT	0	1	1
NMF6	UKB_460K.blood_HIGH_LIGHT_SCATTER_RETICULOCYTE_COUNT	0	1	1
NMF7	UKB_460K.blood_HIGH_LIGHT_SCATTER_RETICULOCYTE_COUNT	4.02132	0.0440278	0.252353
NMF8	UKB_460K.blood_HIGH_LIGHT_SCATTER_RETICULOCYTE_COUNT	0.374933	0.0368883	0.220717
NMF9	UKB_460K.blood_HIGH_LIGHT_SCATTER_RETICULOCYTE_COUNT	1.17433	0.00239509	0.0237312
NMF10	UKB_460K.blood_HIGH_LIGHT_SCATTER_RETICULOCYTE_COUNT	2.69292	0.00993177	0.0788699
NMF11	UKB_460K.blood_HIGH_LIGHT_SCATTER_RETICULOCYTE_COUNT	0	1	1
NMF0	UKB_460K.blood_LYMPHOCYTE_COUNT	1.56864	1.58e-09	8.53e-07
NMF1	UKB_460K.blood_LYMPHOCYTE_COUNT	2.19907	5.35e-06	0.00020643
NMF2	UKB_460K.blood_LYMPHOCYTE_COUNT	2.1667	2.51e-05	0.000684778
NMF3	UKB_460K.blood_LYMPHOCYTE_COUNT	0.744874	1.46e-07	1.59e-05
NMF4	UKB_460K.blood_LYMPHOCYTE_COUNT	6.23944	1.81e-08	3.91e-06
NMF5	UKB_460K.blood_LYMPHOCYTE_COUNT	2.27729	0.00181802	0.0188795
NMF6	UKB_460K.blood_LYMPHOCYTE_COUNT	1.4242	6.39e-07	4.24e-05
NMF7	UKB_460K.blood_LYMPHOCYTE_COUNT	3.17391	4.64e-06	0.000185582
NMF8	UKB_460K.blood_LYMPHOCYTE_COUNT	0.35765	4.05e-07	3.24e-05
NMF9	UKB_460K.blood_LYMPHOCYTE_COUNT	2.28458	5.92e-06	0.000216635
NMF10	UKB_460K.blood_LYMPHOCYTE_COUNT	3.68067	0.000962845	0.0107759
NMF11	UKB_460K.blood_LYMPHOCYTE_COUNT	3.15531	1.07e-10	2.31e-07
NMF0	UKB_460K.blood_MEAN_CORPUSCULAR_HEMOGLOBIN	0	1	1
NMF1	UKB_460K.blood_MEAN_CORPUSCULAR_HEMOGLOBIN	0.518929	0.0166867	0.119348
NMF2	UKB_460K.blood_MEAN_CORPUSCULAR_HEMOGLOBIN	2.76566	0.00283887	0.0278726
NMF3	UKB_460K.blood_MEAN_CORPUSCULAR_HEMOGLOBIN	0	1	1
NMF4	UKB_460K.blood_MEAN_CORPUSCULAR_HEMOGLOBIN	1.90656	4.24e-05	0.000970172
NMF5	UKB_460K.blood_MEAN_CORPUSCULAR_HEMOGLOBIN	0.0453362	0.110983	0.487243
NMF6	UKB_460K.blood_MEAN_CORPUSCULAR_HEMOGLOBIN	0	1	1
NMF7	UKB_460K.blood_MEAN_CORPUSCULAR_HEMOGLOBIN	1.11036	0.0260306	0.171421
NMF8	UKB_460K.blood_MEAN_CORPUSCULAR_HEMOGLOBIN	0	1	1
NMF9	UKB_460K.blood_MEAN_CORPUSCULAR_HEMOGLOBIN	0	1	1
NMF10	UKB_460K.blood_MEAN_CORPUSCULAR_HEMOGLOBIN	5.3619	0.000281106	0.00396855
NMF11	UKB_460K.blood_MEAN_CORPUSCULAR_HEMOGLOBIN	0	1	1
NMF0	UKB_460K.blood_MEAN_PLATELET_VOL	0	1	1
NMF1	UKB_460K.blood_MEAN_PLATELET_VOL	0	1	1
NMF2	UKB_460K.blood_MEAN_PLATELET_VOL	0	1	1
NMF3	UKB_460K.blood_MEAN_PLATELET_VOL	0.62908	0.00010363	0.00184993
NMF4	UKB_460K.blood_MEAN_PLATELET_VOL	0	1	1
NMF5	UKB_460K.blood_MEAN_PLATELET_VOL	0	1	1
NMF6	UKB_460K.blood_MEAN_PLATELET_VOL	0.216072	0.000799401	0.00918461
NMF7	UKB_460K.blood_MEAN_PLATELET_VOL	3.68954	0.0301877	0.190104
NMF8	UKB_460K.blood_MEAN_PLATELET_VOL	3.82302	1.07e-05	0.00034337
NMF9	UKB_460K.blood_MEAN_PLATELET_VOL	4.77789	0.000490417	0.00620212
NMF10	UKB_460K.blood_MEAN_PLATELET_VOL	0	1	1
NMF11	UKB_460K.blood_MEAN_PLATELET_VOL	0	1	1
NMF0	UKB_460K.blood_MEAN_SPHERED_CELL_VOL	0	1	1
NMF1	UKB_460K.blood_MEAN_SPHERED_CELL_VOL	0	1	1
NMF2	UKB_460K.blood_MEAN_SPHERED_CELL_VOL	1.68492	0.0100713	0.0793945
NMF3	UKB_460K.blood_MEAN_SPHERED_CELL_VOL	0	1	1
NMF4	UKB_460K.blood_MEAN_SPHERED_CELL_VOL	3.56956	0.000316265	0.00435117
NMF5	UKB_460K.blood_MEAN_SPHERED_CELL_VOL	0	1	1
NMF6	UKB_460K.blood_MEAN_SPHERED_CELL_VOL	0.606275	2.95e-05	0.000724616
NMF7	UKB_460K.blood_MEAN_SPHERED_CELL_VOL	4.15684	0.0163678	0.117456
NMF8	UKB_460K.blood_MEAN_SPHERED_CELL_VOL	0	1	1
NMF9	UKB_460K.blood_MEAN_SPHERED_CELL_VOL	0.422049	0.000128471	0.00208645
NMF10	UKB_460K.blood_MEAN_SPHERED_CELL_VOL	4.96322	0.00299648	0.029155
NMF11	UKB_460K.blood_MEAN_SPHERED_CELL_VOL	0	1	1
NMF0	UKB_460K.blood_MONOCYTE_COUNT	2.67509	6.23e-07	4.24e-05
NMF1	UKB_460K.blood_MONOCYTE_COUNT	0	1	1
NMF2	UKB_460K.blood_MONOCYTE_COUNT	0	1	1
NMF3	UKB_460K.blood_MONOCYTE_COUNT	0	1	1
NMF4	UKB_460K.blood_MONOCYTE_COUNT	4.61771	0.000422115	0.00549258
NMF5	UKB_460K.blood_MONOCYTE_COUNT	4.90125	0.000333617	0.00450971
NMF6	UKB_460K.blood_MONOCYTE_COUNT	0.948012	2.27e-05	0.000627452
NMF7	UKB_460K.blood_MONOCYTE_COUNT	0.613823	0.000120902	0.00198484
NMF8	UKB_460K.blood_MONOCYTE_COUNT	0	1	1
NMF9	UKB_460K.blood_MONOCYTE_COUNT	0.291506	0.000329295	0.00450175
NMF10	UKB_460K.blood_MONOCYTE_COUNT	5.22953	0.000528224	0.0065198
NMF11	UKB_460K.blood_MONOCYTE_COUNT	1.63794	1.48e-06	7.62e-05
NMF0	UKB_460K.blood_PLATELET_COUNT	0	1	1
NMF1	UKB_460K.blood_PLATELET_COUNT	0	1	1
NMF2	UKB_460K.blood_PLATELET_COUNT	0	1	1
NMF3	UKB_460K.blood_PLATELET_COUNT	0.353094	5e-06	0.000196447
NMF4	UKB_460K.blood_PLATELET_COUNT	2.27109	0.000236505	0.00347518
NMF5	UKB_460K.blood_PLATELET_COUNT	0.288193	0.0599058	0.31871
NMF6	UKB_460K.blood_PLATELET_COUNT	0	1	1
NMF7	UKB_460K.blood_PLATELET_COUNT	6.40715	0.00791004	0.0662236
NMF8	UKB_460K.blood_PLATELET_COUNT	1.72179	1.75e-05	0.000525439
NMF9	UKB_460K.blood_PLATELET_COUNT	2.63557	2.58e-05	0.000684778
NMF10	UKB_460K.blood_PLATELET_COUNT	1.59609	0.000779924	0.00900875
NMF11	UKB_460K.blood_PLATELET_COUNT	0	1	1
NMF0	UKB_460K.blood_PLATELET_DISTRIB_WIDTH	1.51662	0.00132199	0.0142775
NMF1	UKB_460K.blood_PLATELET_DISTRIB_WIDTH	0	1	1
NMF2	UKB_460K.blood_PLATELET_DISTRIB_WIDTH	0	1	1
NMF3	UKB_460K.blood_PLATELET_DISTRIB_WIDTH	0	1	1
NMF4	UKB_460K.blood_PLATELET_DISTRIB_WIDTH	0	1	1
NMF5	UKB_460K.blood_PLATELET_DISTRIB_WIDTH	3.93115	0.0444345	0.253242
NMF6	UKB_460K.blood_PLATELET_DISTRIB_WIDTH	0	1	1
NMF7	UKB_460K.blood_PLATELET_DISTRIB_WIDTH	0	1	1
NMF8	UKB_460K.blood_PLATELET_DISTRIB_WIDTH	1.0616	0.00115882	0.0127059
NMF9	UKB_460K.blood_PLATELET_DISTRIB_WIDTH	4.0929	0.0100664	0.0793945
NMF10	UKB_460K.blood_PLATELET_DISTRIB_WIDTH	0	1	1
NMF11	UKB_460K.blood_PLATELET_DISTRIB_WIDTH	0	1	1
NMF0	UKB_460K.blood_RBC_DISTRIB_WIDTH	0	1	1
NMF1	UKB_460K.blood_RBC_DISTRIB_WIDTH	0	1	1
NMF2	UKB_460K.blood_RBC_DISTRIB_WIDTH	0	1	1
NMF3	UKB_460K.blood_RBC_DISTRIB_WIDTH	0	1	1
NMF4	UKB_460K.blood_RBC_DISTRIB_WIDTH	5.40246	0.0271018	0.175542
NMF5	UKB_460K.blood_RBC_DISTRIB_WIDTH	0	1	1
NMF6	UKB_460K.blood_RBC_DISTRIB_WIDTH	0	1	1
NMF7	UKB_460K.blood_RBC_DISTRIB_WIDTH	1.71554	0.0482397	0.270644
NMF8	UKB_460K.blood_RBC_DISTRIB_WIDTH	0.354213	0.030425	0.191041
NMF9	UKB_460K.blood_RBC_DISTRIB_WIDTH	0	1	1
NMF10	UKB_460K.blood_RBC_DISTRIB_WIDTH	4.06921	0.00100672	0.0111514
NMF11	UKB_460K.blood_RBC_DISTRIB_WIDTH	0	1	1
NMF0	UKB_460K.blood_RED_COUNT	0	1	1
NMF1	UKB_460K.blood_RED_COUNT	0	1	1
NMF2	UKB_460K.blood_RED_COUNT	2.10595	0.0047817	0.0430353
NMF3	UKB_460K.blood_RED_COUNT	0	1	1
NMF4	UKB_460K.blood_RED_COUNT	1.6183	0.000115003	0.00194068
NMF5	UKB_460K.blood_RED_COUNT	0	1	1
NMF6	UKB_460K.blood_RED_COUNT	0.212077	2.6e-05	0.000684778
NMF7	UKB_460K.blood_RED_COUNT	0.420358	0.0314883	0.197144
NMF8	UKB_460K.blood_RED_COUNT	0	1	1
NMF9	UKB_460K.blood_RED_COUNT	0	1	1
NMF10	UKB_460K.blood_RED_COUNT	1.97132	0.000305553	0.00425803
NMF11	UKB_460K.blood_RED_COUNT	0	1	1
NMF0	UKB_460K.blood_WHITE_COUNT	0.647396	7.81e-09	2.35e-06
NMF1	UKB_460K.blood_WHITE_COUNT	0	1	1
NMF2	UKB_460K.blood_WHITE_COUNT	1.25497	2.7e-05	0.000695241
NMF3	UKB_460K.blood_WHITE_COUNT	0.337952	3.21e-07	2.67e-05
NMF4	UKB_460K.blood_WHITE_COUNT	5.03967	7.75e-07	4.74e-05
NMF5	UKB_460K.blood_WHITE_COUNT	0	1	1
NMF6	UKB_460K.blood_WHITE_COUNT	0.831592	1.17e-05	0.000373175
NMF7	UKB_460K.blood_WHITE_COUNT	4.45505	0.00077922	0.00900875
NMF8	UKB_460K.blood_WHITE_COUNT	1.50187	9.44e-05	0.00172876
NMF9	UKB_460K.blood_WHITE_COUNT	1.65214	7.91e-07	4.74e-05
NMF10	UKB_460K.blood_WHITE_COUNT	2.21057	8.94e-05	0.00169449
NMF11	UKB_460K.blood_WHITE_COUNT	1.04031	2.17e-07	1.88e-05
NMF0	UKB_460K.bmd_HEEL_TSCOREz	0	1	1
NMF1	UKB_460K.bmd_HEEL_TSCOREz	0	1	1
NMF2	UKB_460K.bmd_HEEL_TSCOREz	1.34075	0.0607366	0.3192
NMF3	UKB_460K.bmd_HEEL_TSCOREz	0.074148	0.167469	0.611036
NMF4	UKB_460K.bmd_HEEL_TSCOREz	1.94585	0.0222365	0.151517
NMF5	UKB_460K.bmd_HEEL_TSCOREz	0	1	1
NMF6	UKB_460K.bmd_HEEL_TSCOREz	0.524269	0.11971	0.508776
NMF7	UKB_460K.bmd_HEEL_TSCOREz	0	1	1
NMF8	UKB_460K.bmd_HEEL_TSCOREz	0	1	1
NMF9	UKB_460K.bmd_HEEL_TSCOREz	0	1	1
NMF10	UKB_460K.bmd_HEEL_TSCOREz	1.17049	0.120531	0.508776
NMF11	UKB_460K.bmd_HEEL_TSCOREz	0	1	1
NMF0	UKB_460K.body_BALDING1	0	1	1
NMF1	UKB_460K.body_BALDING1	2.08043	0.0271859	0.175542
NMF2	UKB_460K.body_BALDING1	0.275269	0.049774	0.277054
NMF3	UKB_460K.body_BALDING1	0	1	1
NMF4	UKB_460K.body_BALDING1	3.74551	0.0208249	0.143712
NMF5	UKB_460K.body_BALDING1	1.22754	0.491391	1
NMF6	UKB_460K.body_BALDING1	0.082802	0.0486759	0.272383
NMF7	UKB_460K.body_BALDING1	0	1	1
NMF8	UKB_460K.body_BALDING1	0	1	1
NMF9	UKB_460K.body_BALDING1	0	1	1
NMF10	UKB_460K.body_BALDING1	0	1	1
NMF11	UKB_460K.body_BALDING1	0	1	1
NMF0	UKB_460K.body_BALDING4	0.774844	0.120322	0.508776
NMF1	UKB_460K.body_BALDING4	0.396372	0.0457772	0.259524
NMF2	UKB_460K.body_BALDING4	1.34953	0.0334693	0.20774
NMF3	UKB_460K.body_BALDING4	0	1	1
NMF4	UKB_460K.body_BALDING4	2.53122	0.0152461	0.111078
NMF5	UKB_460K.body_BALDING4	4.95206	0.210905	0.710693
NMF6	UKB_460K.body_BALDING4	0.429053	0.0261734	0.171832
NMF7	UKB_460K.body_BALDING4	0	1	1
NMF8	UKB_460K.body_BALDING4	0	1	1
NMF9	UKB_460K.body_BALDING4	0	1	1
NMF10	UKB_460K.body_BALDING4	0	1	1
NMF11	UKB_460K.body_BALDING4	0	1	1
NMF0	UKB_460K.body_BMIz	0	1	1
NMF1	UKB_460K.body_BMIz	0	1	1
NMF2	UKB_460K.body_BMIz	0	1	1
NMF3	UKB_460K.body_BMIz	0.630249	0.0339305	0.21
NMF4	UKB_460K.body_BMIz	0	1	1
NMF5	UKB_460K.body_BMIz	0	1	1
NMF6	UKB_460K.body_BMIz	0.191863	0.172719	0.61923
NMF7	UKB_460K.body_BMIz	0	1	1
NMF8	UKB_460K.body_BMIz	0	1	1
NMF9	UKB_460K.body_BMIz	0.390441	0.100581	0.462246
NMF10	UKB_460K.body_BMIz	0.058724	0.488086	1
NMF11	UKB_460K.body_BMIz	0	1	1
NMF0	UKB_460K.body_HEIGHTz	0	1	1
NMF1	UKB_460K.body_HEIGHTz	0	1	1
NMF2	UKB_460K.body_HEIGHTz	1.47414	0.070587	0.354577
NMF3	UKB_460K.body_HEIGHTz	0.34225	0.0380618	0.227109
NMF4	UKB_460K.body_HEIGHTz	1.59709	0.102475	0.464037
NMF5	UKB_460K.body_HEIGHTz	0	1	1
NMF6	UKB_460K.body_HEIGHTz	0	1	1
NMF7	UKB_460K.body_HEIGHTz	0	1	1
NMF8	UKB_460K.body_HEIGHTz	0.0087482	0.193764	0.669648
NMF9	UKB_460K.body_HEIGHTz	0.340481	0.0687301	0.34931
NMF10	UKB_460K.body_HEIGHTz	0	1	1
NMF11	UKB_460K.body_HEIGHTz	0.452226	0.145964	0.567097
NMF0	UKB_460K.body_LEFT_HANDED	0	1	1
NMF1	UKB_460K.body_LEFT_HANDED	0	1	1
NMF2	UKB_460K.body_LEFT_HANDED	0.327588	0.48114	1
NMF3	UKB_460K.body_LEFT_HANDED	0	1	1
NMF4	UKB_460K.body_LEFT_HANDED	3.19477	0.186207	0.65613
NMF5	UKB_460K.body_LEFT_HANDED	1.46704	0.538312	1
NMF6	UKB_460K.body_LEFT_HANDED	0.157081	0.59238	1
NMF7	UKB_460K.body_LEFT_HANDED	0	1	1
NMF8	UKB_460K.body_LEFT_HANDED	0	1	1
NMF9	UKB_460K.body_LEFT_HANDED	0.187525	0.626228	1
NMF10	UKB_460K.body_LEFT_HANDED	0	1	1
NMF11	UKB_460K.body_LEFT_HANDED	0	1	1
NMF0	UKB_460K.body_WHRadjBMIz	0	1	1
NMF1	UKB_460K.body_WHRadjBMIz	0	1	1
NMF2	UKB_460K.body_WHRadjBMIz	0	1	1
NMF3	UKB_460K.body_WHRadjBMIz	0	1	1
NMF4	UKB_460K.body_WHRadjBMIz	0.728744	0.0297256	0.187814
NMF5	UKB_460K.body_WHRadjBMIz	1.27737	0.0958409	0.446388
NMF6	UKB_460K.body_WHRadjBMIz	0	1	1
NMF7	UKB_460K.body_WHRadjBMIz	0	1	1
NMF8	UKB_460K.body_WHRadjBMIz	0	1	1
NMF9	UKB_460K.body_WHRadjBMIz	0	1	1
NMF10	UKB_460K.body_WHRadjBMIz	0.492328	0.165704	0.609577
NMF11	UKB_460K.body_WHRadjBMIz	0	1	1
NMF0	UKB_460K.bp_DIASTOLICadjMEDz	0	1	1
NMF1	UKB_460K.bp_DIASTOLICadjMEDz	0.194645	0.0138239	0.10191
NMF2	UKB_460K.bp_DIASTOLICadjMEDz	0.676093	0.00629896	0.055084
NMF3	UKB_460K.bp_DIASTOLICadjMEDz	1.09692	0.000831479	0.00945261
NMF4	UKB_460K.bp_DIASTOLICadjMEDz	0.242751	0.0126248	0.0946861
NMF5	UKB_460K.bp_DIASTOLICadjMEDz	0	1	1
NMF6	UKB_460K.bp_DIASTOLICadjMEDz	0	1	1
NMF7	UKB_460K.bp_DIASTOLICadjMEDz	1.2039	0.00891174	0.0721277
NMF8	UKB_460K.bp_DIASTOLICadjMEDz	0.950619	0.0133522	0.0991089
NMF9	UKB_460K.bp_DIASTOLICadjMEDz	0.495604	0.0093999	0.0753883
NMF10	UKB_460K.bp_DIASTOLICadjMEDz	1.25446	0.0172395	0.122896
NMF11	UKB_460K.bp_DIASTOLICadjMEDz	0	1	1
NMF0	UKB_460K.bp_SYSTOLICadjMEDz	0	1	1
NMF1	UKB_460K.bp_SYSTOLICadjMEDz	0.336703	0.0354158	0.21438
NMF2	UKB_460K.bp_SYSTOLICadjMEDz	0.958516	0.00785714	0.0660366
NMF3	UKB_460K.bp_SYSTOLICadjMEDz	0.832959	0.00533215	0.0475927
NMF4	UKB_460K.bp_SYSTOLICadjMEDz	0.72866	0.0175507	0.123887
NMF5	UKB_460K.bp_SYSTOLICadjMEDz	0	1	1
NMF6	UKB_460K.bp_SYSTOLICadjMEDz	0.28129	0.0362191	0.21792
NMF7	UKB_460K.bp_SYSTOLICadjMEDz	0.762033	0.0296282	0.187814
NMF8	UKB_460K.bp_SYSTOLICadjMEDz	0.434127	0.0634178	0.332482
NMF9	UKB_460K.bp_SYSTOLICadjMEDz	0.924882	0.0110511	0.0852514
NMF10	UKB_460K.bp_SYSTOLICadjMEDz	1.01342	0.017493	0.123885
NMF11	UKB_460K.bp_SYSTOLICadjMEDz	0	1	1
NMF0	UKB_460K.cancer_ALL	0	1	1
NMF1	UKB_460K.cancer_ALL	0	1	1
NMF2	UKB_460K.cancer_ALL	0.41388	0.391236	1
NMF3	UKB_460K.cancer_ALL	0	1	1
NMF4	UKB_460K.cancer_ALL	4.56234	0.110241	0.485961
NMF5	UKB_460K.cancer_ALL	1.78206	0.233016	0.754596
NMF6	UKB_460K.cancer_ALL	0	1	1
NMF7	UKB_460K.cancer_ALL	0	1	1
NMF8	UKB_460K.cancer_ALL	0	1	1
NMF9	UKB_460K.cancer_ALL	0	1	1
NMF10	UKB_460K.cancer_ALL	0	1	1
NMF11	UKB_460K.cancer_ALL	0	1	1
NMF0	UKB_460K.cancer_BREAST	3.33658	0.329897	0.929046
NMF1	UKB_460K.cancer_BREAST	0.480337	0.865076	1
NMF2	UKB_460K.cancer_BREAST	0	1	1
NMF3	UKB_460K.cancer_BREAST	2.25224	0.493019	1
NMF4	UKB_460K.cancer_BREAST	1.07292	0.92915	1
NMF5	UKB_460K.cancer_BREAST	5.86617	0.336351	0.933658
NMF6	UKB_460K.cancer_BREAST	0	1	1
NMF7	UKB_460K.cancer_BREAST	1.86143	0.793394	1
NMF8	UKB_460K.cancer_BREAST	1.12166	0.908822	1
NMF9	UKB_460K.cancer_BREAST	1.69393	0.74888	1
NMF10	UKB_460K.cancer_BREAST	0.796642	0.985599	1
NMF11	UKB_460K.cancer_BREAST	5.22487	0.10602	0.473147
NMF0	UKB_460K.cancer_MELANOMA	0	1	1
NMF1	UKB_460K.cancer_MELANOMA	0	1	1
NMF2	UKB_460K.cancer_MELANOMA	0	1	1
NMF3	UKB_460K.cancer_MELANOMA	0	1	1
NMF4	UKB_460K.cancer_MELANOMA	0	1	1
NMF5	UKB_460K.cancer_MELANOMA	2.00314	0.463331	1
NMF6	UKB_460K.cancer_MELANOMA	0	1	1
NMF7	UKB_460K.cancer_MELANOMA	0	1	1
NMF8	UKB_460K.cancer_MELANOMA	0	1	1
NMF9	UKB_460K.cancer_MELANOMA	0	1	1
NMF10	UKB_460K.cancer_MELANOMA	0	1	1
NMF11	UKB_460K.cancer_MELANOMA	0	1	1
NMF0	UKB_460K.cancer_PROSTATE	0	1	1
NMF1	UKB_460K.cancer_PROSTATE	3.91982	0.19293	0.66915
NMF2	UKB_460K.cancer_PROSTATE	0	1	1
NMF3	UKB_460K.cancer_PROSTATE	2.71166	0.33634	0.933658
NMF4	UKB_460K.cancer_PROSTATE	0.821024	0.624371	1
NMF5	UKB_460K.cancer_PROSTATE	0.260165	0.894475	1
NMF6	UKB_460K.cancer_PROSTATE	2.57437	0.260669	0.801375
NMF7	UKB_460K.cancer_PROSTATE	0	1	1
NMF8	UKB_460K.cancer_PROSTATE	0	1	1
NMF9	UKB_460K.cancer_PROSTATE	0	1	1
NMF10	UKB_460K.cancer_PROSTATE	0	1	1
NMF11	UKB_460K.cancer_PROSTATE	0	1	1
NMF0	UKB_460K.cov_EDU_COLLEGE	0	1	1
NMF1	UKB_460K.cov_EDU_COLLEGE	0	1	1
NMF2	UKB_460K.cov_EDU_COLLEGE	0.762266	0.251727	0.787311
NMF3	UKB_460K.cov_EDU_COLLEGE	0.538918	0.358295	0.96982
NMF4	UKB_460K.cov_EDU_COLLEGE	0	1	1
NMF5	UKB_460K.cov_EDU_COLLEGE	0	1	1
NMF6	UKB_460K.cov_EDU_COLLEGE	0.209136	0.851607	1
NMF7	UKB_460K.cov_EDU_COLLEGE	0.143957	0.967674	1
NMF8	UKB_460K.cov_EDU_COLLEGE	0	1	1
NMF9	UKB_460K.cov_EDU_COLLEGE	1.08788	0.115091	0.500195
NMF10	UKB_460K.cov_EDU_COLLEGE	0.116312	0.999374	1
NMF11	UKB_460K.cov_EDU_COLLEGE	0.0647057	0.921184	1
NMF0	UKB_460K.cov_EDU_YEARS	0.281222	0.684801	1
NMF1	UKB_460K.cov_EDU_YEARS	0.00334417	0.982493	1
NMF2	UKB_460K.cov_EDU_YEARS	0.36839	0.517044	1
NMF3	UKB_460K.cov_EDU_YEARS	0.160698	0.71109	1
NMF4	UKB_460K.cov_EDU_YEARS	0	1	1
NMF5	UKB_460K.cov_EDU_YEARS	0.407714	0.694723	1
NMF6	UKB_460K.cov_EDU_YEARS	0.406221	0.379252	1
NMF7	UKB_460K.cov_EDU_YEARS	1.15608	0.104813	0.469702
NMF8	UKB_460K.cov_EDU_YEARS	0.047129	0.94636	1
NMF9	UKB_460K.cov_EDU_YEARS	0.390979	0.448396	1
NMF10	UKB_460K.cov_EDU_YEARS	0.841047	0.318221	0.903229
NMF11	UKB_460K.cov_EDU_YEARS	0.110227	0.85715	1
NMF0	UKB_460K.cov_SMOKING_STATUS	0	1	1
NMF1	UKB_460K.cov_SMOKING_STATUS	0.499633	0.102231	0.464037
NMF2	UKB_460K.cov_SMOKING_STATUS	0	1	1
NMF3	UKB_460K.cov_SMOKING_STATUS	1.23273	0.0241894	0.161263
NMF4	UKB_460K.cov_SMOKING_STATUS	0.754988	0.0678247	0.347984
NMF5	UKB_460K.cov_SMOKING_STATUS	0.599995	0.377139	1
NMF6	UKB_460K.cov_SMOKING_STATUS	0	1	1
NMF7	UKB_460K.cov_SMOKING_STATUS	0	1	1
NMF8	UKB_460K.cov_SMOKING_STATUS	0.644947	0.0557399	0.304805
NMF9	UKB_460K.cov_SMOKING_STATUS	0.876894	0.0429678	0.247495
NMF10	UKB_460K.cov_SMOKING_STATUS	0	1	1
NMF11	UKB_460K.cov_SMOKING_STATUS	0	1	1
NMF0	UKB_460K.disease_AID_ALL	0	1	1
NMF1	UKB_460K.disease_AID_ALL	14.0388	0.000108458	0.00188479
NMF2	UKB_460K.disease_AID_ALL	6.53681	0.00891579	0.0721277
NMF3	UKB_460K.disease_AID_ALL	0.767035	0.000149306	0.00233696
NMF4	UKB_460K.disease_AID_ALL	3.45466	5.85e-06	0.000216635
NMF5	UKB_460K.disease_AID_ALL	6.58966	0.0111588	0.0857758
NMF6	UKB_460K.disease_AID_ALL	2.07935	3.93e-06	0.000166536
NMF7	UKB_460K.disease_AID_ALL	7.90069	2.88e-05	0.000724481
NMF8	UKB_460K.disease_AID_ALL	0	1	1
NMF9	UKB_460K.disease_AID_ALL	2.78322	0.000526416	0.0065198
NMF10	UKB_460K.disease_AID_ALL	0.785322	6.72e-05	0.0013698
NMF11	UKB_460K.disease_AID_ALL	0	1	1
NMF0	UKB_460K.disease_AID_SURE	2.17575	0.000664835	0.00796057
NMF1	UKB_460K.disease_AID_SURE	9.86858	0.000275754	0.00391861
NMF2	UKB_460K.disease_AID_SURE	3.00603	4.57e-06	0.000185582
NMF3	UKB_460K.disease_AID_SURE	0	1	1
NMF4	UKB_460K.disease_AID_SURE	4.01556	3.34e-05	0.000792122
NMF5	UKB_460K.disease_AID_SURE	4.31945	0.0272252	0.175542
NMF6	UKB_460K.disease_AID_SURE	1.06995	0.000334118	0.00450971
NMF7	UKB_460K.disease_AID_SURE	15.0573	0.000434372	0.00561823
NMF8	UKB_460K.disease_AID_SURE	0	1	1
NMF9	UKB_460K.disease_AID_SURE	6.00343	0.00016879	0.00258571
NMF10	UKB_460K.disease_AID_SURE	12.1821	8.39e-05	0.00161882
NMF11	UKB_460K.disease_AID_SURE	5.20415	1.42e-05	0.000439424
NMF0	UKB_460K.disease_ALLERGY_ECZEMA_DIAGNOSED	0	1	1
NMF1	UKB_460K.disease_ALLERGY_ECZEMA_DIAGNOSED	2.14184	4.48e-05	0.000998716
NMF2	UKB_460K.disease_ALLERGY_ECZEMA_DIAGNOSED	2.96075	0.00037495	0.00496866
NMF3	UKB_460K.disease_ALLERGY_ECZEMA_DIAGNOSED	2.35593	1.03e-05	0.000337306
NMF4	UKB_460K.disease_ALLERGY_ECZEMA_DIAGNOSED	2.56372	7.78e-06	0.000271103
NMF5	UKB_460K.disease_ALLERGY_ECZEMA_DIAGNOSED	0	1	1
NMF6	UKB_460K.disease_ALLERGY_ECZEMA_DIAGNOSED	0.689851	1.59e-07	1.63e-05
NMF7	UKB_460K.disease_ALLERGY_ECZEMA_DIAGNOSED	0	1	1
NMF8	UKB_460K.disease_ALLERGY_ECZEMA_DIAGNOSED	0.144966	2.58e-05	0.000684778
NMF9	UKB_460K.disease_ALLERGY_ECZEMA_DIAGNOSED	5.34455	0.00625576	0.0549286
NMF10	UKB_460K.disease_ALLERGY_ECZEMA_DIAGNOSED	3.84846	9.7e-05	0.00176099
NMF11	UKB_460K.disease_ALLERGY_ECZEMA_DIAGNOSED	3.52611	0.000109813	0.00188479
NMF0	UKB_460K.disease_ASTHMA_DIAGNOSED	0	1	1
NMF1	UKB_460K.disease_ASTHMA_DIAGNOSED	0.378807	1.81e-06	8.87e-05
NMF2	UKB_460K.disease_ASTHMA_DIAGNOSED	1.39207	0.000121296	0.00198484
NMF3	UKB_460K.disease_ASTHMA_DIAGNOSED	2.62561	0.000890039	0.0100654
NMF4	UKB_460K.disease_ASTHMA_DIAGNOSED	3.11939	8.01e-05	0.00158813
NMF5	UKB_460K.disease_ASTHMA_DIAGNOSED	0	1	1
NMF6	UKB_460K.disease_ASTHMA_DIAGNOSED	1.49718	0.000121274	0.00198484
NMF7	UKB_460K.disease_ASTHMA_DIAGNOSED	0	1	1
NMF8	UKB_460K.disease_ASTHMA_DIAGNOSED	0	1	1
NMF9	UKB_460K.disease_ASTHMA_DIAGNOSED	3.48815	0.0138854	0.102015
NMF10	UKB_460K.disease_ASTHMA_DIAGNOSED	0.400123	0.000244577	0.00352191
NMF11	UKB_460K.disease_ASTHMA_DIAGNOSED	4.11321	0.00642026	0.0557852
NMF0	UKB_460K.disease_CARDIOVASCULAR	0	1	1
NMF1	UKB_460K.disease_CARDIOVASCULAR	0	1	1
NMF2	UKB_460K.disease_CARDIOVASCULAR	0.338645	0.00845825	0.0694588
NMF3	UKB_460K.disease_CARDIOVASCULAR	0.373553	0.00131449	0.0142679
NMF4	UKB_460K.disease_CARDIOVASCULAR	0.8502	0.0117918	0.0896839
NMF5	UKB_460K.disease_CARDIOVASCULAR	0	1	1
NMF6	UKB_460K.disease_CARDIOVASCULAR	0	1	1
NMF7	UKB_460K.disease_CARDIOVASCULAR	0.881095	0.0132903	0.0989896
NMF8	UKB_460K.disease_CARDIOVASCULAR	0.142135	0.0226304	0.152396
NMF9	UKB_460K.disease_CARDIOVASCULAR	0.153825	0.0102805	0.0804558
NMF10	UKB_460K.disease_CARDIOVASCULAR	0.77482	0.0441618	0.252353
NMF11	UKB_460K.disease_CARDIOVASCULAR	0.128959	0.0195368	0.136127
NMF0	UKB_460K.disease_DERMATOLOGY	0	1	1
NMF1	UKB_460K.disease_DERMATOLOGY	9.94906	0.000108702	0.00188479
NMF2	UKB_460K.disease_DERMATOLOGY	6.15972	8.35e-05	0.00161882
NMF3	UKB_460K.disease_DERMATOLOGY	0	1	1
NMF4	UKB_460K.disease_DERMATOLOGY	3.38362	0.000107198	0.00188479
NMF5	UKB_460K.disease_DERMATOLOGY	0	1	1
NMF6	UKB_460K.disease_DERMATOLOGY	0	1	1
NMF7	UKB_460K.disease_DERMATOLOGY	7.96784	0.0470094	0.264428
NMF8	UKB_460K.disease_DERMATOLOGY	0	1	1
NMF9	UKB_460K.disease_DERMATOLOGY	3.09801	0.000179279	0.00272706
NMF10	UKB_460K.disease_DERMATOLOGY	15.2001	0.00230048	0.0230048
NMF11	UKB_460K.disease_DERMATOLOGY	0	1	1
NMF0	UKB_460K.disease_DIABETES_ANY_DIAGNOSED	0	1	1
NMF1	UKB_460K.disease_DIABETES_ANY_DIAGNOSED	0.614629	0.148881	0.573231
NMF2	UKB_460K.disease_DIABETES_ANY_DIAGNOSED	0.691047	0.114129	0.498016
NMF3	UKB_460K.disease_DIABETES_ANY_DIAGNOSED	0	1	1
NMF4	UKB_460K.disease_DIABETES_ANY_DIAGNOSED	0.755113	0.137581	0.555371
NMF5	UKB_460K.disease_DIABETES_ANY_DIAGNOSED	0	1	1
NMF6	UKB_460K.disease_DIABETES_ANY_DIAGNOSED	0	1	1
NMF7	UKB_460K.disease_DIABETES_ANY_DIAGNOSED	0	1	1
NMF8	UKB_460K.disease_DIABETES_ANY_DIAGNOSED	0	1	1
NMF9	UKB_460K.disease_DIABETES_ANY_DIAGNOSED	2.67201	0.0364208	0.218525
NMF10	UKB_460K.disease_DIABETES_ANY_DIAGNOSED	0	1	1
NMF11	UKB_460K.disease_DIABETES_ANY_DIAGNOSED	0	1	1
NMF0	UKB_460K.disease_ENDOCRINE_DIABETES	0	1	1
NMF1	UKB_460K.disease_ENDOCRINE_DIABETES	1.01618	0.104566	0.469569
NMF2	UKB_460K.disease_ENDOCRINE_DIABETES	0.110528	0.241283	0.772451
NMF3	UKB_460K.disease_ENDOCRINE_DIABETES	0.209727	0.132461	0.541886
NMF4	UKB_460K.disease_ENDOCRINE_DIABETES	1.27311	0.0976575	0.452661
NMF5	UKB_460K.disease_ENDOCRINE_DIABETES	0	1	1
NMF6	UKB_460K.disease_ENDOCRINE_DIABETES	0.234558	0.163921	0.609577
NMF7	UKB_460K.disease_ENDOCRINE_DIABETES	0	1	1
NMF8	UKB_460K.disease_ENDOCRINE_DIABETES	0	1	1
NMF9	UKB_460K.disease_ENDOCRINE_DIABETES	2.99492	0.0232802	0.156165
NMF10	UKB_460K.disease_ENDOCRINE_DIABETES	0	1	1
NMF11	UKB_460K.disease_ENDOCRINE_DIABETES	0	1	1
NMF0	UKB_460K.disease_HI_CHOL_SELF_REP	0	1	1
NMF1	UKB_460K.disease_HI_CHOL_SELF_REP	0	1	1
NMF2	UKB_460K.disease_HI_CHOL_SELF_REP	0	1	1
NMF3	UKB_460K.disease_HI_CHOL_SELF_REP	0	1	1
NMF4	UKB_460K.disease_HI_CHOL_SELF_REP	1.16019	0.161087	0.605128
NMF5	UKB_460K.disease_HI_CHOL_SELF_REP	2.11938	0.197825	0.677182
NMF6	UKB_460K.disease_HI_CHOL_SELF_REP	0	1	1
NMF7	UKB_460K.disease_HI_CHOL_SELF_REP	0	1	1
NMF8	UKB_460K.disease_HI_CHOL_SELF_REP	0	1	1
NMF9	UKB_460K.disease_HI_CHOL_SELF_REP	0	1	1
NMF10	UKB_460K.disease_HI_CHOL_SELF_REP	3.41868	0.0698938	0.352735
NMF11	UKB_460K.disease_HI_CHOL_SELF_REP	0	1	1
NMF0	UKB_460K.disease_HYPERTENSION_DIAGNOSED	0	1	1
NMF1	UKB_460K.disease_HYPERTENSION_DIAGNOSED	0.281389	0.0772077	0.379883
NMF2	UKB_460K.disease_HYPERTENSION_DIAGNOSED	0.296337	0.0284299	0.181306
NMF3	UKB_460K.disease_HYPERTENSION_DIAGNOSED	1.05429	0.00314729	0.0303489
NMF4	UKB_460K.disease_HYPERTENSION_DIAGNOSED	0.704649	0.0260282	0.171421
NMF5	UKB_460K.disease_HYPERTENSION_DIAGNOSED	0	1	1
NMF6	UKB_460K.disease_HYPERTENSION_DIAGNOSED	0	1	1
NMF7	UKB_460K.disease_HYPERTENSION_DIAGNOSED	1.34645	0.013195	0.0986202
NMF8	UKB_460K.disease_HYPERTENSION_DIAGNOSED	0.479163	0.0658572	0.342775
NMF9	UKB_460K.disease_HYPERTENSION_DIAGNOSED	0.676026	0.0274161	0.176246
NMF10	UKB_460K.disease_HYPERTENSION_DIAGNOSED	0.11778	0.169846	0.617622
NMF11	UKB_460K.disease_HYPERTENSION_DIAGNOSED	0.264019	0.0728794	0.362718
NMF0	UKB_460K.disease_HYPOTHYROIDISM_SELF_REP	0	1	1
NMF1	UKB_460K.disease_HYPOTHYROIDISM_SELF_REP	16.3379	3.31e-05	0.000792122
NMF2	UKB_460K.disease_HYPOTHYROIDISM_SELF_REP	7.50609	0.0140266	0.102703
NMF3	UKB_460K.disease_HYPOTHYROIDISM_SELF_REP	1.18925	0.00363251	0.034263
NMF4	UKB_460K.disease_HYPOTHYROIDISM_SELF_REP	4.02149	4.07e-05	0.000945216
NMF5	UKB_460K.disease_HYPOTHYROIDISM_SELF_REP	2.50846	0.0405722	0.238318
NMF6	UKB_460K.disease_HYPOTHYROIDISM_SELF_REP	2.69181	9.61e-06	0.000325208
NMF7	UKB_460K.disease_HYPOTHYROIDISM_SELF_REP	3.36897	0.000140075	0.00222472
NMF8	UKB_460K.disease_HYPOTHYROIDISM_SELF_REP	0	1	1
NMF9	UKB_460K.disease_HYPOTHYROIDISM_SELF_REP	4.85592	0.00475992	0.0430185
NMF10	UKB_460K.disease_HYPOTHYROIDISM_SELF_REP	0	1	1
NMF11	UKB_460K.disease_HYPOTHYROIDISM_SELF_REP	0	1	1
NMF0	UKB_460K.disease_PSORIASIS	8.81402	0.00158778	0.0167298
NMF1	UKB_460K.disease_PSORIASIS	2.87508	0.000181883	0.00274732
NMF2	UKB_460K.disease_PSORIASIS	5.3032	0.00191486	0.0196957
NMF3	UKB_460K.disease_PSORIASIS	0	1	1
NMF4	UKB_460K.disease_PSORIASIS	6.01344	0.001989	0.0201701
NMF5	UKB_460K.disease_PSORIASIS	4.66862	0.040823	0.238318
NMF6	UKB_460K.disease_PSORIASIS	0.139695	0.000116012	0.00194253
NMF7	UKB_460K.disease_PSORIASIS	15.7718	0.00238768	0.0237312
NMF8	UKB_460K.disease_PSORIASIS	0	1	1
NMF9	UKB_460K.disease_PSORIASIS	0.70805	0.012234	0.0923964
NMF10	UKB_460K.disease_PSORIASIS	18.6012	0.00942354	0.0753883
NMF11	UKB_460K.disease_PSORIASIS	1.52711	0.00194454	0.0198774
NMF0	UKB_460K.disease_RESPIRATORY_ENT	0	1	1
NMF1	UKB_460K.disease_RESPIRATORY_ENT	0.900306	2.41e-06	0.000113283
NMF2	UKB_460K.disease_RESPIRATORY_ENT	1.71399	9.18e-05	0.0017098
NMF3	UKB_460K.disease_RESPIRATORY_ENT	2.63877	0.00157502	0.0166767
NMF4	UKB_460K.disease_RESPIRATORY_ENT	3.28847	8.51e-05	0.00162679
NMF5	UKB_460K.disease_RESPIRATORY_ENT	0	1	1
NMF6	UKB_460K.disease_RESPIRATORY_ENT	1.95269	0.00013572	0.00217237
NMF7	UKB_460K.disease_RESPIRATORY_ENT	0	1	1
NMF8	UKB_460K.disease_RESPIRATORY_ENT	0	1	1
NMF9	UKB_460K.disease_RESPIRATORY_ENT	3.36671	0.0124898	0.0939996
NMF10	UKB_460K.disease_RESPIRATORY_ENT	0.928399	0.00038335	0.00501841
NMF11	UKB_460K.disease_RESPIRATORY_ENT	3.56231	0.00441164	0.0407229
NMF0	UKB_460K.disease_T2D	0	1	1
NMF1	UKB_460K.disease_T2D	0.0611579	0.190895	0.666126
NMF2	UKB_460K.disease_T2D	0.313599	0.123762	0.517073
NMF3	UKB_460K.disease_T2D	0.238681	0.0674761	0.347984
NMF4	UKB_460K.disease_T2D	0.841143	0.0905408	0.427939
NMF5	UKB_460K.disease_T2D	0	1	1
NMF6	UKB_460K.disease_T2D	0.0442344	0.125996	0.523367
NMF7	UKB_460K.disease_T2D	0	1	1
NMF8	UKB_460K.disease_T2D	0	1	1
NMF9	UKB_460K.disease_T2D	3.09636	0.0163537	0.117456
NMF10	UKB_460K.disease_T2D	0	1	1
NMF11	UKB_460K.disease_T2D	0	1	1
NMF0	UKB_460K.disease_THYROID_ANY_SELF_REP	0	1	1
NMF1	UKB_460K.disease_THYROID_ANY_SELF_REP	18.3332	8.39e-05	0.00161882
NMF2	UKB_460K.disease_THYROID_ANY_SELF_REP	7.24028	0.00839607	0.0694588
NMF3	UKB_460K.disease_THYROID_ANY_SELF_REP	1.30406	0.00470921	0.042739
NMF4	UKB_460K.disease_THYROID_ANY_SELF_REP	3.80199	9.17e-05	0.0017098
NMF5	UKB_460K.disease_THYROID_ANY_SELF_REP	3.84514	0.0382339	0.227508
NMF6	UKB_460K.disease_THYROID_ANY_SELF_REP	3.02583	1.22e-05	0.00038074
NMF7	UKB_460K.disease_THYROID_ANY_SELF_REP	3.50022	9.97e-05	0.00179464
NMF8	UKB_460K.disease_THYROID_ANY_SELF_REP	0	1	1
NMF9	UKB_460K.disease_THYROID_ANY_SELF_REP	4.55872	0.00777385	0.0658491
NMF10	UKB_460K.disease_THYROID_ANY_SELF_REP	0	1	1
NMF11	UKB_460K.disease_THYROID_ANY_SELF_REP	0	1	1
NMF0	UKB_460K.impedance_BASAL_METABOLIC_RATEz	0	1	1
NMF1	UKB_460K.impedance_BASAL_METABOLIC_RATEz	0	1	1
NMF2	UKB_460K.impedance_BASAL_METABOLIC_RATEz	0.266452	0.0688952	0.349328
NMF3	UKB_460K.impedance_BASAL_METABOLIC_RATEz	0.923108	0.000971322	0.0108147
NMF4	UKB_460K.impedance_BASAL_METABOLIC_RATEz	2.86288	0.068285	0.348689
NMF5	UKB_460K.impedance_BASAL_METABOLIC_RATEz	0	1	1
NMF6	UKB_460K.impedance_BASAL_METABOLIC_RATEz	0	1	1
NMF7	UKB_460K.impedance_BASAL_METABOLIC_RATEz	0	1	1
NMF8	UKB_460K.impedance_BASAL_METABOLIC_RATEz	0.211644	0.0460959	0.260647
NMF9	UKB_460K.impedance_BASAL_METABOLIC_RATEz	0.733403	0.00358582	0.0339709
NMF10	UKB_460K.impedance_BASAL_METABOLIC_RATEz	0	1	1
NMF11	UKB_460K.impedance_BASAL_METABOLIC_RATEz	0	1	1
NMF0	UKB_460K.lung_FEV1FVCzSMOKE	0	1	1
NMF1	UKB_460K.lung_FEV1FVCzSMOKE	0	1	1
NMF2	UKB_460K.lung_FEV1FVCzSMOKE	0	1	1
NMF3	UKB_460K.lung_FEV1FVCzSMOKE	0.0202545	0.0958907	0.446388
NMF4	UKB_460K.lung_FEV1FVCzSMOKE	0.273052	0.384314	1
NMF5	UKB_460K.lung_FEV1FVCzSMOKE	0	1	1
NMF6	UKB_460K.lung_FEV1FVCzSMOKE	0	1	1
NMF7	UKB_460K.lung_FEV1FVCzSMOKE	0	1	1
NMF8	UKB_460K.lung_FEV1FVCzSMOKE	0	1	1
NMF9	UKB_460K.lung_FEV1FVCzSMOKE	0.0884799	0.346202	0.946577
NMF10	UKB_460K.lung_FEV1FVCzSMOKE	0	1	1
NMF11	UKB_460K.lung_FEV1FVCzSMOKE	0	1	1
NMF0	UKB_460K.lung_FVCzSMOKE	0.0541539	0.450054	1
NMF1	UKB_460K.lung_FVCzSMOKE	0	1	1
NMF2	UKB_460K.lung_FVCzSMOKE	0	1	1
NMF3	UKB_460K.lung_FVCzSMOKE	0	1	1
NMF4	UKB_460K.lung_FVCzSMOKE	0.919498	0.134868	0.54939
NMF5	UKB_460K.lung_FVCzSMOKE	1.45056	0.505118	1
NMF6	UKB_460K.lung_FVCzSMOKE	0.094222	0.186795	0.657127
NMF7	UKB_460K.lung_FVCzSMOKE	0.0675664	0.51127	1
NMF8	UKB_460K.lung_FVCzSMOKE	0.222888	0.246343	0.780962
NMF9	UKB_460K.lung_FVCzSMOKE	0	1	1
NMF10	UKB_460K.lung_FVCzSMOKE	0	1	1
NMF11	UKB_460K.lung_FVCzSMOKE	0.282657	0.203154	0.688874
NMF0	UKB_460K.mental_NEUROTICISM	0	1	1
NMF1	UKB_460K.mental_NEUROTICISM	0.622755	0.439606	1
NMF2	UKB_460K.mental_NEUROTICISM	0.47068	0.60847	1
NMF3	UKB_460K.mental_NEUROTICISM	0	1	1
NMF4	UKB_460K.mental_NEUROTICISM	0.756118	0.50975	1
NMF5	UKB_460K.mental_NEUROTICISM	0	1	1
NMF6	UKB_460K.mental_NEUROTICISM	0.309763	0.72587	1
NMF7	UKB_460K.mental_NEUROTICISM	1.2822	0.246339	0.780962
NMF8	UKB_460K.mental_NEUROTICISM	0.602212	0.428444	1
NMF9	UKB_460K.mental_NEUROTICISM	0.117659	0.999682	1
NMF10	UKB_460K.mental_NEUROTICISM	0.111385	0.994372	1
NMF11	UKB_460K.mental_NEUROTICISM	0	1	1
NMF0	UKB_460K.other_MORNINGPERSON	0	1	1
NMF1	UKB_460K.other_MORNINGPERSON	0	1	1
NMF2	UKB_460K.other_MORNINGPERSON	0	1	1
NMF3	UKB_460K.other_MORNINGPERSON	0	1	1
NMF4	UKB_460K.other_MORNINGPERSON	0.45942	0.108104	0.479062
NMF5	UKB_460K.other_MORNINGPERSON	0	1	1
NMF6	UKB_460K.other_MORNINGPERSON	0	1	1
NMF7	UKB_460K.other_MORNINGPERSON	0.28244	0.221184	0.732755
NMF8	UKB_460K.other_MORNINGPERSON	0	1	1
NMF9	UKB_460K.other_MORNINGPERSON	0	1	1
NMF10	UKB_460K.other_MORNINGPERSON	0.950261	0.0587245	0.314752
NMF11	UKB_460K.other_MORNINGPERSON	0	1	1
NMF0	UKB_460K.pigment_HAIR	0	1	1
NMF1	UKB_460K.pigment_HAIR	0	1	1
NMF2	UKB_460K.pigment_HAIR	0	1	1
NMF3	UKB_460K.pigment_HAIR	0	1	1
NMF4	UKB_460K.pigment_HAIR	14.2784	0.23754	0.76466
NMF5	UKB_460K.pigment_HAIR	0	1	1
NMF6	UKB_460K.pigment_HAIR	0	1	1
NMF7	UKB_460K.pigment_HAIR	0	1	1
NMF8	UKB_460K.pigment_HAIR	0	1	1
NMF9	UKB_460K.pigment_HAIR	0	1	1
NMF10	UKB_460K.pigment_HAIR	0	1	1
NMF11	UKB_460K.pigment_HAIR	0	1	1
NMF0	UKB_460K.pigment_HAIR_blackmale	0	1	1
NMF1	UKB_460K.pigment_HAIR_blackmale	0	1	1
NMF2	UKB_460K.pigment_HAIR_blackmale	0	1	1
NMF3	UKB_460K.pigment_HAIR_blackmale	0	1	1
NMF4	UKB_460K.pigment_HAIR_blackmale	25.7879	0.335924	0.933658
NMF5	UKB_460K.pigment_HAIR_blackmale	0	1	1
NMF6	UKB_460K.pigment_HAIR_blackmale	0	1	1
NMF7	UKB_460K.pigment_HAIR_blackmale	0	1	1
NMF8	UKB_460K.pigment_HAIR_blackmale	0	1	1
NMF9	UKB_460K.pigment_HAIR_blackmale	0	1	1
NMF10	UKB_460K.pigment_HAIR_blackmale	0	1	1
NMF11	UKB_460K.pigment_HAIR_blackmale	0	1	1
NMF0	UKB_460K.pigment_HAIR_blonde	0	1	1
NMF1	UKB_460K.pigment_HAIR_blonde	0	1	1
NMF2	UKB_460K.pigment_HAIR_blonde	0	1	1
NMF3	UKB_460K.pigment_HAIR_blonde	0	1	1
NMF4	UKB_460K.pigment_HAIR_blonde	20.8009	0.272384	0.820573
NMF5	UKB_460K.pigment_HAIR_blonde	0	1	1
NMF6	UKB_460K.pigment_HAIR_blonde	0	1	1
NMF7	UKB_460K.pigment_HAIR_blonde	0	1	1
NMF8	UKB_460K.pigment_HAIR_blonde	0	1	1
NMF9	UKB_460K.pigment_HAIR_blonde	0	1	1
NMF10	UKB_460K.pigment_HAIR_blonde	0	1	1
NMF11	UKB_460K.pigment_HAIR_blonde	0	1	1
NMF0	UKB_460K.pigment_HAIR_darkbrown	0	1	1
NMF1	UKB_460K.pigment_HAIR_darkbrown	0	1	1
NMF2	UKB_460K.pigment_HAIR_darkbrown	0	1	1
NMF3	UKB_460K.pigment_HAIR_darkbrown	0	1	1
NMF4	UKB_460K.pigment_HAIR_darkbrown	19.0065	0.295883	0.869534
NMF5	UKB_460K.pigment_HAIR_darkbrown	0	1	1
[truncated: 162 more rows]
