# Supplementary material for: Single-cell transcriptome landscape of circulating CD4+ T cell populations in autoimmune diseases
Source: Cell Genom. 2024 Jan 3;4(2):100473. doi: 10.1016/j.xgen.2023.100473 (PMC10879034; doi:10.1016/j.xgen.2023.100473)
Supplement: Table S12. The detailed results of sc-linker for cell-type-specific genes, related to Figure 4 [file mmc12.xlsx]

## Sheet: S12 sclinker clusterL2
Table S12. The detailed results of sc-linker for cell-type specific genes, related to Figure 4
Annotations	Trait	Escore	pEscore	qEscore
Tnaive	PASS_ADHD_Demontis2018	0.117154	0.506243	1
Tnaive MX1	PASS_ADHD_Demontis2018	0	1	1
Tnaive Act	PASS_ADHD_Demontis2018	0.511669	0.401427	1
Tnaive SOX4	PASS_ADHD_Demontis2018	0.115297	0.46256	1
Tcm (Th0)	PASS_ADHD_Demontis2018	0	1	1
Tcm (Tfh)	PASS_ADHD_Demontis2018	0	1	1
Tcm (Th0) Act	PASS_ADHD_Demontis2018	0.342348	0.624568	1
Tcm (Th17)	PASS_ADHD_Demontis2018	0	1	1
Tcm (Th2)	PASS_ADHD_Demontis2018	0.699433	0.38749	1
Tcm PHLDA3	PASS_ADHD_Demontis2018	0.694682	0.321952	0.949158
Tem (Th1)	PASS_ADHD_Demontis2018	0	1	1
Tem (Tph)	PASS_ADHD_Demontis2018	0	1	1
Tem (Th1) pre	PASS_ADHD_Demontis2018	0	1	1
Tem (Th1/17)	PASS_ADHD_Demontis2018	0	1	1
Temra (Th1)	PASS_ADHD_Demontis2018	0	1	1
Treg Naive	PASS_ADHD_Demontis2018	1.00803	0.0999636	0.480127
Treg Eff	PASS_ADHD_Demontis2018	0.615204	0.198445	0.712819
Treg Act	PASS_ADHD_Demontis2018	0.811633	0.129325	0.549968
Tnaive	PASS_AdultOnsetAsthma_Ferreira2019	0	1	1
Tnaive MX1	PASS_AdultOnsetAsthma_Ferreira2019	0	1	1
Tnaive Act	PASS_AdultOnsetAsthma_Ferreira2019	0.527229	0.0109114	0.0838234
Tnaive SOX4	PASS_AdultOnsetAsthma_Ferreira2019	0	1	1
Tcm (Th0)	PASS_AdultOnsetAsthma_Ferreira2019	5.54789	0.00247336	0.0245067
Tcm (Tfh)	PASS_AdultOnsetAsthma_Ferreira2019	0.394542	0.00714799	0.059536
Tcm (Th0) Act	PASS_AdultOnsetAsthma_Ferreira2019	1.79983	0.0504081	0.298033
Tcm (Th17)	PASS_AdultOnsetAsthma_Ferreira2019	0	1	1
Tcm (Th2)	PASS_AdultOnsetAsthma_Ferreira2019	0	1	1
Tcm PHLDA3	PASS_AdultOnsetAsthma_Ferreira2019	0.560435	0.0131092	0.0974172
Tem (Th1)	PASS_AdultOnsetAsthma_Ferreira2019	0	1	1
Tem (Tph)	PASS_AdultOnsetAsthma_Ferreira2019	0	1	1
Tem (Th1) pre	PASS_AdultOnsetAsthma_Ferreira2019	0.939168	0.0030293	0.0293861
Tem (Th1/17)	PASS_AdultOnsetAsthma_Ferreira2019	0	1	1
Temra (Th1)	PASS_AdultOnsetAsthma_Ferreira2019	0	1	1
Treg Naive	PASS_AdultOnsetAsthma_Ferreira2019	0	1	1
Treg Eff	PASS_AdultOnsetAsthma_Ferreira2019	0	1	1
Treg Act	PASS_AdultOnsetAsthma_Ferreira2019	0	1	1
Tnaive	PASS_AgeFirstBirth	0	1	1
Tnaive MX1	PASS_AgeFirstBirth	0	1	1
Tnaive Act	PASS_AgeFirstBirth	0.582709	0.26903	0.847092
Tnaive SOX4	PASS_AgeFirstBirth	0	1	1
Tcm (Th0)	PASS_AgeFirstBirth	0.173401	0.521813	1
Tcm (Tfh)	PASS_AgeFirstBirth	0.0458936	0.397133	1
Tcm (Th0) Act	PASS_AgeFirstBirth	1.97137	0.12258	0.534384
Tcm (Th17)	PASS_AgeFirstBirth	0	1	1
Tcm (Th2)	PASS_AgeFirstBirth	0.452434	0.351714	0.997857
Tcm PHLDA3	PASS_AgeFirstBirth	0	1	1
Tem (Th1)	PASS_AgeFirstBirth	0	1	1
Tem (Tph)	PASS_AgeFirstBirth	0.149199	0.297321	0.902311
Tem (Th1) pre	PASS_AgeFirstBirth	0	1	1
Tem (Th1/17)	PASS_AgeFirstBirth	0	1	1
Temra (Th1)	PASS_AgeFirstBirth	0.0741931	0.291489	0.889289
Treg Naive	PASS_AgeFirstBirth	0.0346948	0.350422	0.995727
Treg Eff	PASS_AgeFirstBirth	0.099877	0.277529	0.860473
Treg Act	PASS_AgeFirstBirth	0.38166	0.16635	0.647161
Tnaive	PASS_AgeOfInitiation_Liu2019	0.233152	0.968949	1
Tnaive MX1	PASS_AgeOfInitiation_Liu2019	0	1	1
Tnaive Act	PASS_AgeOfInitiation_Liu2019	0.291734	0.948201	1
Tnaive SOX4	PASS_AgeOfInitiation_Liu2019	0.868116	0.664855	1
Tcm (Th0)	PASS_AgeOfInitiation_Liu2019	0	1	1
Tcm (Tfh)	PASS_AgeOfInitiation_Liu2019	0	1	1
Tcm (Th0) Act	PASS_AgeOfInitiation_Liu2019	0	1	1
Tcm (Th17)	PASS_AgeOfInitiation_Liu2019	0	1	1
Tcm (Th2)	PASS_AgeOfInitiation_Liu2019	0	1	1
Tcm PHLDA3	PASS_AgeOfInitiation_Liu2019	0	1	1
Tem (Th1)	PASS_AgeOfInitiation_Liu2019	1.61403	0.384218	1
Tem (Tph)	PASS_AgeOfInitiation_Liu2019	0.43659	0.849968	1
Tem (Th1) pre	PASS_AgeOfInitiation_Liu2019	1.83767	0.319424	0.945144
Tem (Th1/17)	PASS_AgeOfInitiation_Liu2019	1.31204	0.526706	1
Temra (Th1)	PASS_AgeOfInitiation_Liu2019	0	1	1
Treg Naive	PASS_AgeOfInitiation_Liu2019	0	1	1
Treg Eff	PASS_AgeOfInitiation_Liu2019	0	1	1
Treg Act	PASS_AgeOfInitiation_Liu2019	0	1	1
Tnaive	PASS_Alzheimer	0	1	1
Tnaive MX1	PASS_Alzheimer	0	1	1
Tnaive Act	PASS_Alzheimer	2.29537	0.101443	0.483345
Tnaive SOX4	PASS_Alzheimer	0.563842	0.0391966	0.242167
Tcm (Th0)	PASS_Alzheimer	0	1	1
Tcm (Tfh)	PASS_Alzheimer	0	1	1
Tcm (Th0) Act	PASS_Alzheimer	0	1	1
Tcm (Th17)	PASS_Alzheimer	0	1	1
Tcm (Th2)	PASS_Alzheimer	0	1	1
Tcm PHLDA3	PASS_Alzheimer	0	1	1
Tem (Th1)	PASS_Alzheimer	1.07065	0.0600148	0.342942
Tem (Tph)	PASS_Alzheimer	1.171	0.03962	0.243461
Tem (Th1) pre	PASS_Alzheimer	3.72747	0.0453681	0.272208
Tem (Th1/17)	PASS_Alzheimer	2.04467	0.0797407	0.415369
Temra (Th1)	PASS_Alzheimer	0	1	1
Treg Naive	PASS_Alzheimer	5.47142	0.00691099	0.0580705
Treg Eff	PASS_Alzheimer	2.09107	0.0128326	0.0960222
Treg Act	PASS_Alzheimer	3.10118	0.00687033	0.0579684
Tnaive	PASS_AlzheimersMaternal_Marioni2018	0	1	1
Tnaive MX1	PASS_AlzheimersMaternal_Marioni2018	0	1	1
Tnaive Act	PASS_AlzheimersMaternal_Marioni2018	13.6664	0.22065	0.75973
Tnaive SOX4	PASS_AlzheimersMaternal_Marioni2018	0	1	1
Tcm (Th0)	PASS_AlzheimersMaternal_Marioni2018	0	1	1
Tcm (Tfh)	PASS_AlzheimersMaternal_Marioni2018	0	1	1
Tcm (Th0) Act	PASS_AlzheimersMaternal_Marioni2018	0	1	1
Tcm (Th17)	PASS_AlzheimersMaternal_Marioni2018	0	1	1
Tcm (Th2)	PASS_AlzheimersMaternal_Marioni2018	0	1	1
Tcm PHLDA3	PASS_AlzheimersMaternal_Marioni2018	0	1	1
Tem (Th1)	PASS_AlzheimersMaternal_Marioni2018	8.64767	0.111833	0.507385
Tem (Tph)	PASS_AlzheimersMaternal_Marioni2018	6.90308	0.104441	0.488446
Tem (Th1) pre	PASS_AlzheimersMaternal_Marioni2018	2.2367	0.371619	1
Tem (Th1/17)	PASS_AlzheimersMaternal_Marioni2018	4.74648	0.31338	0.933122
Temra (Th1)	PASS_AlzheimersMaternal_Marioni2018	6.29531	0.0639668	0.357872
Treg Naive	PASS_AlzheimersMaternal_Marioni2018	5.14525	0.208882	0.734828
Treg Eff	PASS_AlzheimersMaternal_Marioni2018	3.46095	0.13425	0.562702
Treg Act	PASS_AlzheimersMaternal_Marioni2018	1.64843	0.232472	0.780533
Tnaive	PASS_AlzheimersPaternal_Marioni2018	0	1	1
Tnaive MX1	PASS_AlzheimersPaternal_Marioni2018	0	1	1
Tnaive Act	PASS_AlzheimersPaternal_Marioni2018	0	1	1
Tnaive SOX4	PASS_AlzheimersPaternal_Marioni2018	0	1	1
Tcm (Th0)	PASS_AlzheimersPaternal_Marioni2018	7.71071	0.370545	1
Tcm (Tfh)	PASS_AlzheimersPaternal_Marioni2018	0.991367	0.788891	1
Tcm (Th0) Act	PASS_AlzheimersPaternal_Marioni2018	4.94089	0.589644	1
Tcm (Th17)	PASS_AlzheimersPaternal_Marioni2018	3.70645	0.636479	1
Tcm (Th2)	PASS_AlzheimersPaternal_Marioni2018	0.341278	0.918155	1
Tcm PHLDA3	PASS_AlzheimersPaternal_Marioni2018	10.3525	0.15331	0.61553
Tem (Th1)	PASS_AlzheimersPaternal_Marioni2018	5.54495	0.349803	0.995049
Tem (Tph)	PASS_AlzheimersPaternal_Marioni2018	2.2563	0.628681	1
Tem (Th1) pre	PASS_AlzheimersPaternal_Marioni2018	5.77845	0.405686	1
Tem (Th1/17)	PASS_AlzheimersPaternal_Marioni2018	7.74865	0.2739	0.855773
Temra (Th1)	PASS_AlzheimersPaternal_Marioni2018	2.48015	0.572694	1
Treg Naive	PASS_AlzheimersPaternal_Marioni2018	0	1	1
Treg Eff	PASS_AlzheimersPaternal_Marioni2018	1.02887	0.775422	1
Treg Act	PASS_AlzheimersPaternal_Marioni2018	0.431903	0.860765	1
Tnaive	PASS_AlzheimersProxy_Marioni2018	0	1	1
Tnaive MX1	PASS_AlzheimersProxy_Marioni2018	0	1	1
Tnaive Act	PASS_AlzheimersProxy_Marioni2018	4.19648	0.258128	0.827234
Tnaive SOX4	PASS_AlzheimersProxy_Marioni2018	0	1	1
Tcm (Th0)	PASS_AlzheimersProxy_Marioni2018	0	1	1
Tcm (Tfh)	PASS_AlzheimersProxy_Marioni2018	0	1	1
Tcm (Th0) Act	PASS_AlzheimersProxy_Marioni2018	0	1	1
Tcm (Th17)	PASS_AlzheimersProxy_Marioni2018	0	1	1
Tcm (Th2)	PASS_AlzheimersProxy_Marioni2018	0	1	1
Tcm PHLDA3	PASS_AlzheimersProxy_Marioni2018	0	1	1
Tem (Th1)	PASS_AlzheimersProxy_Marioni2018	3.61983	0.127354	0.545059
Tem (Tph)	PASS_AlzheimersProxy_Marioni2018	2.4756	0.12397	0.537014
Tem (Th1) pre	PASS_AlzheimersProxy_Marioni2018	4.24673	0.194309	0.70333
Tem (Th1/17)	PASS_AlzheimersProxy_Marioni2018	4.46829	0.191014	0.69842
Temra (Th1)	PASS_AlzheimersProxy_Marioni2018	1.17607	0.0691118	0.38212
Treg Naive	PASS_AlzheimersProxy_Marioni2018	4.1789	0.0963397	0.467977
Treg Eff	PASS_AlzheimersProxy_Marioni2018	2.21143	0.0699761	0.384276
Treg Act	PASS_AlzheimersProxy_Marioni2018	2.48685	0.0944085	0.461363
Tnaive	PASS_Alzheimers_Jansen2019	0	1	1
Tnaive MX1	PASS_Alzheimers_Jansen2019	0	1	1
Tnaive Act	PASS_Alzheimers_Jansen2019	0.917641	0.103567	0.486779
Tnaive SOX4	PASS_Alzheimers_Jansen2019	1.66504	0.00865213	0.0700823
Tcm (Th0)	PASS_Alzheimers_Jansen2019	0	1	1
Tcm (Tfh)	PASS_Alzheimers_Jansen2019	0	1	1
Tcm (Th0) Act	PASS_Alzheimers_Jansen2019	0	1	1
Tcm (Th17)	PASS_Alzheimers_Jansen2019	0	1	1
Tcm (Th2)	PASS_Alzheimers_Jansen2019	0	1	1
Tcm PHLDA3	PASS_Alzheimers_Jansen2019	0	1	1
Tem (Th1)	PASS_Alzheimers_Jansen2019	0.673709	0.100818	0.481075
Tem (Tph)	PASS_Alzheimers_Jansen2019	0	1	1
Tem (Th1) pre	PASS_Alzheimers_Jansen2019	1.2414	0.123977	0.537014
Tem (Th1/17)	PASS_Alzheimers_Jansen2019	1.62441	0.114945	0.512977
Temra (Th1)	PASS_Alzheimers_Jansen2019	0.801502	0.018999	0.135588
Treg Naive	PASS_Alzheimers_Jansen2019	2.17024	0.0323394	0.208659
Treg Eff	PASS_Alzheimers_Jansen2019	1.69301	0.015289	0.111569
Treg Act	PASS_Alzheimers_Jansen2019	1.31864	0.0276375	0.184656
Tnaive	PASS_Anorexia	1.2374	0.448943	1
Tnaive MX1	PASS_Anorexia	0	1	1
Tnaive Act	PASS_Anorexia	1.02374	0.553534	1
Tnaive SOX4	PASS_Anorexia	1.4696	0.329953	0.964844
Tcm (Th0)	PASS_Anorexia	0	1	1
Tcm (Tfh)	PASS_Anorexia	0	1	1
Tcm (Th0) Act	PASS_Anorexia	0	1	1
Tcm (Th17)	PASS_Anorexia	0	1	1
Tcm (Th2)	PASS_Anorexia	0	1	1
Tcm PHLDA3	PASS_Anorexia	0.297811	0.778026	1
Tem (Th1)	PASS_Anorexia	0	1	1
Tem (Tph)	PASS_Anorexia	0	1	1
Tem (Th1) pre	PASS_Anorexia	0	1	1
Tem (Th1/17)	PASS_Anorexia	0	1	1
Temra (Th1)	PASS_Anorexia	0.448842	0.627609	1
Treg Naive	PASS_Anorexia	1.00326	0.395531	1
Treg Eff	PASS_Anorexia	0.369666	0.660171	1
Treg Act	PASS_Anorexia	0.325075	0.632226	1
Tnaive	PASS_AnorexiaNervosa_Duncan_2017	0	1	1
Tnaive MX1	PASS_AnorexiaNervosa_Duncan_2017	0	1	1
Tnaive Act	PASS_AnorexiaNervosa_Duncan_2017	0	1	1
Tnaive SOX4	PASS_AnorexiaNervosa_Duncan_2017	1.12584	0.367519	1
Tcm (Th0)	PASS_AnorexiaNervosa_Duncan_2017	0	1	1
Tcm (Tfh)	PASS_AnorexiaNervosa_Duncan_2017	0	1	1
Tcm (Th0) Act	PASS_AnorexiaNervosa_Duncan_2017	0	1	1
Tcm (Th17)	PASS_AnorexiaNervosa_Duncan_2017	0	1	1
Tcm (Th2)	PASS_AnorexiaNervosa_Duncan_2017	0	1	1
Tcm PHLDA3	PASS_AnorexiaNervosa_Duncan_2017	0	1	1
Tem (Th1)	PASS_AnorexiaNervosa_Duncan_2017	1.06523	0.369558	1
Tem (Tph)	PASS_AnorexiaNervosa_Duncan_2017	0.125491	0.511797	1
Tem (Th1) pre	PASS_AnorexiaNervosa_Duncan_2017	2.14197	0.239796	0.798497
Tem (Th1/17)	PASS_AnorexiaNervosa_Duncan_2017	1.70143	0.300323	0.906002
Temra (Th1)	PASS_AnorexiaNervosa_Duncan_2017	0.864737	0.330447	0.965418
Treg Naive	PASS_AnorexiaNervosa_Duncan_2017	2.3037	0.161303	0.633483
Treg Eff	PASS_AnorexiaNervosa_Duncan_2017	0	1	1
Treg Act	PASS_AnorexiaNervosa_Duncan_2017	0	1	1
Tnaive	PASS_AtrialFibrillation_Nielsen2018	0.838043	0.00745357	0.0614493
Tnaive MX1	PASS_AtrialFibrillation_Nielsen2018	1.12888	0.00731966	0.0608094
Tnaive Act	PASS_AtrialFibrillation_Nielsen2018	0.946646	0.00444426	0.0410239
Tnaive SOX4	PASS_AtrialFibrillation_Nielsen2018	0.196339	0.0109114	0.0838234
Tcm (Th0)	PASS_AtrialFibrillation_Nielsen2018	0	1	1
Tcm (Tfh)	PASS_AtrialFibrillation_Nielsen2018	0	1	1
Tcm (Th0) Act	PASS_AtrialFibrillation_Nielsen2018	0	1	1
Tcm (Th17)	PASS_AtrialFibrillation_Nielsen2018	0.0581395	0.110075	0.502376
Tcm (Th2)	PASS_AtrialFibrillation_Nielsen2018	0	1	1
Tcm PHLDA3	PASS_AtrialFibrillation_Nielsen2018	0.0420241	0.0816735	0.422045
Tem (Th1)	PASS_AtrialFibrillation_Nielsen2018	0.529025	0.0198656	0.140841
Tem (Tph)	PASS_AtrialFibrillation_Nielsen2018	0	1	1
Tem (Th1) pre	PASS_AtrialFibrillation_Nielsen2018	0.279935	0.0277083	0.184722
Tem (Th1/17)	PASS_AtrialFibrillation_Nielsen2018	0	1	1
Temra (Th1)	PASS_AtrialFibrillation_Nielsen2018	0	1	1
Treg Naive	PASS_AtrialFibrillation_Nielsen2018	0	1	1
Treg Eff	PASS_AtrialFibrillation_Nielsen2018	0.0997091	0.0124139	0.0934319
Treg Act	PASS_AtrialFibrillation_Nielsen2018	0.542088	0.00262532	0.0258542
Tnaive	PASS_Autism	0.481239	0.822732	1
Tnaive MX1	PASS_Autism	0	1	1
Tnaive Act	PASS_Autism	0	1	1
Tnaive SOX4	PASS_Autism	0.594109	0.852906	1
Tcm (Th0)	PASS_Autism	2.53519	0.522496	1
Tcm (Tfh)	PASS_Autism	0.67537	0.86797	1
Tcm (Th0) Act	PASS_Autism	2.01313	0.749809	1
Tcm (Th17)	PASS_Autism	0.562603	0.87096	1
Tcm (Th2)	PASS_Autism	1.82374	0.709429	1
Tcm PHLDA3	PASS_Autism	2.54684	0.540888	1
Tem (Th1)	PASS_Autism	0	1	1
Tem (Tph)	PASS_Autism	0	1	1
Tem (Th1) pre	PASS_Autism	0	1	1
Tem (Th1/17)	PASS_Autism	0	1	1
Temra (Th1)	PASS_Autism	0	1	1
Treg Naive	PASS_Autism	0	1	1
Treg Eff	PASS_Autism	0.617221	0.846276	1
Treg Act	PASS_Autism	0.538817	0.797192	1
Tnaive	PASS_Autism_Grove2019	0	1	1
Tnaive MX1	PASS_Autism_Grove2019	0	1	1
Tnaive Act	PASS_Autism_Grove2019	0	1	1
Tnaive SOX4	PASS_Autism_Grove2019	0	1	1
Tcm (Th0)	PASS_Autism_Grove2019	1.2692	0.896819	1
Tcm (Tfh)	PASS_Autism_Grove2019	0	1	1
Tcm (Th0) Act	PASS_Autism_Grove2019	0	1	1
Tcm (Th17)	PASS_Autism_Grove2019	0.522788	0.85735	1
Tcm (Th2)	PASS_Autism_Grove2019	1.03735	0.959486	1
Tcm PHLDA3	PASS_Autism_Grove2019	2.63403	0.476952	1
Tem (Th1)	PASS_Autism_Grove2019	1.09995	0.918766	1
Tem (Tph)	PASS_Autism_Grove2019	1.40027	0.770885	1
Tem (Th1) pre	PASS_Autism_Grove2019	1.21089	0.873533	1
Tem (Th1/17)	PASS_Autism_Grove2019	0.975634	0.979278	1
Temra (Th1)	PASS_Autism_Grove2019	1.13562	0.892248	1
Treg Naive	PASS_Autism_Grove2019	0	1	1
Treg Eff	PASS_Autism_Grove2019	0.0271379	0.554078	1
Treg Act	PASS_Autism_Grove2019	0.0127427	0.545188	1
Tnaive	PASS_BDSCZ_Ruderfer2018	0.883636	0.31069	0.926068
Tnaive MX1	PASS_BDSCZ_Ruderfer2018	0	1	1
Tnaive Act	PASS_BDSCZ_Ruderfer2018	0.539678	0.532149	1
Tnaive SOX4	PASS_BDSCZ_Ruderfer2018	0.775816	0.304257	0.911926
Tcm (Th0)	PASS_BDSCZ_Ruderfer2018	0	1	1
Tcm (Tfh)	PASS_BDSCZ_Ruderfer2018	0	1	1
Tcm (Th0) Act	PASS_BDSCZ_Ruderfer2018	0	1	1
Tcm (Th17)	PASS_BDSCZ_Ruderfer2018	0	1	1
Tcm (Th2)	PASS_BDSCZ_Ruderfer2018	0	1	1
Tcm PHLDA3	PASS_BDSCZ_Ruderfer2018	0	1	1
Tem (Th1)	PASS_BDSCZ_Ruderfer2018	0	1	1
Tem (Tph)	PASS_BDSCZ_Ruderfer2018	0	1	1
Tem (Th1) pre	PASS_BDSCZ_Ruderfer2018	0	1	1
Tem (Th1/17)	PASS_BDSCZ_Ruderfer2018	0	1	1
Temra (Th1)	PASS_BDSCZ_Ruderfer2018	0	1	1
Treg Naive	PASS_BDSCZ_Ruderfer2018	0	1	1
Treg Eff	PASS_BDSCZ_Ruderfer2018	0	1	1
Treg Act	PASS_BDSCZ_Ruderfer2018	0	1	1
Tnaive	PASS_BIP_Stahl2019	0	1	1
Tnaive MX1	PASS_BIP_Stahl2019	0	1	1
Tnaive Act	PASS_BIP_Stahl2019	0	1	1
Tnaive SOX4	PASS_BIP_Stahl2019	0.549204	0.353158	1
Tcm (Th0)	PASS_BIP_Stahl2019	0	1	1
Tcm (Tfh)	PASS_BIP_Stahl2019	0	1	1
Tcm (Th0) Act	PASS_BIP_Stahl2019	0	1	1
Tcm (Th17)	PASS_BIP_Stahl2019	0	1	1
Tcm (Th2)	PASS_BIP_Stahl2019	0	1	1
Tcm PHLDA3	PASS_BIP_Stahl2019	0	1	1
Tem (Th1)	PASS_BIP_Stahl2019	0.0964105	0.476733	1
Tem (Tph)	PASS_BIP_Stahl2019	0.331012	0.324645	0.951901
Tem (Th1) pre	PASS_BIP_Stahl2019	0	1	1
Tem (Th1/17)	PASS_BIP_Stahl2019	0.192003	0.449597	1
Temra (Th1)	PASS_BIP_Stahl2019	0	1	1
Treg Naive	PASS_BIP_Stahl2019	0.299977	0.410042	1
Treg Eff	PASS_BIP_Stahl2019	0	1	1
Treg Act	PASS_BIP_Stahl2019	0.08281	0.434969	1
Tnaive	PASS_BMI1	0.671585	0.453596	1
Tnaive MX1	PASS_BMI1	0	1	1
Tnaive Act	PASS_BMI1	0.0471559	0.924334	1
Tnaive SOX4	PASS_BMI1	0.203589	0.741386	1
Tcm (Th0)	PASS_BMI1	0	1	1
Tcm (Tfh)	PASS_BMI1	0	1	1
Tcm (Th0) Act	PASS_BMI1	0	1	1
Tcm (Th17)	PASS_BMI1	0	1	1
Tcm (Th2)	PASS_BMI1	0	1	1
Tcm PHLDA3	PASS_BMI1	0	1	1
Tem (Th1)	PASS_BMI1	0	1	1
Tem (Tph)	PASS_BMI1	0	1	1
Tem (Th1) pre	PASS_BMI1	0	1	1
Tem (Th1/17)	PASS_BMI1	0	1	1
Temra (Th1)	PASS_BMI1	0	1	1
Treg Naive	PASS_BMI1	0.64468	0.396851	1
Treg Eff	PASS_BMI1	0	1	1
Treg Act	PASS_BMI1	0.123644	0.80432	1
Tnaive	PASS_BipolarDisorder_Ruderfer2018	0.774981	0.272674	0.853588
Tnaive MX1	PASS_BipolarDisorder_Ruderfer2018	0	1	1
Tnaive Act	PASS_BipolarDisorder_Ruderfer2018	0.21445	0.455979	1
Tnaive SOX4	PASS_BipolarDisorder_Ruderfer2018	0.92442	0.185994	0.692585
Tcm (Th0)	PASS_BipolarDisorder_Ruderfer2018	0.0556506	0.585896	1
Tcm (Tfh)	PASS_BipolarDisorder_Ruderfer2018	0	1	1
Tcm (Th0) Act	PASS_BipolarDisorder_Ruderfer2018	0	1	1
Tcm (Th17)	PASS_BipolarDisorder_Ruderfer2018	0	1	1
Tcm (Th2)	PASS_BipolarDisorder_Ruderfer2018	0	1	1
Tcm PHLDA3	PASS_BipolarDisorder_Ruderfer2018	0	1	1
Tem (Th1)	PASS_BipolarDisorder_Ruderfer2018	0	1	1
Tem (Tph)	PASS_BipolarDisorder_Ruderfer2018	0.0843886	0.377436	1
Tem (Th1) pre	PASS_BipolarDisorder_Ruderfer2018	0	1	1
Tem (Th1/17)	PASS_BipolarDisorder_Ruderfer2018	0	1	1
Temra (Th1)	PASS_BipolarDisorder_Ruderfer2018	0	1	1
Treg Naive	PASS_BipolarDisorder_Ruderfer2018	0.713332	0.164443	0.642877
Treg Eff	PASS_BipolarDisorder_Ruderfer2018	0	1	1
Treg Act	PASS_BipolarDisorder_Ruderfer2018	0.187752	0.301696	0.909281
Tnaive	PASS_Bipolar_Disorder	2.34244	0.183953	0.689025
Tnaive MX1	PASS_Bipolar_Disorder	0.669858	0.420277	1
Tnaive Act	PASS_Bipolar_Disorder	0.714978	0.486156	1
Tnaive SOX4	PASS_Bipolar_Disorder	2.39081	0.132276	0.558496
Tcm (Th0)	PASS_Bipolar_Disorder	4.56449	0.133485	0.560552
Tcm (Tfh)	PASS_Bipolar_Disorder	0	1	1
Tcm (Th0) Act	PASS_Bipolar_Disorder	5.9796	0.113637	0.510251
Tcm (Th17)	PASS_Bipolar_Disorder	3.547	0.127517	0.545059
Tcm (Th2)	PASS_Bipolar_Disorder	1.08734	0.430694	1
Tcm PHLDA3	PASS_Bipolar_Disorder	0	1	1
Tem (Th1)	PASS_Bipolar_Disorder	0	1	1
Tem (Tph)	PASS_Bipolar_Disorder	0	1	1
Tem (Th1) pre	PASS_Bipolar_Disorder	0	1	1
Tem (Th1/17)	PASS_Bipolar_Disorder	0	1	1
Temra (Th1)	PASS_Bipolar_Disorder	0	1	1
Treg Naive	PASS_Bipolar_Disorder	0.584168	0.393848	1
Treg Eff	PASS_Bipolar_Disorder	0.373982	0.410055	1
Treg Act	PASS_Bipolar_Disorder	0.341117	0.386695	1
Tnaive	PASS_Bone_Mineral_Density_Kemp_2017	0.229106	0.283211	0.870592
Tnaive MX1	PASS_Bone_Mineral_Density_Kemp_2017	0	1	1
Tnaive Act	PASS_Bone_Mineral_Density_Kemp_2017	0.0143687	0.425972	1
Tnaive SOX4	PASS_Bone_Mineral_Density_Kemp_2017	0.0604831	0.346095	0.986271
Tcm (Th0)	PASS_Bone_Mineral_Density_Kemp_2017	1.12131	0.106604	0.493548
Tcm (Tfh)	PASS_Bone_Mineral_Density_Kemp_2017	0.127333	0.33621	0.968344
Tcm (Th0) Act	PASS_Bone_Mineral_Density_Kemp_2017	0.864009	0.232045	0.780533
Tcm (Th17)	PASS_Bone_Mineral_Density_Kemp_2017	0.664144	0.20038	0.716592
Tcm (Th2)	PASS_Bone_Mineral_Density_Kemp_2017	0.0903661	0.402065	1
Tcm PHLDA3	PASS_Bone_Mineral_Density_Kemp_2017	0.147735	0.407704	1
Tem (Th1)	PASS_Bone_Mineral_Density_Kemp_2017	0.148903	0.21043	0.73787
Tem (Tph)	PASS_Bone_Mineral_Density_Kemp_2017	0.25589	0.166584	0.647161
Tem (Th1) pre	PASS_Bone_Mineral_Density_Kemp_2017	0	1	1
Tem (Th1/17)	PASS_Bone_Mineral_Density_Kemp_2017	0.174805	0.263995	0.841872
Temra (Th1)	PASS_Bone_Mineral_Density_Kemp_2017	0.40224	0.0858571	0.436698
Treg Naive	PASS_Bone_Mineral_Density_Kemp_2017	0.0808331	0.274369	0.856413
Treg Eff	PASS_Bone_Mineral_Density_Kemp_2017	0.0113149	0.262031	0.836433
Treg Act	PASS_Bone_Mineral_Density_Kemp_2017	0	1	1
Tnaive	PASS_BreastCancer	0.278267	0.156639	0.626328
Tnaive MX1	PASS_BreastCancer	0.786203	0.0952699	0.464172
Tnaive Act	PASS_BreastCancer	2.30206	0.0828936	0.42631
Tnaive SOX4	PASS_BreastCancer	1.26723	0.12271	0.534384
Tcm (Th0)	PASS_BreastCancer	0	1	1
Tcm (Tfh)	PASS_BreastCancer	0	1	1
Tcm (Th0) Act	PASS_BreastCancer	0	1	1
Tcm (Th17)	PASS_BreastCancer	0	1	1
Tcm (Th2)	PASS_BreastCancer	0	1	1
Tcm PHLDA3	PASS_BreastCancer	0	1	1
Tem (Th1)	PASS_BreastCancer	0.747822	0.190258	0.697326
Tem (Tph)	PASS_BreastCancer	0.391604	0.215709	0.748283
Tem (Th1) pre	PASS_BreastCancer	0.389174	0.298881	0.903077
Tem (Th1/17)	PASS_BreastCancer	0	1	1
Temra (Th1)	PASS_BreastCancer	0.495453	0.139597	0.57617
Treg Naive	PASS_BreastCancer	0.615529	0.179198	0.676693
Treg Eff	PASS_BreastCancer	0.108987	0.214039	0.74653
Treg Act	PASS_BreastCancer	0.22008	0.199743	0.715792
Tnaive	PASS_CD_deLange2017	0.467751	4.4278e-06	0.000118563
Tnaive MX1	PASS_CD_deLange2017	2.0301	7.80556e-06	0.000186261
Tnaive Act	PASS_CD_deLange2017	0	1	1
Tnaive SOX4	PASS_CD_deLange2017	2.1061	2.4547e-08	2.41007e-06
Tcm (Th0)	PASS_CD_deLange2017	0	1	1
Tcm (Tfh)	PASS_CD_deLange2017	1.28076	7.35876e-07	3.26608e-05
Tcm (Th0) Act	PASS_CD_deLange2017	0	1	1
Tcm (Th17)	PASS_CD_deLange2017	0	1	1
Tcm (Th2)	PASS_CD_deLange2017	0	1	1
Tcm PHLDA3	PASS_CD_deLange2017	1.06234	0.000447512	0.00573098
Tem (Th1)	PASS_CD_deLange2017	0.213046	6.15358e-07	2.88951e-05
Tem (Tph)	PASS_CD_deLange2017	0	1	1
Tem (Th1) pre	PASS_CD_deLange2017	1.50137	1.42826e-07	9.84587e-06
Tem (Th1/17)	PASS_CD_deLange2017	0.496937	3.78446e-06	0.00010851
Temra (Th1)	PASS_CD_deLange2017	0	1	1
Treg Naive	PASS_CD_deLange2017	0.683791	5.96267e-09	8.78139e-07
Treg Eff	PASS_CD_deLange2017	0.164804	3.0289e-08	2.75766e-06
Treg Act	PASS_CD_deLange2017	0.555567	4.03717e-10	1.30804e-07
Tnaive	PASS_CardioembolicStroke_Malik2018	6.5721	0.303169	0.910117
Tnaive MX1	PASS_CardioembolicStroke_Malik2018	2.13827	0.550972	1
Tnaive Act	PASS_CardioembolicStroke_Malik2018	13.6369	0.100453	0.480752
Tnaive SOX4	PASS_CardioembolicStroke_Malik2018	3.3827	0.425968	1
Tcm (Th0)	PASS_CardioembolicStroke_Malik2018	0	1	1
Tcm (Tfh)	PASS_CardioembolicStroke_Malik2018	0	1	1
Tcm (Th0) Act	PASS_CardioembolicStroke_Malik2018	0.450726	0.810857	1
Tcm (Th17)	PASS_CardioembolicStroke_Malik2018	0	1	1
Tcm (Th2)	PASS_CardioembolicStroke_Malik2018	0	1	1
Tcm PHLDA3	PASS_CardioembolicStroke_Malik2018	0	1	1
Tem (Th1)	PASS_CardioembolicStroke_Malik2018	0	1	1
Tem (Tph)	PASS_CardioembolicStroke_Malik2018	0	1	1
Tem (Th1) pre	PASS_CardioembolicStroke_Malik2018	0	1	1
Tem (Th1/17)	PASS_CardioembolicStroke_Malik2018	0	1	1
Temra (Th1)	PASS_CardioembolicStroke_Malik2018	0	1	1
Treg Naive	PASS_CardioembolicStroke_Malik2018	0	1	1
Treg Eff	PASS_CardioembolicStroke_Malik2018	0.642416	0.607241	1
Treg Act	PASS_CardioembolicStroke_Malik2018	0.0689103	0.659223	1
Tnaive	PASS_Celiac	1.75033	6.09853e-06	0.000153046
Tnaive MX1	PASS_Celiac	4.33963	4.62917e-06	0.000122939
Tnaive Act	PASS_Celiac	9.39866	1.21344e-05	0.000269284
Tnaive SOX4	PASS_Celiac	3.01539	4.10999e-06	0.00011196
Tcm (Th0)	PASS_Celiac	0	1	1
Tcm (Tfh)	PASS_Celiac	2.14753	1.35772e-05	0.000295235
Tcm (Th0) Act	PASS_Celiac	0	1	1
Tcm (Th17)	PASS_Celiac	0	1	1
Tcm (Th2)	PASS_Celiac	0	1	1
Tcm PHLDA3	PASS_Celiac	0	1	1
Tem (Th1)	PASS_Celiac	0.341886	3.84069e-06	0.000109034
Tem (Tph)	PASS_Celiac	0	1	1
Tem (Th1) pre	PASS_Celiac	0.693208	3.28168e-06	9.79315e-05
Tem (Th1/17)	PASS_Celiac	1.49151	1.52284e-05	0.000324606
Temra (Th1)	PASS_Celiac	0	1	1
Treg Naive	PASS_Celiac	1.60774	4.35801e-07	2.27741e-05
Treg Eff	PASS_Celiac	0	1	1
Treg Act	PASS_Celiac	0	1	1
Tnaive	PASS_ChildOnsetAsthma_Ferreira2019	0	1	1
Tnaive MX1	PASS_ChildOnsetAsthma_Ferreira2019	0	1	1
Tnaive Act	PASS_ChildOnsetAsthma_Ferreira2019	1.86806	2.308e-05	0.00046036
Tnaive SOX4	PASS_ChildOnsetAsthma_Ferreira2019	0	1	1
Tcm (Th0)	PASS_ChildOnsetAsthma_Ferreira2019	3.22723	0.00119712	0.0129289
Tcm (Tfh)	PASS_ChildOnsetAsthma_Ferreira2019	0	1	1
Tcm (Th0) Act	PASS_ChildOnsetAsthma_Ferreira2019	0	1	1
Tcm (Th17)	PASS_ChildOnsetAsthma_Ferreira2019	0	1	1
Tcm (Th2)	PASS_ChildOnsetAsthma_Ferreira2019	0	1	1
Tcm PHLDA3	PASS_ChildOnsetAsthma_Ferreira2019	1.75072	0.000102514	0.00158921
Tem (Th1)	PASS_ChildOnsetAsthma_Ferreira2019	0	1	1
Tem (Tph)	PASS_ChildOnsetAsthma_Ferreira2019	0	1	1
Tem (Th1) pre	PASS_ChildOnsetAsthma_Ferreira2019	2.5295	2.34824e-06	7.76358e-05
Tem (Th1/17)	PASS_ChildOnsetAsthma_Ferreira2019	0	1	1
Temra (Th1)	PASS_ChildOnsetAsthma_Ferreira2019	0	1	1
Treg Naive	PASS_ChildOnsetAsthma_Ferreira2019	0.330335	7.29858e-07	3.26608e-05
Treg Eff	PASS_ChildOnsetAsthma_Ferreira2019	0	1	1
Treg Act	PASS_ChildOnsetAsthma_Ferreira2019	0	1	1
Tnaive	PASS_CigarettesPerDay_Liu2019	0.108179	0.974644	1
Tnaive MX1	PASS_CigarettesPerDay_Liu2019	0.754757	0.712645	1
Tnaive Act	PASS_CigarettesPerDay_Liu2019	1.08609	0.584714	1
Tnaive SOX4	PASS_CigarettesPerDay_Liu2019	0	1	1
Tcm (Th0)	PASS_CigarettesPerDay_Liu2019	0	1	1
Tcm (Tfh)	PASS_CigarettesPerDay_Liu2019	0.876002	0.666661	1
Tcm (Th0) Act	PASS_CigarettesPerDay_Liu2019	0	1	1
Tcm (Th17)	PASS_CigarettesPerDay_Liu2019	0.32942	0.939361	1
Tcm (Th2)	PASS_CigarettesPerDay_Liu2019	0.688123	0.798125	1
Tcm PHLDA3	PASS_CigarettesPerDay_Liu2019	0	1	1
Tem (Th1)	PASS_CigarettesPerDay_Liu2019	0	1	1
Tem (Tph)	PASS_CigarettesPerDay_Liu2019	0	1	1
Tem (Th1) pre	PASS_CigarettesPerDay_Liu2019	0	1	1
Tem (Th1/17)	PASS_CigarettesPerDay_Liu2019	0	1	1
Temra (Th1)	PASS_CigarettesPerDay_Liu2019	0	1	1
Treg Naive	PASS_CigarettesPerDay_Liu2019	0.326076	0.899153	1
Treg Eff	PASS_CigarettesPerDay_Liu2019	0.297101	0.920354	1
Treg Act	PASS_CigarettesPerDay_Liu2019	0.488382	0.805738	1
Tnaive	PASS_Coronary_Artery_Disease	0	1	1
Tnaive MX1	PASS_Coronary_Artery_Disease	0.304593	0.568804	1
Tnaive Act	PASS_Coronary_Artery_Disease	1.42642	0.321205	0.948682
Tnaive SOX4	PASS_Coronary_Artery_Disease	0	1	1
Tcm (Th0)	PASS_Coronary_Artery_Disease	4.38339	0.25456	0.822177
Tcm (Tfh)	PASS_Coronary_Artery_Disease	0	1	1
Tcm (Th0) Act	PASS_Coronary_Artery_Disease	4.99212	0.26781	0.844301
Tcm (Th17)	PASS_Coronary_Artery_Disease	6.12243	0.118131	0.520741
Tcm (Th2)	PASS_Coronary_Artery_Disease	5.94735	0.050071	0.297125
Tcm PHLDA3	PASS_Coronary_Artery_Disease	5.95868	0.0845538	0.432787
Tem (Th1)	PASS_Coronary_Artery_Disease	0.541177	0.434176	1
Tem (Tph)	PASS_Coronary_Artery_Disease	0.958855	0.319267	0.945144
Tem (Th1) pre	PASS_Coronary_Artery_Disease	0.569993	0.448449	1
Tem (Th1/17)	PASS_Coronary_Artery_Disease	0	1	1
Temra (Th1)	PASS_Coronary_Artery_Disease	0.253314	0.432194	1
Treg Naive	PASS_Coronary_Artery_Disease	1.23273	0.24087	0.800019
Treg Eff	PASS_Coronary_Artery_Disease	0.443932	0.374605	1
Treg Act	PASS_Coronary_Artery_Disease	0.00717545	0.453789	1
Tnaive	PASS_Coronary_Artery_Disease_Howson_2017	1.54088	0.148973	0.604095
Tnaive MX1	PASS_Coronary_Artery_Disease_Howson_2017	1.91831	0.103666	0.486779
Tnaive Act	PASS_Coronary_Artery_Disease_Howson_2017	2.23806	0.142814	0.584125
Tnaive SOX4	PASS_Coronary_Artery_Disease_Howson_2017	2.21645	0.0895912	0.449255
Tcm (Th0)	PASS_Coronary_Artery_Disease_Howson_2017	0	1	1
Tcm (Tfh)	PASS_Coronary_Artery_Disease_Howson_2017	0	1	1
Tcm (Th0) Act	PASS_Coronary_Artery_Disease_Howson_2017	0	1	1
Tcm (Th17)	PASS_Coronary_Artery_Disease_Howson_2017	0	1	1
Tcm (Th2)	PASS_Coronary_Artery_Disease_Howson_2017	2.35878	0.130558	0.553677
Tcm PHLDA3	PASS_Coronary_Artery_Disease_Howson_2017	1.25926	0.226674	0.773077
Tem (Th1)	PASS_Coronary_Artery_Disease_Howson_2017	0	1	1
Tem (Tph)	PASS_Coronary_Artery_Disease_Howson_2017	0	1	1
Tem (Th1) pre	PASS_Coronary_Artery_Disease_Howson_2017	0	1	1
Tem (Th1/17)	PASS_Coronary_Artery_Disease_Howson_2017	0	1	1
Temra (Th1)	PASS_Coronary_Artery_Disease_Howson_2017	0.446657	0.135812	0.566321
Treg Naive	PASS_Coronary_Artery_Disease_Howson_2017	0	1	1
Treg Eff	PASS_Coronary_Artery_Disease_Howson_2017	0.432546	0.112242	0.507385
Treg Act	PASS_Coronary_Artery_Disease_Howson_2017	1.03027	0.0674667	0.373662
Tnaive	PASS_Crohns_Disease	0	1	1
Tnaive MX1	PASS_Crohns_Disease	1.00696	0.000767666	0.00885138
Tnaive Act	PASS_Crohns_Disease	0	1	1
Tnaive SOX4	PASS_Crohns_Disease	0.399233	6.26789e-05	0.00106324
Tcm (Th0)	PASS_Crohns_Disease	0	1	1
Tcm (Tfh)	PASS_Crohns_Disease	2.30719	0.000447442	0.00573098
Tcm (Th0) Act	PASS_Crohns_Disease	0	1	1
Tcm (Th17)	PASS_Crohns_Disease	0	1	1
Tcm (Th2)	PASS_Crohns_Disease	1.66842	0.0107704	0.0836837
Tcm PHLDA3	PASS_Crohns_Disease	3.05422	0.00762308	0.0625286
Tem (Th1)	PASS_Crohns_Disease	0.984902	0.000131918	0.00197877
Tem (Tph)	PASS_Crohns_Disease	1.16761	3.75107e-05	0.000698475
Tem (Th1) pre	PASS_Crohns_Disease	2.53211	5.94639e-05	0.00103028
Tem (Th1/17)	PASS_Crohns_Disease	1.7416	0.000443065	0.00573098
Temra (Th1)	PASS_Crohns_Disease	0.0868317	2.31601e-05	0.00046036
Treg Naive	PASS_Crohns_Disease	0.26151	0.000187245	0.00267258
Treg Eff	PASS_Crohns_Disease	0.632953	2.41018e-05	0.000473272
Treg Act	PASS_Crohns_Disease	1.03502	5.63284e-06	0.000143704
Tnaive	PASS_DS	0	1	1
Tnaive MX1	PASS_DS	0	1	1
Tnaive Act	PASS_DS	0	1	1
Tnaive SOX4	PASS_DS	0	1	1
Tcm (Th0)	PASS_DS	4.17202	0.377446	1
Tcm (Tfh)	PASS_DS	2.06399	0.6697	1
Tcm (Th0) Act	PASS_DS	4.25918	0.456761	1
Tcm (Th17)	PASS_DS	1.11283	0.953221	1
Tcm (Th2)	PASS_DS	1.68156	0.866013	1
Tcm PHLDA3	PASS_DS	0.804449	0.862157	1
Tem (Th1)	PASS_DS	0	1	1
Tem (Tph)	PASS_DS	0	1	1
Tem (Th1) pre	PASS_DS	0.000762632	0.529001	1
Tem (Th1/17)	PASS_DS	0	1	1
Temra (Th1)	PASS_DS	0.218032	0.503692	1
Treg Naive	PASS_DS	0	1	1
Treg Eff	PASS_DS	0.815909	0.758652	1
Treg Act	PASS_DS	0.484533	0.578562	1
Tnaive	PASS_DepressedAffect_Nagel2018	0	1	1
Tnaive MX1	PASS_DepressedAffect_Nagel2018	0	1	1
Tnaive Act	PASS_DepressedAffect_Nagel2018	0	1	1
Tnaive SOX4	PASS_DepressedAffect_Nagel2018	0	1	1
Tcm (Th0)	PASS_DepressedAffect_Nagel2018	0.445384	0.93466	1
Tcm (Tfh)	PASS_DepressedAffect_Nagel2018	0.429343	0.881863	1
Tcm (Th0) Act	PASS_DepressedAffect_Nagel2018	0.319492	0.871221	1
Tcm (Th17)	PASS_DepressedAffect_Nagel2018	0.940665	0.681097	1
Tcm (Th2)	PASS_DepressedAffect_Nagel2018	0.506899	0.984816	1
Tcm PHLDA3	PASS_DepressedAffect_Nagel2018	0	1	1
Tem (Th1)	PASS_DepressedAffect_Nagel2018	0.427928	0.881684	1
Tem (Tph)	PASS_DepressedAffect_Nagel2018	0.0133452	0.331667	0.966397
Tem (Th1) pre	PASS_DepressedAffect_Nagel2018	0.481885	0.949605	1
Tem (Th1/17)	PASS_DepressedAffect_Nagel2018	0.604942	0.90387	1
Temra (Th1)	PASS_DepressedAffect_Nagel2018	0.163326	0.456932	1
Treg Naive	PASS_DepressedAffect_Nagel2018	0	1	1
Treg Eff	PASS_DepressedAffect_Nagel2018	0	1	1
Treg Act	PASS_DepressedAffect_Nagel2018	0	1	1
Tnaive	PASS_Depression_Nagel2018	0	1	1
Tnaive MX1	PASS_Depression_Nagel2018	0	1	1
Tnaive Act	PASS_Depression_Nagel2018	0.201613	0.654222	1
Tnaive SOX4	PASS_Depression_Nagel2018	0	1	1
Tcm (Th0)	PASS_Depression_Nagel2018	0	1	1
Tcm (Tfh)	PASS_Depression_Nagel2018	1.01333	0.714159	1
Tcm (Th0) Act	PASS_Depression_Nagel2018	0.858196	0.907462	1
Tcm (Th17)	PASS_Depression_Nagel2018	0	1	1
Tcm (Th2)	PASS_Depression_Nagel2018	0.100334	0.595864	1
Tcm PHLDA3	PASS_Depression_Nagel2018	0	1	1
Tem (Th1)	PASS_Depression_Nagel2018	0.32242	0.706347	1
Tem (Tph)	PASS_Depression_Nagel2018	0	1	1
Tem (Th1) pre	PASS_Depression_Nagel2018	0.699352	0.979783	1
Tem (Th1/17)	PASS_Depression_Nagel2018	0.778457	0.920152	1
Temra (Th1)	PASS_Depression_Nagel2018	0	1	1
Treg Naive	PASS_Depression_Nagel2018	0.270776	0.637223	1
Treg Eff	PASS_Depression_Nagel2018	0.296398	0.634932	1
Treg Act	PASS_Depression_Nagel2018	0	1	1
Tnaive	PASS_DrinksPerWeek_Liu2019	0.657471	0.456601	1
Tnaive MX1	PASS_DrinksPerWeek_Liu2019	0.161534	0.737732	1
Tnaive Act	PASS_DrinksPerWeek_Liu2019	0	1	1
Tnaive SOX4	PASS_DrinksPerWeek_Liu2019	0.398837	0.555589	1
Tcm (Th0)	PASS_DrinksPerWeek_Liu2019	0	1	1
Tcm (Tfh)	PASS_DrinksPerWeek_Liu2019	0.668122	0.434926	1
Tcm (Th0) Act	PASS_DrinksPerWeek_Liu2019	0	1	1
Tcm (Th17)	PASS_DrinksPerWeek_Liu2019	0	1	1
Tcm (Th2)	PASS_DrinksPerWeek_Liu2019	0	1	1
Tcm PHLDA3	PASS_DrinksPerWeek_Liu2019	0	1	1
Tem (Th1)	PASS_DrinksPerWeek_Liu2019	0	1	1
Tem (Tph)	PASS_DrinksPerWeek_Liu2019	0	1	1
Tem (Th1) pre	PASS_DrinksPerWeek_Liu2019	0	1	1
Tem (Th1/17)	PASS_DrinksPerWeek_Liu2019	0	1	1
Temra (Th1)	PASS_DrinksPerWeek_Liu2019	0	1	1
Treg Naive	PASS_DrinksPerWeek_Liu2019	0.103979	0.784873	1
Treg Eff	PASS_DrinksPerWeek_Liu2019	0.30264	0.615949	1
Treg Act	PASS_DrinksPerWeek_Liu2019	0.406987	0.529441	1
Tnaive	PASS_ENIGMA2_MeanPutamen	1.5932	0.424196	1
Tnaive MX1	PASS_ENIGMA2_MeanPutamen	2.50436	0.313633	0.933122
Tnaive Act	PASS_ENIGMA2_MeanPutamen	0	1	1
Tnaive SOX4	PASS_ENIGMA2_MeanPutamen	2.07644	0.321707	0.949158
Tcm (Th0)	PASS_ENIGMA2_MeanPutamen	0	1	1
Tcm (Tfh)	PASS_ENIGMA2_MeanPutamen	0.412242	0.688601	1
Tcm (Th0) Act	PASS_ENIGMA2_MeanPutamen	0	1	1
Tcm (Th17)	PASS_ENIGMA2_MeanPutamen	2.49429	0.435127	1
Tcm (Th2)	PASS_ENIGMA2_MeanPutamen	0	1	1
Tcm PHLDA3	PASS_ENIGMA2_MeanPutamen	2.78155	0.438694	1
Tem (Th1)	PASS_ENIGMA2_MeanPutamen	0	1	1
Tem (Tph)	PASS_ENIGMA2_MeanPutamen	0	1	1
Tem (Th1) pre	PASS_ENIGMA2_MeanPutamen	0	1	1
Tem (Th1/17)	PASS_ENIGMA2_MeanPutamen	0	1	1
Temra (Th1)	PASS_ENIGMA2_MeanPutamen	0	1	1
Treg Naive	PASS_ENIGMA2_MeanPutamen	0.102516	0.679431	1
Treg Eff	PASS_ENIGMA2_MeanPutamen	1.60126	0.331789	0.966397
Treg Act	PASS_ENIGMA2_MeanPutamen	1.52857	0.350656	0.995727
Tnaive	PASS_Epilepsy_Anney_2014	0.365091	0.211319	0.740187
Tnaive MX1	PASS_Epilepsy_Anney_2014	1.55483	0.148716	0.603811
Tnaive Act	PASS_Epilepsy_Anney_2014	2.45941	0.0726206	0.394962
Tnaive SOX4	PASS_Epilepsy_Anney_2014	0.887961	0.140978	0.580393
Tcm (Th0)	PASS_Epilepsy_Anney_2014	3.75263	0.256297	0.824631
Tcm (Tfh)	PASS_Epilepsy_Anney_2014	1.79439	0.125943	0.54305
Tcm (Th0) Act	PASS_Epilepsy_Anney_2014	0	1	1
Tcm (Th17)	PASS_Epilepsy_Anney_2014	0.819267	0.42061	1
Tcm (Th2)	PASS_Epilepsy_Anney_2014	2.37021	0.240577	0.800019
Tcm PHLDA3	PASS_Epilepsy_Anney_2014	0	1	1
Tem (Th1)	PASS_Epilepsy_Anney_2014	0	1	1
Tem (Tph)	PASS_Epilepsy_Anney_2014	0	1	1
Tem (Th1) pre	PASS_Epilepsy_Anney_2014	0	1	1
Tem (Th1/17)	PASS_Epilepsy_Anney_2014	0.50685	0.222045	0.762112
Temra (Th1)	PASS_Epilepsy_Anney_2014	0	1	1
Treg Naive	PASS_Epilepsy_Anney_2014	0	1	1
Treg Eff	PASS_Epilepsy_Anney_2014	0	1	1
Treg Act	PASS_Epilepsy_Anney_2014	0	1	1
Tnaive	PASS_Ever_Smoked	0.947347	0.102491	0.485156
Tnaive MX1	PASS_Ever_Smoked	0	1	1
Tnaive Act	PASS_Ever_Smoked	0.348122	0.231307	0.780533
Tnaive SOX4	PASS_Ever_Smoked	1.36294	0.0758669	0.406296
Tcm (Th0)	PASS_Ever_Smoked	0	1	1
Tcm (Tfh)	PASS_Ever_Smoked	1.83246	0.0917584	0.453768
Tcm (Th0) Act	PASS_Ever_Smoked	0.427205	0.344093	0.982258
Tcm (Th17)	PASS_Ever_Smoked	0	1	1
Tcm (Th2)	PASS_Ever_Smoked	3.49873	0.0367525	0.230325
Tcm PHLDA3	PASS_Ever_Smoked	2.12487	0.0918739	0.453768
Tem (Th1)	PASS_Ever_Smoked	0.475536	0.191629	0.69842
Tem (Tph)	PASS_Ever_Smoked	0.880337	0.114781	0.51295
Tem (Th1) pre	PASS_Ever_Smoked	0	1	1
Tem (Th1/17)	PASS_Ever_Smoked	0.618128	0.164688	0.642877
Temra (Th1)	PASS_Ever_Smoked	0.716255	0.0825047	0.424984
Treg Naive	PASS_Ever_Smoked	0.150457	0.18863	0.69599
Treg Eff	PASS_Ever_Smoked	0.239817	0.185797	0.692585
Treg Act	PASS_Ever_Smoked	0.0764637	0.208681	0.734828
Tnaive	PASS_FastingGlucose_Manning	0	1	1
Tnaive MX1	PASS_FastingGlucose_Manning	0	1	1
Tnaive Act	PASS_FastingGlucose_Manning	0.0517862	0.653013	1
Tnaive SOX4	PASS_FastingGlucose_Manning	0	1	1
Tcm (Th0)	PASS_FastingGlucose_Manning	0.42757	0.80345	1
Tcm (Tfh)	PASS_FastingGlucose_Manning	0	1	1
Tcm (Th0) Act	PASS_FastingGlucose_Manning	0.265981	0.758686	1
Tcm (Th17)	PASS_FastingGlucose_Manning	1.19863	0.919098	1
Tcm (Th2)	PASS_FastingGlucose_Manning	1.41265	0.96167	1
Tcm PHLDA3	PASS_FastingGlucose_Manning	5.23584	0.376324	1
Tem (Th1)	PASS_FastingGlucose_Manning	0.965298	0.836153	1
Tem (Tph)	PASS_FastingGlucose_Manning	1.47026	0.966749	1
Tem (Th1) pre	PASS_FastingGlucose_Manning	1.15915	0.890313	1
Tem (Th1/17)	PASS_FastingGlucose_Manning	0.385468	0.701727	1
Temra (Th1)	PASS_FastingGlucose_Manning	0	1	1
Treg Naive	PASS_FastingGlucose_Manning	0	1	1
Treg Eff	PASS_FastingGlucose_Manning	0	1	1
Treg Act	PASS_FastingGlucose_Manning	0.113933	0.559495	1
Tnaive	PASS_FetalBirthWeight_Warrington2019	0	1	1
Tnaive MX1	PASS_FetalBirthWeight_Warrington2019	0.49896	0.362749	1
Tnaive Act	PASS_FetalBirthWeight_Warrington2019	0.383649	0.479041	1
Tnaive SOX4	PASS_FetalBirthWeight_Warrington2019	0	1	1
Tcm (Th0)	PASS_FetalBirthWeight_Warrington2019	0	1	1
Tcm (Tfh)	PASS_FetalBirthWeight_Warrington2019	0.250175	0.487493	1
Tcm (Th0) Act	PASS_FetalBirthWeight_Warrington2019	0.0300055	0.740692	1
Tcm (Th17)	PASS_FetalBirthWeight_Warrington2019	0	1	1
Tcm (Th2)	PASS_FetalBirthWeight_Warrington2019	0.518971	0.439679	1
Tcm PHLDA3	PASS_FetalBirthWeight_Warrington2019	0.788399	0.378947	1
Tem (Th1)	PASS_FetalBirthWeight_Warrington2019	0.370984	0.401001	1
Tem (Tph)	PASS_FetalBirthWeight_Warrington2019	0.84708	0.206209	0.730012
Tem (Th1) pre	PASS_FetalBirthWeight_Warrington2019	0.759021	0.316546	0.939202
Tem (Th1/17)	PASS_FetalBirthWeight_Warrington2019	0.819689	0.277511	0.860473
Temra (Th1)	PASS_FetalBirthWeight_Warrington2019	0.304755	0.336106	0.968344
Treg Naive	PASS_FetalBirthWeight_Warrington2019	0.448065	0.28834	0.883008
Treg Eff	PASS_FetalBirthWeight_Warrington2019	0.289792	0.331883	0.966397
Treg Act	PASS_FetalBirthWeight_Warrington2019	0.492197	0.25419	0.822177
Tnaive	PASS_GeneralRiskTolerance_KarlssonLinner2019	0	1	1
Tnaive MX1	PASS_GeneralRiskTolerance_KarlssonLinner2019	0	1	1
Tnaive Act	PASS_GeneralRiskTolerance_KarlssonLinner2019	0	1	1
Tnaive SOX4	PASS_GeneralRiskTolerance_KarlssonLinner2019	0	1	1
Tcm (Th0)	PASS_GeneralRiskTolerance_KarlssonLinner2019	0	1	1
Tcm (Tfh)	PASS_GeneralRiskTolerance_KarlssonLinner2019	0	1	1
Tcm (Th0) Act	PASS_GeneralRiskTolerance_KarlssonLinner2019	0.0675475	0.288002	0.883008
Tcm (Th17)	PASS_GeneralRiskTolerance_KarlssonLinner2019	0	1	1
Tcm (Th2)	PASS_GeneralRiskTolerance_KarlssonLinner2019	0	1	1
Tcm PHLDA3	PASS_GeneralRiskTolerance_KarlssonLinner2019	0	1	1
Tem (Th1)	PASS_GeneralRiskTolerance_KarlssonLinner2019	0	1	1
Tem (Tph)	PASS_GeneralRiskTolerance_KarlssonLinner2019	0	1	1
Tem (Th1) pre	PASS_GeneralRiskTolerance_KarlssonLinner2019	0	1	1
Tem (Th1/17)	PASS_GeneralRiskTolerance_KarlssonLinner2019	0	1	1
Temra (Th1)	PASS_GeneralRiskTolerance_KarlssonLinner2019	0	1	1
Treg Naive	PASS_GeneralRiskTolerance_KarlssonLinner2019	0	1	1
Treg Eff	PASS_GeneralRiskTolerance_KarlssonLinner2019	0	1	1
Treg Act	PASS_GeneralRiskTolerance_KarlssonLinner2019	0	1	1
Tnaive	PASS_HDL	2.30955	0.232715	0.780533
Tnaive MX1	PASS_HDL	0	1	1
Tnaive Act	PASS_HDL	2.61772	0.216579	0.749076
Tnaive SOX4	PASS_HDL	2.07437	0.178546	0.676038
Tcm (Th0)	PASS_HDL	6.81904	0.232017	0.780533
Tcm (Tfh)	PASS_HDL	1.358	0.352855	1
Tcm (Th0) Act	PASS_HDL	5.36745	0.277127	0.860473
Tcm (Th17)	PASS_HDL	1.4169	0.452223	1
Tcm (Th2)	PASS_HDL	1.98394	0.456898	1
Tcm PHLDA3	PASS_HDL	0.68914	0.414157	1
Tem (Th1)	PASS_HDL	1.34367	0.337127	0.968344
Tem (Tph)	PASS_HDL	1.50479	0.269773	0.847783
Tem (Th1) pre	PASS_HDL	0.522472	0.414746	1
Tem (Th1/17)	PASS_HDL	0.719585	0.438741	1
Temra (Th1)	PASS_HDL	0.377728	0.274866	0.857136
Treg Naive	PASS_HDL	1.992	0.170082	0.656813
Treg Eff	PASS_HDL	1.16949	0.194647	0.70333
Treg Act	PASS_HDL	0.173668	0.266147	0.844301
Tnaive	PASS_HbA1C	3.89606	0.0186633	0.133486
Tnaive MX1	PASS_HbA1C	2.99228	0.0635115	0.357252
Tnaive Act	PASS_HbA1C	1.49	0.0836681	0.429611
Tnaive SOX4	PASS_HbA1C	0	1	1
Tcm (Th0)	PASS_HbA1C	3.67119	0.230502	0.780533
Tcm (Tfh)	PASS_HbA1C	0.49067	0.122275	0.534
Tcm (Th0) Act	PASS_HbA1C	5.14157	0.253183	0.822177
Tcm (Th17)	PASS_HbA1C	4.62008	0.107321	0.494622
Tcm (Th2)	PASS_HbA1C	4.42235	0.0923364	0.454833
Tcm PHLDA3	PASS_HbA1C	0	1	1
Tem (Th1)	PASS_HbA1C	0	1	1
Tem (Tph)	PASS_HbA1C	0	1	1
Tem (Th1) pre	PASS_HbA1C	0	1	1
Tem (Th1/17)	PASS_HbA1C	0	1	1
Temra (Th1)	PASS_HbA1C	0	1	1
Treg Naive	PASS_HbA1C	0	1	1
Treg Eff	PASS_HbA1C	0	1	1
Treg Act	PASS_HbA1C	0	1	1
Tnaive	PASS_Height1	0	1	1
Tnaive MX1	PASS_Height1	0	1	1
Tnaive Act	PASS_Height1	1.39205	0.0357376	0.224835
Tnaive SOX4	PASS_Height1	0.263749	0.027532	0.184656
Tcm (Th0)	PASS_Height1	0	1	1
Tcm (Tfh)	PASS_Height1	0	1	1
Tcm (Th0) Act	PASS_Height1	1.88951	0.159138	0.630326
Tcm (Th17)	PASS_Height1	0	1	1
Tcm (Th2)	PASS_Height1	0	1	1
Tcm PHLDA3	PASS_Height1	0	1	1
Tem (Th1)	PASS_Height1	1.00864	0.0346288	0.219995
Tem (Tph)	PASS_Height1	0.299344	0.0501703	0.297169
Tem (Th1) pre	PASS_Height1	0.175594	0.0911204	0.452807
Tem (Th1/17)	PASS_Height1	0	1	1
Temra (Th1)	PASS_Height1	0.0498882	0.051584	0.303728
Treg Naive	PASS_Height1	0.814707	0.00937572	0.0744543
Treg Eff	PASS_Height1	0.217932	0.0299326	0.196717
Treg Act	PASS_Height1	0.0639143	0.0246232	0.167956
Tnaive	PASS_IBD	0	1	1
Tnaive MX1	PASS_IBD	1.11099	8.7515e-05	0.00139679
Tnaive Act	PASS_IBD	0	1	1
Tnaive SOX4	PASS_IBD	0	1	1
Tcm (Th0)	PASS_IBD	0	1	1
Tcm (Tfh)	PASS_IBD	1.87597	5.79816e-07	2.76265e-05
Tcm (Th0) Act	PASS_IBD	1.79657	0.013069	0.0973414
Tcm (Th17)	PASS_IBD	0	1	1
Tcm (Th2)	PASS_IBD	0	1	1
Tcm PHLDA3	PASS_IBD	6.37385	6.15801e-05	0.00106127
Tem (Th1)	PASS_IBD	0.393901	2.39596e-05	0.000473272
Tem (Tph)	PASS_IBD	1.33824	7.25855e-07	3.26608e-05
Tem (Th1) pre	PASS_IBD	1.55766	1.26827e-05	0.000277649
Tem (Th1/17)	PASS_IBD	0.812247	0.000140268	0.00208472
Temra (Th1)	PASS_IBD	0	1	1
Treg Naive	PASS_IBD	0.307082	3.32484e-06	9.79315e-05
Treg Eff	PASS_IBD	0.798411	2.30823e-07	1.35976e-05
Treg Act	PASS_IBD	1.00055	1.69933e-08	1.83528e-06
Tnaive	PASS_IBD_deLange2017	0.955968	3.52313e-07	1.90249e-05
Tnaive MX1	PASS_IBD_deLange2017	1.24325	1.62849e-06	5.67344e-05
Tnaive Act	PASS_IBD_deLange2017	0	1	1
Tnaive SOX4	PASS_IBD_deLange2017	1.73729	2.02305e-09	4.09667e-07
Tcm (Th0)	PASS_IBD_deLange2017	0	1	1
Tcm (Tfh)	PASS_IBD_deLange2017	1.52357	3.43552e-08	3.0084e-06
Tcm (Th0) Act	PASS_IBD_deLange2017	0	1	1
Tcm (Th17)	PASS_IBD_deLange2017	0	1	1
Tcm (Th2)	PASS_IBD_deLange2017	0	1	1
Tcm PHLDA3	PASS_IBD_deLange2017	3.54522	1.10739e-05	0.000250905
Tem (Th1)	PASS_IBD_deLange2017	0	1	1
Tem (Tph)	PASS_IBD_deLange2017	0.202012	2.7322e-09	4.65911e-07
Tem (Th1) pre	PASS_IBD_deLange2017	0.839079	9.27843e-08	6.99119e-06
Tem (Th1/17)	PASS_IBD_deLange2017	0.534699	3.10118e-06	9.3905e-05
Temra (Th1)	PASS_IBD_deLange2017	0	1	1
Treg Naive	PASS_IBD_deLange2017	0.801745	1.16181e-09	2.8956e-07
Treg Eff	PASS_IBD_deLange2017	0.243294	2.17253e-09	4.1406e-07
Treg Act	PASS_IBD_deLange2017	1.11193	1.21173e-11	1.963e-08
Tnaive	PASS_Insomnia_Jansen2019	0.35926	0.564686	1
Tnaive MX1	PASS_Insomnia_Jansen2019	0	1	1
Tnaive Act	PASS_Insomnia_Jansen2019	0	1	1
Tnaive SOX4	PASS_Insomnia_Jansen2019	0.462527	0.471582	1
Tcm (Th0)	PASS_Insomnia_Jansen2019	0	1	1
Tcm (Tfh)	PASS_Insomnia_Jansen2019	0	1	1
Tcm (Th0) Act	PASS_Insomnia_Jansen2019	0	1	1
Tcm (Th17)	PASS_Insomnia_Jansen2019	0	1	1
Tcm (Th2)	PASS_Insomnia_Jansen2019	0	1	1
Tcm PHLDA3	PASS_Insomnia_Jansen2019	0	1	1
Tem (Th1)	PASS_Insomnia_Jansen2019	0	1	1
Tem (Tph)	PASS_Insomnia_Jansen2019	0	1	1
Tem (Th1) pre	PASS_Insomnia_Jansen2019	0	1	1
Tem (Th1/17)	PASS_Insomnia_Jansen2019	0	1	1
Temra (Th1)	PASS_Insomnia_Jansen2019	0	1	1
Treg Naive	PASS_Insomnia_Jansen2019	0.565754	0.342662	0.979899
Treg Eff	PASS_Insomnia_Jansen2019	0.00403965	0.821602	1
Treg Act	PASS_Insomnia_Jansen2019	0	1	1
Tnaive	PASS_Intelligence_SavageJansen2018	0	1	1
Tnaive MX1	PASS_Intelligence_SavageJansen2018	0	1	1
Tnaive Act	PASS_Intelligence_SavageJansen2018	0.362904	0.504116	1
Tnaive SOX4	PASS_Intelligence_SavageJansen2018	0.351676	0.36044	1
Tcm (Th0)	PASS_Intelligence_SavageJansen2018	0	1	1
Tcm (Tfh)	PASS_Intelligence_SavageJansen2018	0	1	1
Tcm (Th0) Act	PASS_Intelligence_SavageJansen2018	0	1	1
Tcm (Th17)	PASS_Intelligence_SavageJansen2018	0	1	1
Tcm (Th2)	PASS_Intelligence_SavageJansen2018	0	1	1
Tcm PHLDA3	PASS_Intelligence_SavageJansen2018	0	1	1
Tem (Th1)	PASS_Intelligence_SavageJansen2018	0.115358	0.201556	0.719208
Tem (Tph)	PASS_Intelligence_SavageJansen2018	0	1	1
Tem (Th1) pre	PASS_Intelligence_SavageJansen2018	0.298005	0.420781	1
Tem (Th1/17)	PASS_Intelligence_SavageJansen2018	0.61192	0.815966	1
Temra (Th1)	PASS_Intelligence_SavageJansen2018	0	1	1
Treg Naive	PASS_Intelligence_SavageJansen2018	0.693214	0.906412	1
Treg Eff	PASS_Intelligence_SavageJansen2018	0.114781	0.113286	0.509788
Treg Act	PASS_Intelligence_SavageJansen2018	0.298655	0.264742	0.842939
Tnaive	PASS_IschemicStroke_Malik2018	1.75104	0.231862	0.780533
Tnaive MX1	PASS_IschemicStroke_Malik2018	0.796628	0.481398	1
Tnaive Act	PASS_IschemicStroke_Malik2018	5.33341	0.00648502	0.0554393
Tnaive SOX4	PASS_IschemicStroke_Malik2018	2.32876	0.115795	0.516062
Tcm (Th0)	PASS_IschemicStroke_Malik2018	0	1	1
Tcm (Tfh)	PASS_IschemicStroke_Malik2018	0.022137	0.757194	1
Tcm (Th0) Act	PASS_IschemicStroke_Malik2018	0	1	1
Tcm (Th17)	PASS_IschemicStroke_Malik2018	0	1	1
Tcm (Th2)	PASS_IschemicStroke_Malik2018	0	1	1
Tcm PHLDA3	PASS_IschemicStroke_Malik2018	0.477214	0.732671	1
Tem (Th1)	PASS_IschemicStroke_Malik2018	0	1	1
Tem (Tph)	PASS_IschemicStroke_Malik2018	0	1	1
Tem (Th1) pre	PASS_IschemicStroke_Malik2018	0	1	1
Tem (Th1/17)	PASS_IschemicStroke_Malik2018	0	1	1
Temra (Th1)	PASS_IschemicStroke_Malik2018	0	1	1
Treg Naive	PASS_IschemicStroke_Malik2018	0.0205353	0.699922	1
Treg Eff	PASS_IschemicStroke_Malik2018	0	1	1
Treg Act	PASS_IschemicStroke_Malik2018	0.878107	0.33379	0.967335
Tnaive	PASS_LDL	0	1	1
Tnaive MX1	PASS_LDL	1.31213	0.216862	0.749076
Tnaive Act	PASS_LDL	0	1	1
Tnaive SOX4	PASS_LDL	0.103715	0.470893	1
Tcm (Th0)	PASS_LDL	0	1	1
Tcm (Tfh)	PASS_LDL	0	1	1
Tcm (Th0) Act	PASS_LDL	1.05406	0.544897	1
Tcm (Th17)	PASS_LDL	0	1	1
Tcm (Th2)	PASS_LDL	1.08622	0.440907	1
Tcm PHLDA3	PASS_LDL	0	1	1
Tem (Th1)	PASS_LDL	0	1	1
Tem (Tph)	PASS_LDL	0.894213	0.280731	0.867082
Tem (Th1) pre	PASS_LDL	0.65744	0.356866	1
Tem (Th1/17)	PASS_LDL	0	1	1
Temra (Th1)	PASS_LDL	0	1	1
Treg Naive	PASS_LDL	0.297684	0.367286	1
Treg Eff	PASS_LDL	1.04072	0.199936	0.715792
Treg Act	PASS_LDL	1.13368	0.19773	0.711827
Tnaive	PASS_LargeArteryStroke_Malik2018	0	1	1
Tnaive MX1	PASS_LargeArteryStroke_Malik2018	0	1	1
Tnaive Act	PASS_LargeArteryStroke_Malik2018	0	1	1
Tnaive SOX4	PASS_LargeArteryStroke_Malik2018	0	1	1
Tcm (Th0)	PASS_LargeArteryStroke_Malik2018	3.7555	0.751311	1
Tcm (Tfh)	PASS_LargeArteryStroke_Malik2018	0	1	1
Tcm (Th0) Act	PASS_LargeArteryStroke_Malik2018	4.81522	0.69659	1
Tcm (Th17)	PASS_LargeArteryStroke_Malik2018	7.09972	0.426972	1
Tcm (Th2)	PASS_LargeArteryStroke_Malik2018	0	1	1
Tcm PHLDA3	PASS_LargeArteryStroke_Malik2018	5.25601	0.524776	1
Tem (Th1)	PASS_LargeArteryStroke_Malik2018	2.37045	0.847644	1
Tem (Tph)	PASS_LargeArteryStroke_Malik2018	1.75014	0.939321	1
Tem (Th1) pre	PASS_LargeArteryStroke_Malik2018	0.565661	0.876467	1
Tem (Th1/17)	PASS_LargeArteryStroke_Malik2018	1.05471	0.950321	1
Temra (Th1)	PASS_LargeArteryStroke_Malik2018	0.307808	0.795894	1
Treg Naive	PASS_LargeArteryStroke_Malik2018	0	1	1
Treg Eff	PASS_LargeArteryStroke_Malik2018	0	1	1
Treg Act	PASS_LargeArteryStroke_Malik2018	0	1	1
Tnaive	PASS_Lean_Body_Mass_Zillikens_2017	0	1	1
Tnaive MX1	PASS_Lean_Body_Mass_Zillikens_2017	0	1	1
Tnaive Act	PASS_Lean_Body_Mass_Zillikens_2017	1.53194	0.714192	1
Tnaive SOX4	PASS_Lean_Body_Mass_Zillikens_2017	0	1	1
Tcm (Th0)	PASS_Lean_Body_Mass_Zillikens_2017	0	1	1
Tcm (Tfh)	PASS_Lean_Body_Mass_Zillikens_2017	0	1	1
Tcm (Th0) Act	PASS_Lean_Body_Mass_Zillikens_2017	0	1	1
Tcm (Th17)	PASS_Lean_Body_Mass_Zillikens_2017	0	1	1
Tcm (Th2)	PASS_Lean_Body_Mass_Zillikens_2017	0	1	1
Tcm PHLDA3	PASS_Lean_Body_Mass_Zillikens_2017	0.0432007	0.953813	1
Tem (Th1)	PASS_Lean_Body_Mass_Zillikens_2017	0.108383	0.931375	1
Tem (Tph)	PASS_Lean_Body_Mass_Zillikens_2017	0	1	1
Tem (Th1) pre	PASS_Lean_Body_Mass_Zillikens_2017	1.14673	0.787035	1
Tem (Th1/17)	PASS_Lean_Body_Mass_Zillikens_2017	1.85342	0.626541	1
Temra (Th1)	PASS_Lean_Body_Mass_Zillikens_2017	0	1	1
Treg Naive	PASS_Lean_Body_Mass_Zillikens_2017	0.382154	0.989994	1
Treg Eff	PASS_Lean_Body_Mass_Zillikens_2017	0	1	1
Treg Act	PASS_Lean_Body_Mass_Zillikens_2017	0.427122	0.975467	1
Tnaive	PASS_LongSleepDuration_Dashti2019	0.920246	0.406965	1
Tnaive MX1	PASS_LongSleepDuration_Dashti2019	2.10859	0.0727754	0.394962
Tnaive Act	PASS_LongSleepDuration_Dashti2019	0.834943	0.454764	1
Tnaive SOX4	PASS_LongSleepDuration_Dashti2019	0.483406	0.622734	1
Tcm (Th0)	PASS_LongSleepDuration_Dashti2019	0.87146	0.594541	1
Tcm (Tfh)	PASS_LongSleepDuration_Dashti2019	0.570788	0.624274	1
Tcm (Th0) Act	PASS_LongSleepDuration_Dashti2019	1.63933	0.395315	1
Tcm (Th17)	PASS_LongSleepDuration_Dashti2019	0.092735	0.926438	1
Tcm (Th2)	PASS_LongSleepDuration_Dashti2019	0.601502	0.661449	1
Tcm PHLDA3	PASS_LongSleepDuration_Dashti2019	0	1	1
Tem (Th1)	PASS_LongSleepDuration_Dashti2019	0.452359	0.677279	1
Tem (Tph)	PASS_LongSleepDuration_Dashti2019	0.272283	0.758263	1
Tem (Th1) pre	PASS_LongSleepDuration_Dashti2019	0.502524	0.661016	1
Tem (Th1/17)	PASS_LongSleepDuration_Dashti2019	0.0984465	0.900212	1
Temra (Th1)	PASS_LongSleepDuration_Dashti2019	0	1	1
Treg Naive	PASS_LongSleepDuration_Dashti2019	0.274819	0.749642	1
Treg Eff	PASS_LongSleepDuration_Dashti2019	0	1	1
Treg Act	PASS_LongSleepDuration_Dashti2019	0	1	1
Tnaive	PASS_Lupus	4.15744	0.00079164	0.00903138
Tnaive MX1	PASS_Lupus	7.82306	0.000193079	0.00274376
Tnaive Act	PASS_Lupus	0.190626	0.00526375	0.0466644
Tnaive SOX4	PASS_Lupus	4.04378	0.000352006	0.00473237
Tcm (Th0)	PASS_Lupus	0	1	1
Tcm (Tfh)	PASS_Lupus	4.08601	0.000558612	0.00692741
Tcm (Th0) Act	PASS_Lupus	0	1	1
Tcm (Th17)	PASS_Lupus	0	1	1
Tcm (Th2)	PASS_Lupus	0	1	1
Tcm PHLDA3	PASS_Lupus	0	1	1
Tem (Th1)	PASS_Lupus	0	1	1
Tem (Tph)	PASS_Lupus	0	1	1
Tem (Th1) pre	PASS_Lupus	0.192155	0.00324724	0.0310815
Tem (Th1/17)	PASS_Lupus	0	1	1
Temra (Th1)	PASS_Lupus	0	1	1
Treg Naive	PASS_Lupus	0	1	1
Treg Eff	PASS_Lupus	0	1	1
Treg Act	PASS_Lupus	1.23287	0.00045089	0.00575151
Tnaive	PASS_MDD_Howard2019	0	1	1
Tnaive MX1	PASS_MDD_Howard2019	0	1	1
Tnaive Act	PASS_MDD_Howard2019	0.195246	0.995196	1
Tnaive SOX4	PASS_MDD_Howard2019	0	1	1
Tcm (Th0)	PASS_MDD_Howard2019	0	1	1
Tcm (Tfh)	PASS_MDD_Howard2019	0.0280242	0.762613	1
Tcm (Th0) Act	PASS_MDD_Howard2019	0	1	1
Tcm (Th17)	PASS_MDD_Howard2019	0.645278	0.556764	1
Tcm (Th2)	PASS_MDD_Howard2019	0.755874	0.477754	1
Tcm PHLDA3	PASS_MDD_Howard2019	0	1	1
Tem (Th1)	PASS_MDD_Howard2019	0.347639	0.771368	1
Tem (Tph)	PASS_MDD_Howard2019	0.308949	0.813571	1
Tem (Th1) pre	PASS_MDD_Howard2019	0.154957	0.932384	1
Tem (Th1/17)	PASS_MDD_Howard2019	0.142264	0.914485	1
Temra (Th1)	PASS_MDD_Howard2019	0.145659	0.902321	1
Treg Naive	PASS_MDD_Howard2019	0.269369	0.883057	1
Treg Eff	PASS_MDD_Howard2019	0	1	1
Treg Act	PASS_MDD_Howard2019	0	1	1
Tnaive	PASS_MDD_Wray2018	0	1	1
Tnaive MX1	PASS_MDD_Wray2018	0	1	1
Tnaive Act	PASS_MDD_Wray2018	0.473578	0.320126	0.946359
Tnaive SOX4	PASS_MDD_Wray2018	0	1	1
Tcm (Th0)	PASS_MDD_Wray2018	0	1	1
Tcm (Tfh)	PASS_MDD_Wray2018	0	1	1
Tcm (Th0) Act	PASS_MDD_Wray2018	0	1	1
Tcm (Th17)	PASS_MDD_Wray2018	0	1	1
Tcm (Th2)	PASS_MDD_Wray2018	0.786871	0.215263	0.747538
Tcm PHLDA3	PASS_MDD_Wray2018	0	1	1
Tem (Th1)	PASS_MDD_Wray2018	0.125128	0.332145	0.966397
Tem (Tph)	PASS_MDD_Wray2018	0.472259	0.167697	0.649928
Tem (Th1) pre	PASS_MDD_Wray2018	0.505994	0.2068	0.73068
Tem (Th1/17)	PASS_MDD_Wray2018	0.486951	0.220254	0.759174
Temra (Th1)	PASS_MDD_Wray2018	0	1	1
Treg Naive	PASS_MDD_Wray2018	0.198069	0.206386	0.730012
Treg Eff	PASS_MDD_Wray2018	0	1	1
Treg Act	PASS_MDD_Wray2018	0	1	1
Tnaive	PASS_MaternalBirthWeight_Warrington2019	0	1	1
Tnaive MX1	PASS_MaternalBirthWeight_Warrington2019	0	1	1
Tnaive Act	PASS_MaternalBirthWeight_Warrington2019	1.2229	0.201157	0.718575
Tnaive SOX4	PASS_MaternalBirthWeight_Warrington2019	0	1	1
Tcm (Th0)	PASS_MaternalBirthWeight_Warrington2019	0	1	1
Tcm (Tfh)	PASS_MaternalBirthWeight_Warrington2019	0.531096	0.389539	1
Tcm (Th0) Act	PASS_MaternalBirthWeight_Warrington2019	0	1	1
Tcm (Th17)	PASS_MaternalBirthWeight_Warrington2019	0	1	1
Tcm (Th2)	PASS_MaternalBirthWeight_Warrington2019	0	1	1
Tcm PHLDA3	PASS_MaternalBirthWeight_Warrington2019	1.52158	0.293982	0.894366
Tem (Th1)	PASS_MaternalBirthWeight_Warrington2019	0.948953	0.256165	0.824631
Tem (Tph)	PASS_MaternalBirthWeight_Warrington2019	0.502316	0.323256	0.949545
Tem (Th1) pre	PASS_MaternalBirthWeight_Warrington2019	1.19735	0.214647	0.74653
Tem (Th1/17)	PASS_MaternalBirthWeight_Warrington2019	1.15228	0.205549	0.728641
Temra (Th1)	PASS_MaternalBirthWeight_Warrington2019	0	1	1
Treg Naive	PASS_MaternalBirthWeight_Warrington2019	0.641523	0.266498	0.844301
Treg Eff	PASS_MaternalBirthWeight_Warrington2019	0	1	1
Treg Act	PASS_MaternalBirthWeight_Warrington2019	0.0153914	0.472121	1
Tnaive	PASS_MedicationUse_Wu2019	0.0756448	0.446295	1
Tnaive MX1	PASS_MedicationUse_Wu2019	0	1	1
Tnaive Act	PASS_MedicationUse_Wu2019	0	1	1
Tnaive SOX4	PASS_MedicationUse_Wu2019	0	1	1
Tcm (Th0)	PASS_MedicationUse_Wu2019	1.892	0.15101	0.610418
Tcm (Tfh)	PASS_MedicationUse_Wu2019	0	1	1
Tcm (Th0) Act	PASS_MedicationUse_Wu2019	0.588746	0.485588	1
Tcm (Th17)	PASS_MedicationUse_Wu2019	1.63529	0.211607	0.740397
Tcm (Th2)	PASS_MedicationUse_Wu2019	0.513773	0.430319	1
Tcm PHLDA3	PASS_MedicationUse_Wu2019	0.438527	0.430977	1
Tem (Th1)	PASS_MedicationUse_Wu2019	0	1	1
Tem (Tph)	PASS_MedicationUse_Wu2019	0	1	1
Tem (Th1) pre	PASS_MedicationUse_Wu2019	0	1	1
Tem (Th1/17)	PASS_MedicationUse_Wu2019	0	1	1
Temra (Th1)	PASS_MedicationUse_Wu2019	0	1	1
Treg Naive	PASS_MedicationUse_Wu2019	0	1	1
Treg Eff	PASS_MedicationUse_Wu2019	0	1	1
Treg Act	PASS_MedicationUse_Wu2019	0	1	1
Tnaive	PASS_Menarche2017	0	1	1
Tnaive MX1	PASS_Menarche2017	0	1	1
Tnaive Act	PASS_Menarche2017	0.840338	0.0594344	0.340827
Tnaive SOX4	PASS_Menarche2017	0	1	1
Tcm (Th0)	PASS_Menarche2017	1.72011	0.0217246	0.151372
Tcm (Tfh)	PASS_Menarche2017	0	1	1
Tcm (Th0) Act	PASS_Menarche2017	0.469987	0.209834	0.736648
Tcm (Th17)	PASS_Menarche2017	1.24948	0.0389892	0.242002
Tcm (Th2)	PASS_Menarche2017	0.233964	0.194718	0.70333
Tcm PHLDA3	PASS_Menarche2017	0.308429	0.111819	0.507385
Tem (Th1)	PASS_Menarche2017	1.11617	0.00887276	0.0711578
Tem (Tph)	PASS_Menarche2017	0.568496	0.0343764	0.219144
Tem (Th1) pre	PASS_Menarche2017	1.31863	0.00596366	0.0515261
Tem (Th1/17)	PASS_Menarche2017	1.25934	0.0108138	0.08382
Temra (Th1)	PASS_Menarche2017	0.0282419	0.136591	0.566651
Treg Naive	PASS_Menarche2017	0	1	1
Treg Eff	PASS_Menarche2017	0	1	1
Treg Act	PASS_Menarche2017	0	1	1
Tnaive	PASS_Multiple_sclerosis	0.208938	1.25362e-06	4.66865e-05
Tnaive MX1	PASS_Multiple_sclerosis	16.9039	1.13446e-08	1.36135e-06
Tnaive Act	PASS_Multiple_sclerosis	3.36442	8.72856e-05	0.00139679
Tnaive SOX4	PASS_Multiple_sclerosis	0.97419	8.21422e-09	1.10892e-06
Tcm (Th0)	PASS_Multiple_sclerosis	32.7085	6.2319e-05	0.0010627
Tcm (Tfh)	PASS_Multiple_sclerosis	2.47019	1.32097e-10	7.41233e-08
Tcm (Th0) Act	PASS_Multiple_sclerosis	32.5019	0.0202101	0.142602
Tcm (Th17)	PASS_Multiple_sclerosis	19.5122	0.00139563	0.0145866
Tcm (Th2)	PASS_Multiple_sclerosis	13.4522	2.50642e-05	0.000489205
Tcm PHLDA3	PASS_Multiple_sclerosis	13.8349	1.81452e-05	0.000379293
Tem (Th1)	PASS_Multiple_sclerosis	8.23551	1.09508e-05	0.000249864
Tem (Tph)	PASS_Multiple_sclerosis	0	1	1
Tem (Th1) pre	PASS_Multiple_sclerosis	9.83858	3.00608e-06	9.18838e-05
Tem (Th1/17)	PASS_Multiple_sclerosis	5.68177	6.14075e-06	0.000153046
Temra (Th1)	PASS_Multiple_sclerosis	0.454805	3.67742e-08	3.13548e-06
Treg Naive	PASS_Multiple_sclerosis	0	1	1
Treg Eff	PASS_Multiple_sclerosis	0	1	1
Treg Act	PASS_Multiple_sclerosis	0	1	1
Tnaive	PASS_Neuroticism	0	1	1
Tnaive MX1	PASS_Neuroticism	0	1	1
Tnaive Act	PASS_Neuroticism	0	1	1
Tnaive SOX4	PASS_Neuroticism	0	1	1
Tcm (Th0)	PASS_Neuroticism	0.696886	0.507462	1
Tcm (Tfh)	PASS_Neuroticism	0	1	1
Tcm (Th0) Act	PASS_Neuroticism	0.458725	0.58806	1
Tcm (Th17)	PASS_Neuroticism	0.758774	0.447219	1
Tcm (Th2)	PASS_Neuroticism	0.181033	0.724196	1
Tcm PHLDA3	PASS_Neuroticism	0	1	1
Tem (Th1)	PASS_Neuroticism	0.900217	0.247688	0.811076
Tem (Tph)	PASS_Neuroticism	0.465111	0.427693	1
Tem (Th1) pre	PASS_Neuroticism	0.589501	0.438013	1
Tem (Th1/17)	PASS_Neuroticism	0.803505	0.369735	1
Temra (Th1)	PASS_Neuroticism	0.298484	0.54452	1
Treg Naive	PASS_Neuroticism	0	1	1
Treg Eff	PASS_Neuroticism	0	1	1
Treg Act	PASS_Neuroticism	0	1	1
Tnaive	PASS_Neuroticism_Nagel2018	0	1	1
Tnaive MX1	PASS_Neuroticism_Nagel2018	0	1	1
Tnaive Act	PASS_Neuroticism_Nagel2018	0	1	1
Tnaive SOX4	PASS_Neuroticism_Nagel2018	0	1	1
Tcm (Th0)	PASS_Neuroticism_Nagel2018	0.647354	0.63635	1
Tcm (Tfh)	PASS_Neuroticism_Nagel2018	0.402481	0.769548	1
Tcm (Th0) Act	PASS_Neuroticism_Nagel2018	1.13899	0.337501	0.968559
Tcm (Th17)	PASS_Neuroticism_Nagel2018	1.27634	0.194463	0.70333
Tcm (Th2)	PASS_Neuroticism_Nagel2018	0.875516	0.355977	1
Tcm PHLDA3	PASS_Neuroticism_Nagel2018	0.132712	0.849369	1
Tem (Th1)	PASS_Neuroticism_Nagel2018	0.913609	0.253352	0.822177
Tem (Tph)	PASS_Neuroticism_Nagel2018	0.26835	0.964937	1
Tem (Th1) pre	PASS_Neuroticism_Nagel2018	0.907095	0.256837	0.825494
Tem (Th1/17)	PASS_Neuroticism_Nagel2018	1.16053	0.153312	0.61553
Temra (Th1)	PASS_Neuroticism_Nagel2018	0.221686	0.953021	1
Treg Naive	PASS_Neuroticism_Nagel2018	0	1	1
Treg Eff	PASS_Neuroticism_Nagel2018	0	1	1
Treg Act	PASS_Neuroticism_Nagel2018	0	1	1
Tnaive	PASS_NumberChildrenEverBorn	1.39504	0.427695	1
Tnaive MX1	PASS_NumberChildrenEverBorn	0	1	1
Tnaive Act	PASS_NumberChildrenEverBorn	0.708569	0.735339	1
Tnaive SOX4	PASS_NumberChildrenEverBorn	1.70492	0.298394	0.902703
Tcm (Th0)	PASS_NumberChildrenEverBorn	0	1	1
Tcm (Tfh)	PASS_NumberChildrenEverBorn	0	1	1
Tcm (Th0) Act	PASS_NumberChildrenEverBorn	0	1	1
Tcm (Th17)	PASS_NumberChildrenEverBorn	0	1	1
Tcm (Th2)	PASS_NumberChildrenEverBorn	0	1	1
Tcm PHLDA3	PASS_NumberChildrenEverBorn	0	1	1
Tem (Th1)	PASS_NumberChildrenEverBorn	0	1	1
Tem (Tph)	PASS_NumberChildrenEverBorn	0	1	1
Tem (Th1) pre	PASS_NumberChildrenEverBorn	0	1	1
Tem (Th1/17)	PASS_NumberChildrenEverBorn	0	1	1
Temra (Th1)	PASS_NumberChildrenEverBorn	0	1	1
Treg Naive	PASS_NumberChildrenEverBorn	1.44229	0.338915	0.971756
Treg Eff	PASS_NumberChildrenEverBorn	0.776827	0.599158	1
Treg Act	PASS_NumberChildrenEverBorn	1.75609	0.207485	0.731504
Tnaive	PASS_OvarianCancer	1.44396	0.136516	0.566651
Tnaive MX1	PASS_OvarianCancer	2.66951	0.103021	0.485156
Tnaive Act	PASS_OvarianCancer	2.10485	0.104704	0.488821
Tnaive SOX4	PASS_OvarianCancer	0.81522	0.129344	0.549968
Tcm (Th0)	PASS_OvarianCancer	0	1	1
Tcm (Tfh)	PASS_OvarianCancer	4.60699	0.0287928	0.189611
Tcm (Th0) Act	PASS_OvarianCancer	0	1	1
Tcm (Th17)	PASS_OvarianCancer	0	1	1
Tcm (Th2)	PASS_OvarianCancer	0	1	1
Tcm PHLDA3	PASS_OvarianCancer	4.03546	0.226912	0.773077
Tem (Th1)	PASS_OvarianCancer	0	1	1
Tem (Tph)	PASS_OvarianCancer	0	1	1
Tem (Th1) pre	PASS_OvarianCancer	0	1	1
Tem (Th1/17)	PASS_OvarianCancer	0	1	1
Temra (Th1)	PASS_OvarianCancer	0	1	1
Treg Naive	PASS_OvarianCancer	0	1	1
Treg Eff	PASS_OvarianCancer	0	1	1
Treg Act	PASS_OvarianCancer	0.459774	0.0573829	0.332595
Tnaive	PASS_Parkinsons_23andMe_Corces2020	0	1	1
Tnaive MX1	PASS_Parkinsons_23andMe_Corces2020	3.52284	0.223624	0.764767
Tnaive Act	PASS_Parkinsons_23andMe_Corces2020	0	1	1
Tnaive SOX4	PASS_Parkinsons_23andMe_Corces2020	0	1	1
Tcm (Th0)	PASS_Parkinsons_23andMe_Corces2020	0	1	1
Tcm (Tfh)	PASS_Parkinsons_23andMe_Corces2020	0	1	1
Tcm (Th0) Act	PASS_Parkinsons_23andMe_Corces2020	0	1	1
Tcm (Th17)	PASS_Parkinsons_23andMe_Corces2020	4.53742	0.336881	0.968344
Tcm (Th2)	PASS_Parkinsons_23andMe_Corces2020	0	1	1
Tcm PHLDA3	PASS_Parkinsons_23andMe_Corces2020	3.13077	0.497149	1
Tem (Th1)	PASS_Parkinsons_23andMe_Corces2020	1.28609	0.463166	1
Tem (Tph)	PASS_Parkinsons_23andMe_Corces2020	0	1	1
Tem (Th1) pre	PASS_Parkinsons_23andMe_Corces2020	2.45515	0.333783	0.967335
Tem (Th1/17)	PASS_Parkinsons_23andMe_Corces2020	3.78012	0.243736	0.805821
Temra (Th1)	PASS_Parkinsons_23andMe_Corces2020	0.32381	0.531512	1
Treg Naive	PASS_Parkinsons_23andMe_Corces2020	0.557027	0.523102	1
Treg Eff	PASS_Parkinsons_23andMe_Corces2020	0	1	1
Treg Act	PASS_Parkinsons_23andMe_Corces2020	0.813192	0.471898	1
Tnaive	PASS_Primary_biliary_cirrhosis	0	1	1
Tnaive MX1	PASS_Primary_biliary_cirrhosis	2.24484	0.000731755	0.0084978
Tnaive Act	PASS_Primary_biliary_cirrhosis	2.65986	0.0108444	0.0838234
Tnaive SOX4	PASS_Primary_biliary_cirrhosis	0	1	1
Tcm (Th0)	PASS_Primary_biliary_cirrhosis	12.1711	0.00219657	0.0220337
Tcm (Tfh)	PASS_Primary_biliary_cirrhosis	0	1	1
Tcm (Th0) Act	PASS_Primary_biliary_cirrhosis	19.0086	0.0429887	0.261319
Tcm (Th17)	PASS_Primary_biliary_cirrhosis	17.1178	0.00196438	0.0199517
Tcm (Th2)	PASS_Primary_biliary_cirrhosis	2.80619	0.00635515	0.0547624
Tcm PHLDA3	PASS_Primary_biliary_cirrhosis	7.12304	0.00943907	0.0746002
Tem (Th1)	PASS_Primary_biliary_cirrhosis	6.90548	0.000483594	0.00612049
Tem (Tph)	PASS_Primary_biliary_cirrhosis	0	1	1
Tem (Th1) pre	PASS_Primary_biliary_cirrhosis	4.09681	0.00100318	0.0109807
Tem (Th1/17)	PASS_Primary_biliary_cirrhosis	3.5432	0.00268921	0.0264032
Temra (Th1)	PASS_Primary_biliary_cirrhosis	1.90265	0.000101944	0.00158798
Treg Naive	PASS_Primary_biliary_cirrhosis	0	1	1
Treg Eff	PASS_Primary_biliary_cirrhosis	0	1	1
Treg Act	PASS_Primary_biliary_cirrhosis	0	1	1
Tnaive	PASS_ProstateCancer	0	1	1
Tnaive MX1	PASS_ProstateCancer	0.766349	0.0468703	0.280184
Tnaive Act	PASS_ProstateCancer	0.860242	0.15743	0.62817
Tnaive SOX4	PASS_ProstateCancer	0.558683	0.100703	0.481075
Tcm (Th0)	PASS_ProstateCancer	0	1	1
Tcm (Tfh)	PASS_ProstateCancer	0	1	1
Tcm (Th0) Act	PASS_ProstateCancer	0	1	1
Tcm (Th17)	PASS_ProstateCancer	0	1	1
Tcm (Th2)	PASS_ProstateCancer	2.51386	0.0807662	0.418692
Tcm PHLDA3	PASS_ProstateCancer	0	1	1
Tem (Th1)	PASS_ProstateCancer	0.642832	0.111611	0.507385
Tem (Tph)	PASS_ProstateCancer	0.853554	0.0433372	0.262453
Tem (Th1) pre	PASS_ProstateCancer	0	1	1
Tem (Th1/17)	PASS_ProstateCancer	0	1	1
Temra (Th1)	PASS_ProstateCancer	0.439011	0.089524	0.449255
Treg Naive	PASS_ProstateCancer	0.485757	0.0856734	0.436449
Treg Eff	PASS_ProstateCancer	0	1	1
Treg Act	PASS_ProstateCancer	0	1	1
Tnaive	PASS_ReactionTime_Davies2018	0	1	1
Tnaive MX1	PASS_ReactionTime_Davies2018	0	1	1
Tnaive Act	PASS_ReactionTime_Davies2018	0	1	1
Tnaive SOX4	PASS_ReactionTime_Davies2018	0	1	1
Tcm (Th0)	PASS_ReactionTime_Davies2018	0	1	1
Tcm (Tfh)	PASS_ReactionTime_Davies2018	0.493683	0.725625	1
Tcm (Th0) Act	PASS_ReactionTime_Davies2018	0	1	1
Tcm (Th17)	PASS_ReactionTime_Davies2018	0	1	1
Tcm (Th2)	PASS_ReactionTime_Davies2018	0	1	1
Tcm PHLDA3	PASS_ReactionTime_Davies2018	0.92218	0.531588	1
Tem (Th1)	PASS_ReactionTime_Davies2018	0.0322976	0.734185	1
Tem (Tph)	PASS_ReactionTime_Davies2018	0.351961	0.885639	1
Tem (Th1) pre	PASS_ReactionTime_Davies2018	0	1	1
Tem (Th1/17)	PASS_ReactionTime_Davies2018	0.0541363	0.788361	1
Temra (Th1)	PASS_ReactionTime_Davies2018	0.0921944	0.78208	1
Treg Naive	PASS_ReactionTime_Davies2018	0.483822	0.727817	1
Treg Eff	PASS_ReactionTime_Davies2018	0.371375	0.84775	1
Treg Act	PASS_ReactionTime_Davies2018	0.365405	0.86058	1
Tnaive	PASS_Rheumatoid_Arthritis	0	1	1
Tnaive MX1	PASS_Rheumatoid_Arthritis	1.94106	0.000354759	0.00474966
Tnaive Act	PASS_Rheumatoid_Arthritis	0.662919	0.000560179	0.00692741
Tnaive SOX4	PASS_Rheumatoid_Arthritis	0.0133141	0.000175265	0.00252382
Tcm (Th0)	PASS_Rheumatoid_Arthritis	0	1	1
Tcm (Tfh)	PASS_Rheumatoid_Arthritis	0	1	1
Tcm (Th0) Act	PASS_Rheumatoid_Arthritis	0	1	1
Tcm (Th17)	PASS_Rheumatoid_Arthritis	0	1	1
Tcm (Th2)	PASS_Rheumatoid_Arthritis	0	1	1
Tcm PHLDA3	PASS_Rheumatoid_Arthritis	0.341562	0.0115063	0.0879257
Tem (Th1)	PASS_Rheumatoid_Arthritis	2.43855	0.000510129	0.00640627
Tem (Tph)	PASS_Rheumatoid_Arthritis	0	1	1
Tem (Th1) pre	PASS_Rheumatoid_Arthritis	4.95676	0.000436241	0.00569928
Tem (Th1/17)	PASS_Rheumatoid_Arthritis	3.43634	0.00058582	0.00721695
Temra (Th1)	PASS_Rheumatoid_Arthritis	0	1	1
Treg Naive	PASS_Rheumatoid_Arthritis	3.82574	4.0978e-05	0.000754368
Treg Eff	PASS_Rheumatoid_Arthritis	1.65333	0.000148261	0.0021736
Treg Act	PASS_Rheumatoid_Arthritis	3.07589	4.96838e-05	0.000889367
Tnaive	PASS_SCZvsBD_Ruderfer2018	0	1	1
Tnaive MX1	PASS_SCZvsBD_Ruderfer2018	0	1	1
Tnaive Act	PASS_SCZvsBD_Ruderfer2018	0	1	1
Tnaive SOX4	PASS_SCZvsBD_Ruderfer2018	0	1	1
Tcm (Th0)	PASS_SCZvsBD_Ruderfer2018	2.59344	0.151365	0.61074
Tcm (Tfh)	PASS_SCZvsBD_Ruderfer2018	0	1	1
Tcm (Th0) Act	PASS_SCZvsBD_Ruderfer2018	0.112875	0.605404	1
Tcm (Th17)	PASS_SCZvsBD_Ruderfer2018	0.131889	0.490667	1
Tcm (Th2)	PASS_SCZvsBD_Ruderfer2018	1.68067	0.190053	0.697326
Tcm PHLDA3	PASS_SCZvsBD_Ruderfer2018	0	1	1
Tem (Th1)	PASS_SCZvsBD_Ruderfer2018	1.36522	0.0765363	0.406636
Tem (Tph)	PASS_SCZvsBD_Ruderfer2018	0.973506	0.120594	0.529436
Tem (Th1) pre	PASS_SCZvsBD_Ruderfer2018	1.03258	0.164575	0.642877
Tem (Th1/17)	PASS_SCZvsBD_Ruderfer2018	1.41819	0.112439	0.507385
Temra (Th1)	PASS_SCZvsBD_Ruderfer2018	1.07417	0.0713617	0.390561
Treg Naive	PASS_SCZvsBD_Ruderfer2018	0	1	1
Treg Eff	PASS_SCZvsBD_Ruderfer2018	0	1	1
Treg Act	PASS_SCZvsBD_Ruderfer2018	0	1	1
Tnaive	PASS_SWB	0	1	1
Tnaive MX1	PASS_SWB	0	1	1
Tnaive Act	PASS_SWB	0	1	1
Tnaive SOX4	PASS_SWB	0.307362	0.443817	1
Tcm (Th0)	PASS_SWB	0	1	1
Tcm (Tfh)	PASS_SWB	0	1	1
Tcm (Th0) Act	PASS_SWB	0	1	1
Tcm (Th17)	PASS_SWB	1.1016	0.45291	1
Tcm (Th2)	PASS_SWB	0.999351	0.39446	1
Tcm PHLDA3	PASS_SWB	2.92223	0.308702	0.921838
Tem (Th1)	PASS_SWB	1.13605	0.247376	0.811076
Tem (Tph)	PASS_SWB	1.75073	0.131436	0.555944
Tem (Th1) pre	PASS_SWB	0.039013	0.488436	1
Tem (Th1/17)	PASS_SWB	0	1	1
Temra (Th1)	PASS_SWB	1.95965	0.0930558	0.455439
Treg Naive	PASS_SWB	0	1	1
Treg Eff	PASS_SWB	1.19695	0.192557	0.69864
Treg Act	PASS_SWB	0.724881	0.249653	0.815397
Tnaive	PASS_Schizophrenia	0.845394	0.483501	1
Tnaive MX1	PASS_Schizophrenia	0	1	1
Tnaive Act	PASS_Schizophrenia	0.982985	0.447548	1
Tnaive SOX4	PASS_Schizophrenia	0.521959	0.680712	1
Tcm (Th0)	PASS_Schizophrenia	0.119355	0.964716	1
Tcm (Tfh)	PASS_Schizophrenia	0	1	1
Tcm (Th0) Act	PASS_Schizophrenia	0	1	1
Tcm (Th17)	PASS_Schizophrenia	0	1	1
Tcm (Th2)	PASS_Schizophrenia	0	1	1
Tcm PHLDA3	PASS_Schizophrenia	0	1	1
Tem (Th1)	PASS_Schizophrenia	0	1	1
Tem (Tph)	PASS_Schizophrenia	0	1	1
Tem (Th1) pre	PASS_Schizophrenia	0.0230929	0.850316	1
Tem (Th1/17)	PASS_Schizophrenia	0	1	1
Temra (Th1)	PASS_Schizophrenia	0	1	1
Treg Naive	PASS_Schizophrenia	0.215215	0.949369	1
Treg Eff	PASS_Schizophrenia	0	1	1
Treg Act	PASS_Schizophrenia	0	1	1
Tnaive	PASS_Schizophrenia_Pardinas2018	1.16048	0.291463	0.889289
Tnaive MX1	PASS_Schizophrenia_Pardinas2018	0	1	1
Tnaive Act	PASS_Schizophrenia_Pardinas2018	0.578226	0.616626	1
Tnaive SOX4	PASS_Schizophrenia_Pardinas2018	0.90117	0.371722	1
Tcm (Th0)	PASS_Schizophrenia_Pardinas2018	0	1	1
Tcm (Tfh)	PASS_Schizophrenia_Pardinas2018	0	1	1
Tcm (Th0) Act	PASS_Schizophrenia_Pardinas2018	0	1	1
Tcm (Th17)	PASS_Schizophrenia_Pardinas2018	0	1	1
Tcm (Th2)	PASS_Schizophrenia_Pardinas2018	0	1	1
Tcm PHLDA3	PASS_Schizophrenia_Pardinas2018	0	1	1
Tem (Th1)	PASS_Schizophrenia_Pardinas2018	0	1	1
Tem (Tph)	PASS_Schizophrenia_Pardinas2018	0	1	1
Tem (Th1) pre	PASS_Schizophrenia_Pardinas2018	0	1	1
Tem (Th1/17)	PASS_Schizophrenia_Pardinas2018	0	1	1
Temra (Th1)	PASS_Schizophrenia_Pardinas2018	0	1	1
Treg Naive	PASS_Schizophrenia_Pardinas2018	0	1	1
Treg Eff	PASS_Schizophrenia_Pardinas2018	0	1	1
Treg Act	PASS_Schizophrenia_Pardinas2018	0	1	1
Tnaive	PASS_Schizophrenia_Ruderfer2018	1.00816	0.323078	0.949545
Tnaive MX1	PASS_Schizophrenia_Ruderfer2018	0	1	1
Tnaive Act	PASS_Schizophrenia_Ruderfer2018	0.768851	0.478972	1
Tnaive SOX4	PASS_Schizophrenia_Ruderfer2018	0.656593	0.426231	1
Tcm (Th0)	PASS_Schizophrenia_Ruderfer2018	0	1	1
Tcm (Tfh)	PASS_Schizophrenia_Ruderfer2018	0	1	1
Tcm (Th0) Act	PASS_Schizophrenia_Ruderfer2018	0	1	1
Tcm (Th17)	PASS_Schizophrenia_Ruderfer2018	0	1	1
Tcm (Th2)	PASS_Schizophrenia_Ruderfer2018	0	1	1
Tcm PHLDA3	PASS_Schizophrenia_Ruderfer2018	0	1	1
Tem (Th1)	PASS_Schizophrenia_Ruderfer2018	0	1	1
Tem (Tph)	PASS_Schizophrenia_Ruderfer2018	0	1	1
Tem (Th1) pre	PASS_Schizophrenia_Ruderfer2018	0	1	1
Tem (Th1/17)	PASS_Schizophrenia_Ruderfer2018	0	1	1
Temra (Th1)	PASS_Schizophrenia_Ruderfer2018	0	1	1
Treg Naive	PASS_Schizophrenia_Ruderfer2018	0.00261269	0.744756	1
Treg Eff	PASS_Schizophrenia_Ruderfer2018	0	1	1
Treg Act	PASS_Schizophrenia_Ruderfer2018	0	1	1
Tnaive	PASS_ShortSleepDuration_Dashti2019	0.54105	0.099659	0.480066
Tnaive MX1	PASS_ShortSleepDuration_Dashti2019	0.243924	0.157964	0.628763
Tnaive Act	PASS_ShortSleepDuration_Dashti2019	0	1	1
Tnaive SOX4	PASS_ShortSleepDuration_Dashti2019	0.380817	0.120144	0.528179
Tcm (Th0)	PASS_ShortSleepDuration_Dashti2019	0	1	1
Tcm (Tfh)	PASS_ShortSleepDuration_Dashti2019	1.66943	0.00157318	0.0161301
Tcm (Th0) Act	PASS_ShortSleepDuration_Dashti2019	0	1	1
Tcm (Th17)	PASS_ShortSleepDuration_Dashti2019	0.775305	0.0872501	0.442395
Tcm (Th2)	PASS_ShortSleepDuration_Dashti2019	0.916207	0.0611003	0.346699
Tcm PHLDA3	PASS_ShortSleepDuration_Dashti2019	0	1	1
Tem (Th1)	PASS_ShortSleepDuration_Dashti2019	0	1	1
Tem (Tph)	PASS_ShortSleepDuration_Dashti2019	0	1	1
Tem (Th1) pre	PASS_ShortSleepDuration_Dashti2019	0	1	1
Tem (Th1/17)	PASS_ShortSleepDuration_Dashti2019	0.0434385	0.264849	0.842939
Temra (Th1)	PASS_ShortSleepDuration_Dashti2019	0	1	1
Treg Naive	PASS_ShortSleepDuration_Dashti2019	0	1	1
Treg Eff	PASS_ShortSleepDuration_Dashti2019	0.171494	0.0969002	0.469995
Treg Act	PASS_ShortSleepDuration_Dashti2019	0.0496901	0.157967	0.628763
Tnaive	PASS_SleepDuration_Dashti2019	0.609119	0.137632	0.570239
Tnaive MX1	PASS_SleepDuration_Dashti2019	0.801078	0.0754473	0.405388
Tnaive Act	PASS_SleepDuration_Dashti2019	0	1	1
Tnaive SOX4	PASS_SleepDuration_Dashti2019	0.520645	0.103948	0.487398
Tcm (Th0)	PASS_SleepDuration_Dashti2019	0	1	1
Tcm (Tfh)	PASS_SleepDuration_Dashti2019	1.08737	0.0242951	0.166419
Tcm (Th0) Act	PASS_SleepDuration_Dashti2019	0	1	1
Tcm (Th17)	PASS_SleepDuration_Dashti2019	0	1	1
Tcm (Th2)	PASS_SleepDuration_Dashti2019	0	1	1
Tcm PHLDA3	PASS_SleepDuration_Dashti2019	0	1	1
Tem (Th1)	PASS_SleepDuration_Dashti2019	0	1	1
Tem (Tph)	PASS_SleepDuration_Dashti2019	0	1	1
Tem (Th1) pre	PASS_SleepDuration_Dashti2019	0	1	1
Tem (Th1/17)	PASS_SleepDuration_Dashti2019	0	1	1
Temra (Th1)	PASS_SleepDuration_Dashti2019	0	1	1
Treg Naive	PASS_SleepDuration_Dashti2019	0	1	1
Treg Eff	PASS_SleepDuration_Dashti2019	0.168098	0.244261	0.806062
Treg Act	PASS_SleepDuration_Dashti2019	0.202912	0.197183	0.71065
Tnaive	PASS_SmallVesselStroke_Malik2018	2.19911	0.786754	1
Tnaive MX1	PASS_SmallVesselStroke_Malik2018	2.63273	0.821523	1
Tnaive Act	PASS_SmallVesselStroke_Malik2018	0	1	1
Tnaive SOX4	PASS_SmallVesselStroke_Malik2018	7.25316	0.848785	1
Tcm (Th0)	PASS_SmallVesselStroke_Malik2018	15.1596	0.543642	1
Tcm (Tfh)	PASS_SmallVesselStroke_Malik2018	13.7013	0.451907	1
Tcm (Th0) Act	PASS_SmallVesselStroke_Malik2018	14.3732	0.595847	1
Tcm (Th17)	PASS_SmallVesselStroke_Malik2018	10.2597	0.727879	1
Tcm (Th2)	PASS_SmallVesselStroke_Malik2018	1.37061	0.789918	1
Tcm PHLDA3	PASS_SmallVesselStroke_Malik2018	7.15494	0.89493	1
Tem (Th1)	PASS_SmallVesselStroke_Malik2018	0	1	1
Tem (Tph)	PASS_SmallVesselStroke_Malik2018	0	1	1
Tem (Th1) pre	PASS_SmallVesselStroke_Malik2018	0	1	1
Tem (Th1/17)	PASS_SmallVesselStroke_Malik2018	0	1	1
Temra (Th1)	PASS_SmallVesselStroke_Malik2018	3.66516	0.854512	1
Treg Naive	PASS_SmallVesselStroke_Malik2018	4.34748	0.906186	1
Treg Eff	PASS_SmallVesselStroke_Malik2018	7.19289	0.835135	1
Treg Act	PASS_SmallVesselStroke_Malik2018	4.62824	0.933399	1
Tnaive	PASS_SmokingCessation_Liu2019	0	1	1
Tnaive MX1	PASS_SmokingCessation_Liu2019	0	1	1
Tnaive Act	PASS_SmokingCessation_Liu2019	0	1	1
Tnaive SOX4	PASS_SmokingCessation_Liu2019	0	1	1
Tcm (Th0)	PASS_SmokingCessation_Liu2019	0	1	1
Tcm (Tfh)	PASS_SmokingCessation_Liu2019	0.247206	0.726832	1
Tcm (Th0) Act	PASS_SmokingCessation_Liu2019	0	1	1
Tcm (Th17)	PASS_SmokingCessation_Liu2019	0	1	1
Tcm (Th2)	PASS_SmokingCessation_Liu2019	0	1	1
Tcm PHLDA3	PASS_SmokingCessation_Liu2019	1.33863	0.521427	1
Tem (Th1)	PASS_SmokingCessation_Liu2019	1.12917	0.475331	1
Tem (Tph)	PASS_SmokingCessation_Liu2019	0.580361	0.626473	1
Tem (Th1) pre	PASS_SmokingCessation_Liu2019	2.38001	0.190517	0.697487
Tem (Th1/17)	PASS_SmokingCessation_Liu2019	1.48014	0.435906	1
Temra (Th1)	PASS_SmokingCessation_Liu2019	0.303919	0.712902	1
Treg Naive	PASS_SmokingCessation_Liu2019	0.475968	0.641139	1
Treg Eff	PASS_SmokingCessation_Liu2019	0	1	1
Treg Act	PASS_SmokingCessation_Liu2019	0	1	1
Tnaive	PASS_SmokingInitiation_Liu2019	0.414686	0.159766	0.632042
Tnaive MX1	PASS_SmokingInitiation_Liu2019	0.328969	0.163699	0.641334
Tnaive Act	PASS_SmokingInitiation_Liu2019	0.926094	0.109099	0.499971
Tnaive SOX4	PASS_SmokingInitiation_Liu2019	0.0529103	0.253954	0.822177
Tcm (Th0)	PASS_SmokingInitiation_Liu2019	0.512121	0.250546	0.816669
Tcm (Tfh)	PASS_SmokingInitiation_Liu2019	0.0862882	0.244555	0.806062
Tcm (Th0) Act	PASS_SmokingInitiation_Liu2019	1.59891	0.11872	0.522624
Tcm (Th17)	PASS_SmokingInitiation_Liu2019	2.02622	0.0205251	0.144254
Tcm (Th2)	PASS_SmokingInitiation_Liu2019	1.03232	0.0877044	0.44262
Tcm PHLDA3	PASS_SmokingInitiation_Liu2019	0.507376	0.243093	0.804515
Tem (Th1)	PASS_SmokingInitiation_Liu2019	0	1	1
Tem (Tph)	PASS_SmokingInitiation_Liu2019	0.20542	0.142889	0.584125
Tem (Th1) pre	PASS_SmokingInitiation_Liu2019	0.241222	0.186667	0.692784
Tem (Th1/17)	PASS_SmokingInitiation_Liu2019	0.27381	0.185524	0.692585
Temra (Th1)	PASS_SmokingInitiation_Liu2019	0	1	1
Treg Naive	PASS_SmokingInitiation_Liu2019	0	1	1
Treg Eff	PASS_SmokingInitiation_Liu2019	0	1	1
Treg Act	PASS_SmokingInitiation_Liu2019	0	1	1
Tnaive	PASS_Stroke_Malik2018	2.19911	0.786754	1
Tnaive MX1	PASS_Stroke_Malik2018	2.63273	0.821523	1
Tnaive Act	PASS_Stroke_Malik2018	0	1	1
Tnaive SOX4	PASS_Stroke_Malik2018	7.25316	0.848785	1
Tcm (Th0)	PASS_Stroke_Malik2018	15.1596	0.543642	1
Tcm (Tfh)	PASS_Stroke_Malik2018	13.7013	0.451907	1
Tcm (Th0) Act	PASS_Stroke_Malik2018	14.3732	0.595847	1
Tcm (Th17)	PASS_Stroke_Malik2018	10.2597	0.727879	1
Tcm (Th2)	PASS_Stroke_Malik2018	1.37061	0.789918	1
Tcm PHLDA3	PASS_Stroke_Malik2018	7.15494	0.89493	1
Tem (Th1)	PASS_Stroke_Malik2018	0	1	1
Tem (Tph)	PASS_Stroke_Malik2018	0	1	1
Tem (Th1) pre	PASS_Stroke_Malik2018	0	1	1
Tem (Th1/17)	PASS_Stroke_Malik2018	0	1	1
Temra (Th1)	PASS_Stroke_Malik2018	3.66516	0.854512	1
Treg Naive	PASS_Stroke_Malik2018	4.34748	0.906186	1
Treg Eff	PASS_Stroke_Malik2018	7.19289	0.835135	1
Treg Act	PASS_Stroke_Malik2018	4.62824	0.933399	1
Tnaive	PASS_Triglycerides	0.648413	0.303372	0.910117
Tnaive MX1	PASS_Triglycerides	0	1	1
Tnaive Act	PASS_Triglycerides	2.7032	0.114284	0.511435
Tnaive SOX4	PASS_Triglycerides	0.731341	0.213821	0.74653
Tcm (Th0)	PASS_Triglycerides	0	1	1
Tcm (Tfh)	PASS_Triglycerides	0	1	1
Tcm (Th0) Act	PASS_Triglycerides	0.395144	0.482273	1
Tcm (Th17)	PASS_Triglycerides	0	1	1
Tcm (Th2)	PASS_Triglycerides	0	1	1
Tcm PHLDA3	PASS_Triglycerides	0	1	1
Tem (Th1)	PASS_Triglycerides	0	1	1
Tem (Tph)	PASS_Triglycerides	0	1	1
Tem (Th1) pre	PASS_Triglycerides	0	1	1
Tem (Th1/17)	PASS_Triglycerides	0	1	1
Temra (Th1)	PASS_Triglycerides	0	1	1
Treg Naive	PASS_Triglycerides	1.79713	0.0547635	0.319701
Treg Eff	PASS_Triglycerides	0.779073	0.209854	0.736648
Treg Act	PASS_Triglycerides	0	1	1
Tnaive	PASS_Type_1_Diabetes	0	1	1
Tnaive MX1	PASS_Type_1_Diabetes	0	1	1
Tnaive Act	PASS_Type_1_Diabetes	9.43033	0.000446068	0.00573098
Tnaive SOX4	PASS_Type_1_Diabetes	2.75927	1.6971e-05	0.000357052
Tcm (Th0)	PASS_Type_1_Diabetes	0	1	1
Tcm (Tfh)	PASS_Type_1_Diabetes	0	1	1
Tcm (Th0) Act	PASS_Type_1_Diabetes	9.70301	0.0425492	0.259134
Tcm (Th17)	PASS_Type_1_Diabetes	12.4193	0.00147304	0.0153461
Tcm (Th2)	PASS_Type_1_Diabetes	0	1	1
Tcm PHLDA3	PASS_Type_1_Diabetes	16.6137	3.42667e-05	0.000641758
Tem (Th1)	PASS_Type_1_Diabetes	10.2507	0.000174812	0.00252382
Tem (Tph)	PASS_Type_1_Diabetes	2.10384	1.60341e-05	0.000339545
Tem (Th1) pre	PASS_Type_1_Diabetes	14.8678	9.30341e-05	0.0014776
Tem (Th1/17)	PASS_Type_1_Diabetes	10.0873	0.000115071	0.00175037
Temra (Th1)	PASS_Type_1_Diabetes	4.56025	3.25127e-05	0.000619653
Treg Naive	PASS_Type_1_Diabetes	5.3919	8.60202e-05	0.00139353
Treg Eff	PASS_Type_1_Diabetes	0	1	1
Treg Act	PASS_Type_1_Diabetes	0.562674	5.76353e-05	0.00100397
Tnaive	PASS_Type_2_Diabetes	1.61727	0.453728	1
Tnaive MX1	PASS_Type_2_Diabetes	0	1	1
Tnaive Act	PASS_Type_2_Diabetes	0.154205	0.823399	1
Tnaive SOX4	PASS_Type_2_Diabetes	3.48496	0.160423	0.632326
Tcm (Th0)	PASS_Type_2_Diabetes	0	1	1
Tcm (Tfh)	PASS_Type_2_Diabetes	2.9016	0.246979	0.811007
Tcm (Th0) Act	PASS_Type_2_Diabetes	0	1	1
Tcm (Th17)	PASS_Type_2_Diabetes	0	1	1
Tcm (Th2)	PASS_Type_2_Diabetes	0	1	1
Tcm PHLDA3	PASS_Type_2_Diabetes	0	1	1
Tem (Th1)	PASS_Type_2_Diabetes	0	1	1
Tem (Tph)	PASS_Type_2_Diabetes	0	1	1
Tem (Th1) pre	PASS_Type_2_Diabetes	0	1	1
Tem (Th1/17)	PASS_Type_2_Diabetes	0	1	1
Temra (Th1)	PASS_Type_2_Diabetes	0	1	1
Treg Naive	PASS_Type_2_Diabetes	0	1	1
Treg Eff	PASS_Type_2_Diabetes	0.352884	0.690955	1
Treg Act	PASS_Type_2_Diabetes	0	1	1
Tnaive	PASS_UC_deLange2017	1.05082	8.43792e-07	3.44188e-05
Tnaive MX1	PASS_UC_deLange2017	1.2297	5.34526e-07	2.62404e-05
Tnaive Act	PASS_UC_deLange2017	0.440874	1.04671e-06	4.08596e-05
Tnaive SOX4	PASS_UC_deLange2017	0.857507	1.37543e-08	1.5841e-06
Tcm (Th0)	PASS_UC_deLange2017	0	1	1
Tcm (Tfh)	PASS_UC_deLange2017	1.36549	1.41786e-08	1.5841e-06
Tcm (Th0) Act	PASS_UC_deLange2017	0	1	1
Tcm (Th17)	PASS_UC_deLange2017	0	1	1
Tcm (Th2)	PASS_UC_deLange2017	0	1	1
Tcm PHLDA3	PASS_UC_deLange2017	4.74967	0.000142653	0.00210146
Tem (Th1)	PASS_UC_deLange2017	1.06432	1.10216e-06	4.20116e-05
Tem (Tph)	PASS_UC_deLange2017	1.37967	7.38439e-09	1.04024e-06
Tem (Th1) pre	PASS_UC_deLange2017	1.66297	1.00752e-07	7.41904e-06
Tem (Th1/17)	PASS_UC_deLange2017	1.27628	5.01483e-07	2.53876e-05
Temra (Th1)	PASS_UC_deLange2017	0.853038	5.30172e-10	1.5616e-07
Treg Naive	PASS_UC_deLange2017	1.36941	1.76564e-09	3.81377e-07
Treg Eff	PASS_UC_deLange2017	0.0774767	2.44449e-08	2.41007e-06
Treg Act	PASS_UC_deLange2017	1.73427	8.34632e-11	6.76052e-08
Tnaive	PASS_Ulcerative_Colitis	0	1	1
Tnaive MX1	PASS_Ulcerative_Colitis	0	1	1
Tnaive Act	PASS_Ulcerative_Colitis	0	1	1
Tnaive SOX4	PASS_Ulcerative_Colitis	0	1	1
Tcm (Th0)	PASS_Ulcerative_Colitis	0	1	1
Tcm (Tfh)	PASS_Ulcerative_Colitis	0	1	1
Tcm (Th0) Act	PASS_Ulcerative_Colitis	0	1	1
Tcm (Th17)	PASS_Ulcerative_Colitis	0	1	1
Tcm (Th2)	PASS_Ulcerative_Colitis	0	1	1
Tcm PHLDA3	PASS_Ulcerative_Colitis	6.41513	7.04598e-05	0.00116474
Tem (Th1)	PASS_Ulcerative_Colitis	1.18019	2.05184e-05	0.000420758
Tem (Tph)	PASS_Ulcerative_Colitis	1.78266	8.15269e-07	3.3865e-05
Tem (Th1) pre	PASS_Ulcerative_Colitis	2.3695	2.02446e-05	0.000417787
Tem (Th1/17)	PASS_Ulcerative_Colitis	1.57066	7.98508e-05	0.00130008
Temra (Th1)	PASS_Ulcerative_Colitis	0.311457	8.98948e-07	3.55194e-05
Treg Naive	PASS_Ulcerative_Colitis	1.09193	2.62503e-06	8.44361e-05
Treg Eff	PASS_Ulcerative_Colitis	0.388251	2.63211e-06	8.44361e-05
Treg Act	PASS_Ulcerative_Colitis	2.17351	1.06929e-07	7.69892e-06
Tnaive	PASS_VerbalNumericReasoning_Davies2018	0	1	1
Tnaive MX1	PASS_VerbalNumericReasoning_Davies2018	0	1	1
Tnaive Act	PASS_VerbalNumericReasoning_Davies2018	0.726116	0.536202	1
Tnaive SOX4	PASS_VerbalNumericReasoning_Davies2018	0.755375	0.529576	1
Tcm (Th0)	PASS_VerbalNumericReasoning_Davies2018	0	1	1
Tcm (Tfh)	PASS_VerbalNumericReasoning_Davies2018	0	1	1
Tcm (Th0) Act	PASS_VerbalNumericReasoning_Davies2018	0	1	1
Tcm (Th17)	PASS_VerbalNumericReasoning_Davies2018	0	1	1
Tcm (Th2)	PASS_VerbalNumericReasoning_Davies2018	0	1	1
Tcm PHLDA3	PASS_VerbalNumericReasoning_Davies2018	0	1	1
Tem (Th1)	PASS_VerbalNumericReasoning_Davies2018	0	1	1
Tem (Tph)	PASS_VerbalNumericReasoning_Davies2018	0	1	1
Tem (Th1) pre	PASS_VerbalNumericReasoning_Davies2018	0	1	1
Tem (Th1/17)	PASS_VerbalNumericReasoning_Davies2018	0.131471	0.0580889	0.334295
Temra (Th1)	PASS_VerbalNumericReasoning_Davies2018	0	1	1
Treg Naive	PASS_VerbalNumericReasoning_Davies2018	0.716342	0.439704	1
Treg Eff	PASS_VerbalNumericReasoning_Davies2018	0	1	1
Treg Act	PASS_VerbalNumericReasoning_Davies2018	0.368467	0.112378	0.507385
Tnaive	PASS_Worry_Nagel2018	0	1	1
Tnaive MX1	PASS_Worry_Nagel2018	0	1	1
Tnaive Act	PASS_Worry_Nagel2018	0	1	1
Tnaive SOX4	PASS_Worry_Nagel2018	0	1	1
Tcm (Th0)	PASS_Worry_Nagel2018	0	1	1
Tcm (Tfh)	PASS_Worry_Nagel2018	0.430401	0.634582	1
Tcm (Th0) Act	PASS_Worry_Nagel2018	0.760613	0.551957	1
Tcm (Th17)	PASS_Worry_Nagel2018	0.755024	0.471324	1
Tcm (Th2)	PASS_Worry_Nagel2018	0.375535	0.762991	1
Tcm PHLDA3	PASS_Worry_Nagel2018	0	1	1
Tem (Th1)	PASS_Worry_Nagel2018	0.610906	0.468401	1
Tem (Tph)	PASS_Worry_Nagel2018	0.0627119	0.892759	1
Tem (Th1) pre	PASS_Worry_Nagel2018	0.593016	0.519044	1
Tem (Th1/17)	PASS_Worry_Nagel2018	1.1385	0.1778	0.675473
Temra (Th1)	PASS_Worry_Nagel2018	0.18755	0.921137	1
Treg Naive	PASS_Worry_Nagel2018	0	1	1
Treg Eff	PASS_Worry_Nagel2018	0	1	1
Treg Act	PASS_Worry_Nagel2018	0	1	1
Tnaive	PASS_Years_of_Education1	0.363989	0.578196	1
Tnaive MX1	PASS_Years_of_Education1	0	1	1
Tnaive Act	PASS_Years_of_Education1	0.0623357	0.511061	1
Tnaive SOX4	PASS_Years_of_Education1	0.780262	0.782305	1
Tcm (Th0)	PASS_Years_of_Education1	0	1	1
Tcm (Tfh)	PASS_Years_of_Education1	1.20329	0.997942	1
Tcm (Th0) Act	PASS_Years_of_Education1	0	1	1
Tcm (Th17)	PASS_Years_of_Education1	0	1	1
Tcm (Th2)	PASS_Years_of_Education1	0.644605	0.77298	1
Tcm PHLDA3	PASS_Years_of_Education1	0	1	1
Tem (Th1)	PASS_Years_of_Education1	0	1	1
Tem (Tph)	PASS_Years_of_Education1	0	1	1
Tem (Th1) pre	PASS_Years_of_Education1	0.165695	0.518878	1
Tem (Th1/17)	PASS_Years_of_Education1	1.07781	0.945099	1
Temra (Th1)	PASS_Years_of_Education1	0	1	1
Treg Naive	PASS_Years_of_Education1	0.406616	0.535364	1
Treg Eff	PASS_Years_of_Education1	0	1	1
Treg Act	PASS_Years_of_Education1	0.152018	0.410729	1
Tnaive	PASS_Years_of_Education2	0.0208803	0.517132	1
Tnaive MX1	PASS_Years_of_Education2	0	1	1
Tnaive Act	PASS_Years_of_Education2	0.217855	0.754369	1
Tnaive SOX4	PASS_Years_of_Education2	0.253522	0.773442	1
Tcm (Th0)	PASS_Years_of_Education2	0	1	1
Tcm (Tfh)	PASS_Years_of_Education2	0.455373	0.951681	1
Tcm (Th0) Act	PASS_Years_of_Education2	0	1	1
Tcm (Th17)	PASS_Years_of_Education2	0	1	1
Tcm (Th2)	PASS_Years_of_Education2	0	1	1
Tcm PHLDA3	PASS_Years_of_Education2	0.247222	0.847574	1
Tem (Th1)	PASS_Years_of_Education2	0.140994	0.625637	1
Tem (Tph)	PASS_Years_of_Education2	0	1	1
Tem (Th1) pre	PASS_Years_of_Education2	0.240431	0.779936	1
Tem (Th1/17)	PASS_Years_of_Education2	0.650295	0.716877	1
Temra (Th1)	PASS_Years_of_Education2	0.0862939	0.487932	1
Treg Naive	PASS_Years_of_Education2	0.574328	0.74941	1
Treg Eff	PASS_Years_of_Education2	0.305803	0.837213	1
Treg Act	PASS_Years_of_Education2	0.475932	0.900977	1
Tnaive	UKB_460K.biochemistry_AlanineAminotransferase	0.760315	0.142966	0.584125
Tnaive MX1	UKB_460K.biochemistry_AlanineAminotransferase	1.35714	0.0908816	0.452314
Tnaive Act	UKB_460K.biochemistry_AlanineAminotransferase	2.39993	0.0789095	0.413701
Tnaive SOX4	UKB_460K.biochemistry_AlanineAminotransferase	1.05546	0.117727	0.520741
Tcm (Th0)	UKB_460K.biochemistry_AlanineAminotransferase	2.73723	0.181699	0.685337
Tcm (Tfh)	UKB_460K.biochemistry_AlanineAminotransferase	1.87941	0.14609	0.596135
Tcm (Th0) Act	UKB_460K.biochemistry_AlanineAminotransferase	1.99483	0.1063	0.493548
Tcm (Th17)	UKB_460K.biochemistry_AlanineAminotransferase	0	1	1
Tcm (Th2)	UKB_460K.biochemistry_AlanineAminotransferase	0	1	1
Tcm PHLDA3	UKB_460K.biochemistry_AlanineAminotransferase	8.18817	0.242238	0.802506
Tem (Th1)	UKB_460K.biochemistry_AlanineAminotransferase	2.06845	0.0414976	0.253206
Tem (Tph)	UKB_460K.biochemistry_AlanineAminotransferase	1.19145	0.0318621	0.206466
Tem (Th1) pre	UKB_460K.biochemistry_AlanineAminotransferase	2.7423	0.061042	0.346699
Tem (Th1/17)	UKB_460K.biochemistry_AlanineAminotransferase	1.58717	0.139365	0.57617
Temra (Th1)	UKB_460K.biochemistry_AlanineAminotransferase	0.765501	0.0270935	0.182122
Treg Naive	UKB_460K.biochemistry_AlanineAminotransferase	0.776243	0.0783467	0.412753
Treg Eff	UKB_460K.biochemistry_AlanineAminotransferase	0.602594	0.0276414	0.184656
Treg Act	UKB_460K.biochemistry_AlanineAminotransferase	0.30883	0.0923705	0.454833
Tnaive	UKB_460K.biochemistry_Albumin	0	1	1
Tnaive MX1	UKB_460K.biochemistry_Albumin	0	1	1
Tnaive Act	UKB_460K.biochemistry_Albumin	0	1	1
Tnaive SOX4	UKB_460K.biochemistry_Albumin	0	1	1
Tcm (Th0)	UKB_460K.biochemistry_Albumin	0	1	1
Tcm (Tfh)	UKB_460K.biochemistry_Albumin	0	1	1
Tcm (Th0) Act	UKB_460K.biochemistry_Albumin	0	1	1
Tcm (Th17)	UKB_460K.biochemistry_Albumin	0	1	1
Tcm (Th2)	UKB_460K.biochemistry_Albumin	0	1	1
Tcm PHLDA3	UKB_460K.biochemistry_Albumin	0	1	1
Tem (Th1)	UKB_460K.biochemistry_Albumin	0.925692	0.000524462	0.00653561
Tem (Tph)	UKB_460K.biochemistry_Albumin	0.57181	0.00026033	0.00357402
Tem (Th1) pre	UKB_460K.biochemistry_Albumin	1.19146	0.000880826	0.009875
Tem (Th1/17)	UKB_460K.biochemistry_Albumin	1.08145	0.00150352	0.0155636
Temra (Th1)	UKB_460K.biochemistry_Albumin	0	1	1
Treg Naive	UKB_460K.biochemistry_Albumin	0	1	1
Treg Eff	UKB_460K.biochemistry_Albumin	0	1	1
Treg Act	UKB_460K.biochemistry_Albumin	0	1	1
Tnaive	UKB_460K.biochemistry_AlkalinePhosphatase	0	1	1
Tnaive MX1	UKB_460K.biochemistry_AlkalinePhosphatase	1.21397	0.384499	1
Tnaive Act	UKB_460K.biochemistry_AlkalinePhosphatase	0	1	1
Tnaive SOX4	UKB_460K.biochemistry_AlkalinePhosphatase	0	1	1
Tcm (Th0)	UKB_460K.biochemistry_AlkalinePhosphatase	0	1	1
Tcm (Tfh)	UKB_460K.biochemistry_AlkalinePhosphatase	0	1	1
Tcm (Th0) Act	UKB_460K.biochemistry_AlkalinePhosphatase	0.165761	0.525641	1
Tcm (Th17)	UKB_460K.biochemistry_AlkalinePhosphatase	1.52323	0.496033	1
Tcm (Th2)	UKB_460K.biochemistry_AlkalinePhosphatase	1.22612	0.506293	1
Tcm PHLDA3	UKB_460K.biochemistry_AlkalinePhosphatase	0.513244	0.495654	1
Tem (Th1)	UKB_460K.biochemistry_AlkalinePhosphatase	0.492313	0.458286	1
Tem (Tph)	UKB_460K.biochemistry_AlkalinePhosphatase	0	1	1
Tem (Th1) pre	UKB_460K.biochemistry_AlkalinePhosphatase	0.775664	0.423738	1
Tem (Th1/17)	UKB_460K.biochemistry_AlkalinePhosphatase	0	1	1
Temra (Th1)	UKB_460K.biochemistry_AlkalinePhosphatase	0.577178	0.337017	0.968344
Treg Naive	UKB_460K.biochemistry_AlkalinePhosphatase	0	1	1
Treg Eff	UKB_460K.biochemistry_AlkalinePhosphatase	0	1	1
Treg Act	UKB_460K.biochemistry_AlkalinePhosphatase	0	1	1
Tnaive	UKB_460K.biochemistry_ApolipoproteinA	3.87223	0.100055	0.480127
Tnaive MX1	UKB_460K.biochemistry_ApolipoproteinA	1.00417	0.257686	0.826635
Tnaive Act	UKB_460K.biochemistry_ApolipoproteinA	3.04883	0.139919	0.576765
Tnaive SOX4	UKB_460K.biochemistry_ApolipoproteinA	3.08686	0.0744593	0.40149
Tcm (Th0)	UKB_460K.biochemistry_ApolipoproteinA	4.46107	0.244699	0.806062
Tcm (Tfh)	UKB_460K.biochemistry_ApolipoproteinA	1.87588	0.188405	0.69599
Tcm (Th0) Act	UKB_460K.biochemistry_ApolipoproteinA	3.42672	0.290189	0.886993
Tcm (Th17)	UKB_460K.biochemistry_ApolipoproteinA	1.04491	0.303241	0.910117
Tcm (Th2)	UKB_460K.biochemistry_ApolipoproteinA	2.38044	0.307528	0.920027
Tcm PHLDA3	UKB_460K.biochemistry_ApolipoproteinA	0.0938236	0.329397	0.96409
Tem (Th1)	UKB_460K.biochemistry_ApolipoproteinA	1.04642	0.254701	0.822177
Tem (Tph)	UKB_460K.biochemistry_ApolipoproteinA	1.38616	0.174387	0.665628
Tem (Th1) pre	UKB_460K.biochemistry_ApolipoproteinA	1.77078	0.223166	0.764331
Tem (Th1/17)	UKB_460K.biochemistry_ApolipoproteinA	1.53162	0.270799	0.849361
Temra (Th1)	UKB_460K.biochemistry_ApolipoproteinA	0.140528	0.151806	0.611756
Treg Naive	UKB_460K.biochemistry_ApolipoproteinA	2.62072	0.0926696	0.454975
Treg Eff	UKB_460K.biochemistry_ApolipoproteinA	1.86598	0.0714991	0.390653
Treg Act	UKB_460K.biochemistry_ApolipoproteinA	1.30185	0.0810217	0.419346
Tnaive	UKB_460K.biochemistry_ApolipoproteinB	0	1	1
Tnaive MX1	UKB_460K.biochemistry_ApolipoproteinB	0	1	1
Tnaive Act	UKB_460K.biochemistry_ApolipoproteinB	2.5238	0.0825041	0.424984
Tnaive SOX4	UKB_460K.biochemistry_ApolipoproteinB	0	1	1
Tcm (Th0)	UKB_460K.biochemistry_ApolipoproteinB	0	1	1
Tcm (Tfh)	UKB_460K.biochemistry_ApolipoproteinB	0	1	1
Tcm (Th0) Act	UKB_460K.biochemistry_ApolipoproteinB	0	1	1
Tcm (Th17)	UKB_460K.biochemistry_ApolipoproteinB	0	1	1
Tcm (Th2)	UKB_460K.biochemistry_ApolipoproteinB	0	1	1
Tcm PHLDA3	UKB_460K.biochemistry_ApolipoproteinB	0	1	1
Tem (Th1)	UKB_460K.biochemistry_ApolipoproteinB	1.32239	0.158348	0.629506
Tem (Tph)	UKB_460K.biochemistry_ApolipoproteinB	1.2933	0.136436	0.566651
Tem (Th1) pre	UKB_460K.biochemistry_ApolipoproteinB	2.21692	0.126498	0.544003
Tem (Th1/17)	UKB_460K.biochemistry_ApolipoproteinB	0.813643	0.291889	0.889672
Temra (Th1)	UKB_460K.biochemistry_ApolipoproteinB	0.550317	0.125288	0.541243
Treg Naive	UKB_460K.biochemistry_ApolipoproteinB	2.11245	0.0577349	0.333442
Treg Eff	UKB_460K.biochemistry_ApolipoproteinB	0.678476	0.106808	0.493548
Treg Act	UKB_460K.biochemistry_ApolipoproteinB	0.855034	0.101641	0.483581
Tnaive	UKB_460K.biochemistry_AspartateAminotransferase	0	1	1
Tnaive MX1	UKB_460K.biochemistry_AspartateAminotransferase	2.34156	0.0104229	0.0811781
Tnaive Act	UKB_460K.biochemistry_AspartateAminotransferase	0	1	1
Tnaive SOX4	UKB_460K.biochemistry_AspartateAminotransferase	0	1	1
Tcm (Th0)	UKB_460K.biochemistry_AspartateAminotransferase	8.55843	0.0255533	0.172845
Tcm (Tfh)	UKB_460K.biochemistry_AspartateAminotransferase	0	1	1
Tcm (Th0) Act	UKB_460K.biochemistry_AspartateAminotransferase	11.016	0.0280068	0.185566
Tcm (Th17)	UKB_460K.biochemistry_AspartateAminotransferase	4.19223	0.0474102	0.28289
Tcm (Th2)	UKB_460K.biochemistry_AspartateAminotransferase	2.60296	0.0198307	0.140841
Tcm PHLDA3	UKB_460K.biochemistry_AspartateAminotransferase	0.452348	0.102695	0.485156
Tem (Th1)	UKB_460K.biochemistry_AspartateAminotransferase	0.919434	0.0318616	0.206466
Tem (Tph)	UKB_460K.biochemistry_AspartateAminotransferase	0	1	1
Tem (Th1) pre	UKB_460K.biochemistry_AspartateAminotransferase	1.26549	0.00925415	0.0738509
Tem (Th1/17)	UKB_460K.biochemistry_AspartateAminotransferase	0	1	1
Temra (Th1)	UKB_460K.biochemistry_AspartateAminotransferase	0	1	1
Treg Naive	UKB_460K.biochemistry_AspartateAminotransferase	0	1	1
Treg Eff	UKB_460K.biochemistry_AspartateAminotransferase	0.441442	0.00313348	0.0302157
Treg Act	UKB_460K.biochemistry_AspartateAminotransferase	0	1	1
Tnaive	UKB_460K.biochemistry_Calcium	0	1	1
Tnaive MX1	UKB_460K.biochemistry_Calcium	0	1	1
Tnaive Act	UKB_460K.biochemistry_Calcium	0	1	1
Tnaive SOX4	UKB_460K.biochemistry_Calcium	0	1	1
Tcm (Th0)	UKB_460K.biochemistry_Calcium	0	1	1
Tcm (Tfh)	UKB_460K.biochemistry_Calcium	0	1	1
Tcm (Th0) Act	UKB_460K.biochemistry_Calcium	0	1	1
Tcm (Th17)	UKB_460K.biochemistry_Calcium	0	1	1
Tcm (Th2)	UKB_460K.biochemistry_Calcium	0	1	1
Tcm PHLDA3	UKB_460K.biochemistry_Calcium	0	1	1
Tem (Th1)	UKB_460K.biochemistry_Calcium	0	1	1
Tem (Tph)	UKB_460K.biochemistry_Calcium	0.576571	0.00487231	0.043973
Tem (Th1) pre	UKB_460K.biochemistry_Calcium	0.631668	0.00478553	0.0434317
Tem (Th1/17)	UKB_460K.biochemistry_Calcium	0	1	1
Temra (Th1)	UKB_460K.biochemistry_Calcium	0	1	1
Treg Naive	UKB_460K.biochemistry_Calcium	0.0876708	0.0028727	0.0281194
Treg Eff	UKB_460K.biochemistry_Calcium	0	1	1
Treg Act	UKB_460K.biochemistry_Calcium	0.0403503	0.00155778	0.0160229
Tnaive	UKB_460K.biochemistry_Cholesterol	0	1	1
Tnaive MX1	UKB_460K.biochemistry_Cholesterol	0	1	1
Tnaive Act	UKB_460K.biochemistry_Cholesterol	3.31803	0.0243489	0.166435
Tnaive SOX4	UKB_460K.biochemistry_Cholesterol	0.149006	0.0358145	0.224882
Tcm (Th0)	UKB_460K.biochemistry_Cholesterol	0	1	1
Tcm (Tfh)	UKB_460K.biochemistry_Cholesterol	0	1	1
Tcm (Th0) Act	UKB_460K.biochemistry_Cholesterol	0	1	1
Tcm (Th17)	UKB_460K.biochemistry_Cholesterol	0	1	1
Tcm (Th2)	UKB_460K.biochemistry_Cholesterol	0	1	1
Tcm PHLDA3	UKB_460K.biochemistry_Cholesterol	0	1	1
Tem (Th1)	UKB_460K.biochemistry_Cholesterol	0.0719341	0.102295	0.485156
Tem (Tph)	UKB_460K.biochemistry_Cholesterol	1.43926	0.0357055	0.224835
Tem (Th1) pre	UKB_460K.biochemistry_Cholesterol	0.934326	0.0856519	0.436449
Tem (Th1/17)	UKB_460K.biochemistry_Cholesterol	0	1	1
Temra (Th1)	UKB_460K.biochemistry_Cholesterol	0.300981	0.0307458	0.201245
Treg Naive	UKB_460K.biochemistry_Cholesterol	2.3016	0.0102272	0.0800386
Treg Eff	UKB_460K.biochemistry_Cholesterol	0.681145	0.0201153	0.1423
Treg Act	UKB_460K.biochemistry_Cholesterol	1.17473	0.0119596	0.0907476
Tnaive	UKB_460K.biochemistry_CreactiveProtein	0	1	1
Tnaive MX1	UKB_460K.biochemistry_CreactiveProtein	0	1	1
Tnaive Act	UKB_460K.biochemistry_CreactiveProtein	0.122984	0.378086	1
Tnaive SOX4	UKB_460K.biochemistry_CreactiveProtein	0	1	1
Tcm (Th0)	UKB_460K.biochemistry_CreactiveProtein	3.91127	0.126598	0.544003
Tcm (Tfh)	UKB_460K.biochemistry_CreactiveProtein	0.595796	0.104473	0.488446
Tcm (Th0) Act	UKB_460K.biochemistry_CreactiveProtein	3.11282	0.155825	0.624069
Tcm (Th17)	UKB_460K.biochemistry_CreactiveProtein	1.32692	0.245779	0.808451
Tcm (Th2)	UKB_460K.biochemistry_CreactiveProtein	0.855638	0.276996	0.860473
Tcm PHLDA3	UKB_460K.biochemistry_CreactiveProtein	0	1	1
Tem (Th1)	UKB_460K.biochemistry_CreactiveProtein	0.977604	0.0505555	0.29836
Tem (Tph)	UKB_460K.biochemistry_CreactiveProtein	0.72539	0.0641949	0.357989
Tem (Th1) pre	UKB_460K.biochemistry_CreactiveProtein	1.21235	0.126041	0.54305
Tem (Th1/17)	UKB_460K.biochemistry_CreactiveProtein	0.877085	0.183671	0.688766
Temra (Th1)	UKB_460K.biochemistry_CreactiveProtein	0	1	1
Treg Naive	UKB_460K.biochemistry_CreactiveProtein	0	1	1
Treg Eff	UKB_460K.biochemistry_CreactiveProtein	0.187547	0.0987165	0.476664
Treg Act	UKB_460K.biochemistry_CreactiveProtein	0	1	1
Tnaive	UKB_460K.biochemistry_Creatinine	0	1	1
Tnaive MX1	UKB_460K.biochemistry_Creatinine	0.188493	0.128319	0.547765
Tnaive Act	UKB_460K.biochemistry_Creatinine	0	1	1
Tnaive SOX4	UKB_460K.biochemistry_Creatinine	0	1	1
Tcm (Th0)	UKB_460K.biochemistry_Creatinine	0	1	1
Tcm (Tfh)	UKB_460K.biochemistry_Creatinine	0	1	1
Tcm (Th0) Act	UKB_460K.biochemistry_Creatinine	0	1	1
Tcm (Th17)	UKB_460K.biochemistry_Creatinine	0	1	1
Tcm (Th2)	UKB_460K.biochemistry_Creatinine	0	1	1
Tcm PHLDA3	UKB_460K.biochemistry_Creatinine	0	1	1
Tem (Th1)	UKB_460K.biochemistry_Creatinine	0.264281	0.061522	0.348481
Tem (Tph)	UKB_460K.biochemistry_Creatinine	0	1	1
Tem (Th1) pre	UKB_460K.biochemistry_Creatinine	0	1	1
Tem (Th1/17)	UKB_460K.biochemistry_Creatinine	0	1	1
Temra (Th1)	UKB_460K.biochemistry_Creatinine	0	1	1
Treg Naive	UKB_460K.biochemistry_Creatinine	0	1	1
Treg Eff	UKB_460K.biochemistry_Creatinine	0	1	1
Treg Act	UKB_460K.biochemistry_Creatinine	0	1	1
Tnaive	UKB_460K.biochemistry_CystatinC	0.316034	0.0329805	0.212018
Tnaive MX1	UKB_460K.biochemistry_CystatinC	0.690389	0.0232088	0.160334
Tnaive Act	UKB_460K.biochemistry_CystatinC	0	1	1
Tnaive SOX4	UKB_460K.biochemistry_CystatinC	0.0991466	0.0323936	0.208659
Tcm (Th0)	UKB_460K.biochemistry_CystatinC	0.637302	0.0321547	0.207947
Tcm (Tfh)	UKB_460K.biochemistry_CystatinC	0	1	1
Tcm (Th0) Act	UKB_460K.biochemistry_CystatinC	0	1	1
Tcm (Th17)	UKB_460K.biochemistry_CystatinC	0	1	1
Tcm (Th2)	UKB_460K.biochemistry_CystatinC	0.532607	0.0913027	0.453018
Tcm PHLDA3	UKB_460K.biochemistry_CystatinC	0	1	1
Tem (Th1)	UKB_460K.biochemistry_CystatinC	0	1	1
Tem (Tph)	UKB_460K.biochemistry_CystatinC	0	1	1
Tem (Th1) pre	UKB_460K.biochemistry_CystatinC	0	1	1
Tem (Th1/17)	UKB_460K.biochemistry_CystatinC	0	1	1
Temra (Th1)	UKB_460K.biochemistry_CystatinC	0	1	1
Treg Naive	UKB_460K.biochemistry_CystatinC	0	1	1
Treg Eff	UKB_460K.biochemistry_CystatinC	0.0552905	0.0247315	0.16834
Treg Act	UKB_460K.biochemistry_CystatinC	0.297289	0.00890842	0.0712674
Tnaive	UKB_460K.biochemistry_DirectBilirubin	0	1	1
Tnaive MX1	UKB_460K.biochemistry_DirectBilirubin	0	1	1
Tnaive Act	UKB_460K.biochemistry_DirectBilirubin	3.40093	0.0476907	0.28404
Tnaive SOX4	UKB_460K.biochemistry_DirectBilirubin	0.0396	0.27735	0.860473
Tcm (Th0)	UKB_460K.biochemistry_DirectBilirubin	0.762527	0.117397	0.520339
Tcm (Tfh)	UKB_460K.biochemistry_DirectBilirubin	0	1	1
Tcm (Th0) Act	UKB_460K.biochemistry_DirectBilirubin	10.5507	0.135548	0.566321
Tcm (Th17)	UKB_460K.biochemistry_DirectBilirubin	0	1	1
Tcm (Th2)	UKB_460K.biochemistry_DirectBilirubin	1.01051	0.0658926	0.366196
Tcm PHLDA3	UKB_460K.biochemistry_DirectBilirubin	0	1	1
Tem (Th1)	UKB_460K.biochemistry_DirectBilirubin	3.14929	0.0124719	0.093539
Tem (Tph)	UKB_460K.biochemistry_DirectBilirubin	3.81823	0.0655572	0.364958
Tem (Th1) pre	UKB_460K.biochemistry_DirectBilirubin	3.55037	0.00739607	0.0612871
Tem (Th1/17)	UKB_460K.biochemistry_DirectBilirubin	2.70717	0.0284795	0.18793
Temra (Th1)	UKB_460K.biochemistry_DirectBilirubin	2.23137	0.0765581	0.406636
Treg Naive	UKB_460K.biochemistry_DirectBilirubin	0.660377	0.102955	0.485156
Treg Eff	UKB_460K.biochemistry_DirectBilirubin	1.54341	0.113704	0.510251
Treg Act	UKB_460K.biochemistry_DirectBilirubin	0.186077	0.110089	0.502376
Tnaive	UKB_460K.biochemistry_GammaGlutamyltransferase	0	1	1
Tnaive MX1	UKB_460K.biochemistry_GammaGlutamyltransferase	0.12516	0.234151	0.783727
Tnaive Act	UKB_460K.biochemistry_GammaGlutamyltransferase	0	1	1
Tnaive SOX4	UKB_460K.biochemistry_GammaGlutamyltransferase	0	1	1
Tcm (Th0)	UKB_460K.biochemistry_GammaGlutamyltransferase	3.32141	0.177996	0.675473
Tcm (Tfh)	UKB_460K.biochemistry_GammaGlutamyltransferase	1.07266	0.111757	0.507385
Tcm (Th0) Act	UKB_460K.biochemistry_GammaGlutamyltransferase	0	1	1
Tcm (Th17)	UKB_460K.biochemistry_GammaGlutamyltransferase	2.5169	0.131383	0.555944
Tcm (Th2)	UKB_460K.biochemistry_GammaGlutamyltransferase	1.90487	0.132515	0.558496
Tcm PHLDA3	UKB_460K.biochemistry_GammaGlutamyltransferase	0	1	1
Tem (Th1)	UKB_460K.biochemistry_GammaGlutamyltransferase	0.869819	0.0902787	0.450217
Tem (Tph)	UKB_460K.biochemistry_GammaGlutamyltransferase	0	1	1
Tem (Th1) pre	UKB_460K.biochemistry_GammaGlutamyltransferase	0	1	1
Tem (Th1/17)	UKB_460K.biochemistry_GammaGlutamyltransferase	0	1	1
Temra (Th1)	UKB_460K.biochemistry_GammaGlutamyltransferase	0	1	1
Treg Naive	UKB_460K.biochemistry_GammaGlutamyltransferase	0	1	1
Treg Eff	UKB_460K.biochemistry_GammaGlutamyltransferase	0	1	1
Treg Act	UKB_460K.biochemistry_GammaGlutamyltransferase	0	1	1
Tnaive	UKB_460K.biochemistry_Glucose	1.32484	0.2812	0.867702
Tnaive MX1	UKB_460K.biochemistry_Glucose	0.139752	0.636118	1
Tnaive Act	UKB_460K.biochemistry_Glucose	0.592756	0.579233	1
Tnaive SOX4	UKB_460K.biochemistry_Glucose	1.74836	0.171858	0.659739
Tcm (Th0)	UKB_460K.biochemistry_Glucose	0	1	1
Tcm (Tfh)	UKB_460K.biochemistry_Glucose	0.00035466	0.721441	1
Tcm (Th0) Act	UKB_460K.biochemistry_Glucose	0	1	1
Tcm (Th17)	UKB_460K.biochemistry_Glucose	0	1	1
Tcm (Th2)	UKB_460K.biochemistry_Glucose	0	1	1
Tcm PHLDA3	UKB_460K.biochemistry_Glucose	0	1	1
Tem (Th1)	UKB_460K.biochemistry_Glucose	0	1	1
Tem (Tph)	UKB_460K.biochemistry_Glucose	0	1	1
Tem (Th1) pre	UKB_460K.biochemistry_Glucose	0	1	1
Tem (Th1/17)	UKB_460K.biochemistry_Glucose	0	1	1
Temra (Th1)	UKB_460K.biochemistry_Glucose	0	1	1
Treg Naive	UKB_460K.biochemistry_Glucose	0	1	1
Treg Eff	UKB_460K.biochemistry_Glucose	0	1	1
Treg Act	UKB_460K.biochemistry_Glucose	0	1	1
Tnaive	UKB_460K.biochemistry_HDLcholesterol	4.34428	0.102347	0.485156
Tnaive MX1	UKB_460K.biochemistry_HDLcholesterol	1.16254	0.25338	0.822177
Tnaive Act	UKB_460K.biochemistry_HDLcholesterol	3.17686	0.151097	0.610418
Tnaive SOX4	UKB_460K.biochemistry_HDLcholesterol	3.18546	0.0843798	0.43258
Tcm (Th0)	UKB_460K.biochemistry_HDLcholesterol	5.19967	0.235691	0.788068
Tcm (Tfh)	UKB_460K.biochemistry_HDLcholesterol	2.25905	0.183394	0.688524
Tcm (Th0) Act	UKB_460K.biochemistry_HDLcholesterol	4.35092	0.267029	0.844301
Tcm (Th17)	UKB_460K.biochemistry_HDLcholesterol	2.40961	0.221443	0.761652
Tcm (Th2)	UKB_460K.biochemistry_HDLcholesterol	3.08252	0.282582	0.869485
Tcm PHLDA3	UKB_460K.biochemistry_HDLcholesterol	0.998392	0.26743	0.844301
Tem (Th1)	UKB_460K.biochemistry_HDLcholesterol	1.38115	0.238445	0.795636
Tem (Tph)	UKB_460K.biochemistry_HDLcholesterol	1.30246	0.17566	0.669576
Tem (Th1) pre	UKB_460K.biochemistry_HDLcholesterol	1.56985	0.250533	0.816669
Tem (Th1/17)	UKB_460K.biochemistry_HDLcholesterol	1.79718	0.267511	0.844301
Temra (Th1)	UKB_460K.biochemistry_HDLcholesterol	0.626209	0.121785	0.53322
Treg Naive	UKB_460K.biochemistry_HDLcholesterol	2.53437	0.102836	0.485156
Treg Eff	UKB_460K.biochemistry_HDLcholesterol	1.91484	0.0765499	0.406636
Treg Act	UKB_460K.biochemistry_HDLcholesterol	1.02642	0.0916704	0.453768
Tnaive	UKB_460K.biochemistry_HbA1c	0.568651	0.000400269	0.00527183
Tnaive MX1	UKB_460K.biochemistry_HbA1c	0.173416	0.000683202	0.00804936
Tnaive Act	UKB_460K.biochemistry_HbA1c	2.12495	3.34391e-05	0.000633583
Tnaive SOX4	UKB_460K.biochemistry_HbA1c	0	1	1
Tcm (Th0)	UKB_460K.biochemistry_HbA1c	1.56546	0.0240632	0.16518
Tcm (Tfh)	UKB_460K.biochemistry_HbA1c	0	1	1
Tcm (Th0) Act	UKB_460K.biochemistry_HbA1c	2.85808	0.00567326	0.0494123
Tcm (Th17)	UKB_460K.biochemistry_HbA1c	2.31398	0.0103313	0.0806592
Tcm (Th2)	UKB_460K.biochemistry_HbA1c	1.10105	0.0142775	0.105135
Tcm PHLDA3	UKB_460K.biochemistry_HbA1c	0.173137	0.039631	0.243461
Tem (Th1)	UKB_460K.biochemistry_HbA1c	0.00624206	0.00233714	0.0232995
Tem (Tph)	UKB_460K.biochemistry_HbA1c	0.119394	0.000639784	0.00764907
Tem (Th1) pre	UKB_460K.biochemistry_HbA1c	0.545579	0.00121194	0.0130454
Tem (Th1/17)	UKB_460K.biochemistry_HbA1c	0	1	1
Temra (Th1)	UKB_460K.biochemistry_HbA1c	0	1	1
Treg Naive	UKB_460K.biochemistry_HbA1c	0	1	1
Treg Eff	UKB_460K.biochemistry_HbA1c	0	1	1
Treg Act	UKB_460K.biochemistry_HbA1c	0	1	1
Tnaive	UKB_460K.biochemistry_IGF1	0	1	1
Tnaive MX1	UKB_460K.biochemistry_IGF1	0.379078	0.382897	1
Tnaive Act	UKB_460K.biochemistry_IGF1	0	1	1
Tnaive SOX4	UKB_460K.biochemistry_IGF1	0.543517	0.222568	0.76309
Tcm (Th0)	UKB_460K.biochemistry_IGF1	0	1	1
Tcm (Tfh)	UKB_460K.biochemistry_IGF1	0.06794	0.504301	1
Tcm (Th0) Act	UKB_460K.biochemistry_IGF1	2.83173	0.267883	0.844301
Tcm (Th17)	UKB_460K.biochemistry_IGF1	0	1	1
Tcm (Th2)	UKB_460K.biochemistry_IGF1	0	1	1
Tcm PHLDA3	UKB_460K.biochemistry_IGF1	0.0483722	0.727305	1
Tem (Th1)	UKB_460K.biochemistry_IGF1	0	1	1
Tem (Tph)	UKB_460K.biochemistry_IGF1	0	1	1
Tem (Th1) pre	UKB_460K.biochemistry_IGF1	0	1	1
Tem (Th1/17)	UKB_460K.biochemistry_IGF1	0	1	1
Temra (Th1)	UKB_460K.biochemistry_IGF1	0	1	1
Treg Naive	UKB_460K.biochemistry_IGF1	0.118445	0.401815	1
Treg Eff	UKB_460K.biochemistry_IGF1	0.254275	0.382168	1
Treg Act	UKB_460K.biochemistry_IGF1	0	1	1
Tnaive	UKB_460K.biochemistry_LDLdirect	0	1	1
Tnaive MX1	UKB_460K.biochemistry_LDLdirect	0	1	1
Tnaive Act	UKB_460K.biochemistry_LDLdirect	3.05702	0.0779185	0.411261
Tnaive SOX4	UKB_460K.biochemistry_LDLdirect	0	1	1
Tcm (Th0)	UKB_460K.biochemistry_LDLdirect	0	1	1
Tcm (Tfh)	UKB_460K.biochemistry_LDLdirect	0	1	1
Tcm (Th0) Act	UKB_460K.biochemistry_LDLdirect	0	1	1
Tcm (Th17)	UKB_460K.biochemistry_LDLdirect	0	1	1
Tcm (Th2)	UKB_460K.biochemistry_LDLdirect	0	1	1
Tcm PHLDA3	UKB_460K.biochemistry_LDLdirect	0	1	1
Tem (Th1)	UKB_460K.biochemistry_LDLdirect	0.994479	0.154074	0.617822
Tem (Tph)	UKB_460K.biochemistry_LDLdirect	1.3956	0.074329	0.40149
Tem (Th1) pre	UKB_460K.biochemistry_LDLdirect	1.90866	0.142317	0.584125
Tem (Th1/17)	UKB_460K.biochemistry_LDLdirect	0.444572	0.322875	0.949545
Temra (Th1)	UKB_460K.biochemistry_LDLdirect	0.439655	0.069401	0.382414
Treg Naive	UKB_460K.biochemistry_LDLdirect	2.10114	0.0371436	0.232326
Treg Eff	UKB_460K.biochemistry_LDLdirect	0.543513	0.0596715	0.341582
Treg Act	UKB_460K.biochemistry_LDLdirect	1.05961	0.0438501	0.264571
Tnaive	UKB_460K.biochemistry_LipoproteinA	6.78056	0.26968	0.847783
Tnaive MX1	UKB_460K.biochemistry_LipoproteinA	1.71739	0.337092	0.968344
Tnaive Act	UKB_460K.biochemistry_LipoproteinA	0	1	1
Tnaive SOX4	UKB_460K.biochemistry_LipoproteinA	14.8892	0.241109	0.800019
Tcm (Th0)	UKB_460K.biochemistry_LipoproteinA	0	1	1
Tcm (Tfh)	UKB_460K.biochemistry_LipoproteinA	4.87878	0.326024	0.955079
Tcm (Th0) Act	UKB_460K.biochemistry_LipoproteinA	0	1	1
Tcm (Th17)	UKB_460K.biochemistry_LipoproteinA	0	1	1
Tcm (Th2)	UKB_460K.biochemistry_LipoproteinA	0	1	1
Tcm PHLDA3	UKB_460K.biochemistry_LipoproteinA	0	1	1
Tem (Th1)	UKB_460K.biochemistry_LipoproteinA	0	1	1
Tem (Tph)	UKB_460K.biochemistry_LipoproteinA	0	1	1
Tem (Th1) pre	UKB_460K.biochemistry_LipoproteinA	0	1	1
Tem (Th1/17)	UKB_460K.biochemistry_LipoproteinA	0	1	1
Temra (Th1)	UKB_460K.biochemistry_LipoproteinA	0	1	1
Treg Naive	UKB_460K.biochemistry_LipoproteinA	14.8919	0.163017	0.639437
Treg Eff	UKB_460K.biochemistry_LipoproteinA	7.78817	0.186192	0.692585
Treg Act	UKB_460K.biochemistry_LipoproteinA	9.1668	0.179157	0.676693
Tnaive	UKB_460K.biochemistry_Phosphate	0	1	1
Tnaive MX1	UKB_460K.biochemistry_Phosphate	0	1	1
Tnaive Act	UKB_460K.biochemistry_Phosphate	0	1	1
Tnaive SOX4	UKB_460K.biochemistry_Phosphate	0	1	1
Tcm (Th0)	UKB_460K.biochemistry_Phosphate	0.33291	0.100175	0.480127
Tcm (Tfh)	UKB_460K.biochemistry_Phosphate	0	1	1
Tcm (Th0) Act	UKB_460K.biochemistry_Phosphate	0.266122	0.161056	0.633483
Tcm (Th17)	UKB_460K.biochemistry_Phosphate	0.181088	0.0670493	0.371986
Tcm (Th2)	UKB_460K.biochemistry_Phosphate	0	1	1
Tcm PHLDA3	UKB_460K.biochemistry_Phosphate	0	1	1
Tem (Th1)	UKB_460K.biochemistry_Phosphate	0	1	1
Tem (Tph)	UKB_460K.biochemistry_Phosphate	0.24242	0.00508445	0.0455073
Tem (Th1) pre	UKB_460K.biochemistry_Phosphate	0	1	1
Tem (Th1/17)	UKB_460K.biochemistry_Phosphate	0	1	1
Temra (Th1)	UKB_460K.biochemistry_Phosphate	0.0635193	0.00527134	0.0466644
Treg Naive	UKB_460K.biochemistry_Phosphate	0.0515167	0.0171035	0.123145
Treg Eff	UKB_460K.biochemistry_Phosphate	0.0745016	0.00537689	0.047469
Treg Act	UKB_460K.biochemistry_Phosphate	0	1	1
Tnaive	UKB_460K.biochemistry_SHBG	0	1	1
Tnaive MX1	UKB_460K.biochemistry_SHBG	0	1	1
Tnaive Act	UKB_460K.biochemistry_SHBG	0	1	1
Tnaive SOX4	UKB_460K.biochemistry_SHBG	0	1	1
Tcm (Th0)	UKB_460K.biochemistry_SHBG	0	1	1
Tcm (Tfh)	UKB_460K.biochemistry_SHBG	0	1	1
Tcm (Th0) Act	UKB_460K.biochemistry_SHBG	0	1	1
Tcm (Th17)	UKB_460K.biochemistry_SHBG	0	1	1
Tcm (Th2)	UKB_460K.biochemistry_SHBG	0	1	1
Tcm PHLDA3	UKB_460K.biochemistry_SHBG	0	1	1
Tem (Th1)	UKB_460K.biochemistry_SHBG	1.61368	0.0116693	0.088961
Tem (Tph)	UKB_460K.biochemistry_SHBG	1.13	0.0101769	0.0798379
Tem (Th1) pre	UKB_460K.biochemistry_SHBG	2.28061	0.00836963	0.0681347
Tem (Th1/17)	UKB_460K.biochemistry_SHBG	1.46203	0.0278918	0.185183
Temra (Th1)	UKB_460K.biochemistry_SHBG	0.815876	0.00504438	0.0452736
Treg Naive	UKB_460K.biochemistry_SHBG	0.168633	0.011196	0.0857567
Treg Eff	UKB_460K.biochemistry_SHBG	0	1	1
Treg Act	UKB_460K.biochemistry_SHBG	0	1	1
Tnaive	UKB_460K.biochemistry_Testosterone_Male	0.16699	0.434457	1
Tnaive MX1	UKB_460K.biochemistry_Testosterone_Male	0.982409	0.160006	0.632217
Tnaive Act	UKB_460K.biochemistry_Testosterone_Male	0	1	1
Tnaive SOX4	UKB_460K.biochemistry_Testosterone_Male	0.548184	0.257075	0.825494
Tcm (Th0)	UKB_460K.biochemistry_Testosterone_Male	0	1	1
Tcm (Tfh)	UKB_460K.biochemistry_Testosterone_Male	0	1	1
Tcm (Th0) Act	UKB_460K.biochemistry_Testosterone_Male	0	1	1
Tcm (Th17)	UKB_460K.biochemistry_Testosterone_Male	0	1	1
Tcm (Th2)	UKB_460K.biochemistry_Testosterone_Male	0	1	1
Tcm PHLDA3	UKB_460K.biochemistry_Testosterone_Male	0	1	1
Tem (Th1)	UKB_460K.biochemistry_Testosterone_Male	0	1	1
Tem (Tph)	UKB_460K.biochemistry_Testosterone_Male	0	1	1
Tem (Th1) pre	UKB_460K.biochemistry_Testosterone_Male	0.41718	0.383036	1
Tem (Th1/17)	UKB_460K.biochemistry_Testosterone_Male	0	1	1
Temra (Th1)	UKB_460K.biochemistry_Testosterone_Male	0.287915	0.335668	0.968344
Treg Naive	UKB_460K.biochemistry_Testosterone_Male	0	1	1
Treg Eff	UKB_460K.biochemistry_Testosterone_Male	0	1	1
Treg Act	UKB_460K.biochemistry_Testosterone_Male	0	1	1
Tnaive	UKB_460K.biochemistry_TotalBilirubin	1.19481	0.19796	0.711864
Tnaive MX1	UKB_460K.biochemistry_TotalBilirubin	0	1	1
Tnaive Act	UKB_460K.biochemistry_TotalBilirubin	2.27526	0.097915	0.473572
Tnaive SOX4	UKB_460K.biochemistry_TotalBilirubin	1.36368	0.23369	0.782994
Tcm (Th0)	UKB_460K.biochemistry_TotalBilirubin	0.810219	0.0791459	0.4139
Tcm (Tfh)	UKB_460K.biochemistry_TotalBilirubin	0	1	1
Tcm (Th0) Act	UKB_460K.biochemistry_TotalBilirubin	12.8071	0.116563	0.518771
Tcm (Th17)	UKB_460K.biochemistry_TotalBilirubin	0	1	1
Tcm (Th2)	UKB_460K.biochemistry_TotalBilirubin	0.0781585	0.0883065	0.444966
Tcm PHLDA3	UKB_460K.biochemistry_TotalBilirubin	0	1	1
Tem (Th1)	UKB_460K.biochemistry_TotalBilirubin	1.15017	0.0802617	0.416743
Tem (Tph)	UKB_460K.biochemistry_TotalBilirubin	3.21537	0.135008	0.565149
Tem (Th1) pre	UKB_460K.biochemistry_TotalBilirubin	1.12005	0.069671	0.38325
Tem (Th1/17)	UKB_460K.biochemistry_TotalBilirubin	0.755067	0.127216	0.545059
Temra (Th1)	UKB_460K.biochemistry_TotalBilirubin	1.67517	0.158989	0.630326
Treg Naive	UKB_460K.biochemistry_TotalBilirubin	0.651558	0.161155	0.633483
Treg Eff	UKB_460K.biochemistry_TotalBilirubin	1.73031	0.158797	0.630326
Treg Act	UKB_460K.biochemistry_TotalBilirubin	0.453234	0.146323	0.596334
Tnaive	UKB_460K.biochemistry_TotalProtein	0	1	1
Tnaive MX1	UKB_460K.biochemistry_TotalProtein	0	1	1
Tnaive Act	UKB_460K.biochemistry_TotalProtein	0.78395	0.0001143	0.00174686
Tnaive SOX4	UKB_460K.biochemistry_TotalProtein	0.400076	0.000486112	0.00612842
Tcm (Th0)	UKB_460K.biochemistry_TotalProtein	0	1	1
Tcm (Tfh)	UKB_460K.biochemistry_TotalProtein	0.131636	0.0064456	0.055248
Tcm (Th0) Act	UKB_460K.biochemistry_TotalProtein	0	1	1
Tcm (Th17)	UKB_460K.biochemistry_TotalProtein	0	1	1
Tcm (Th2)	UKB_460K.biochemistry_TotalProtein	0	1	1
Tcm PHLDA3	UKB_460K.biochemistry_TotalProtein	0	1	1
Tem (Th1)	UKB_460K.biochemistry_TotalProtein	0	1	1
Tem (Tph)	UKB_460K.biochemistry_TotalProtein	0	1	1
Tem (Th1) pre	UKB_460K.biochemistry_TotalProtein	0.741769	2.98529e-06	9.18838e-05
Tem (Th1/17)	UKB_460K.biochemistry_TotalProtein	0	1	1
Temra (Th1)	UKB_460K.biochemistry_TotalProtein	0	1	1
Treg Naive	UKB_460K.biochemistry_TotalProtein	0.120606	1.12354e-08	1.36135e-06
Treg Eff	UKB_460K.biochemistry_TotalProtein	0	1	1
Treg Act	UKB_460K.biochemistry_TotalProtein	0	1	1
[truncated: 1,242 more rows]
